# Supplementary material for: Origin of the multi-phasic quenching dynamics in the BLUF domains across the species
Source: Nat Commun. 2024 Jan 20;15:623. doi: 10.1038/s41467-023-44565-5 (PMC10799861; doi:10.1038/s41467-023-44565-5)
Supplement: Supplementary file 4 — Source Data [file 41467_2023_44565_MOESM4_ESM.zip]

Archive with 2 entries (2 files):
- Souce data files/Source file - main text.xlsx
- Souce data files/Source file - Supplementary Information.xlsx
