# Supplementary material for: Origin of the multi-phasic quenching dynamics in the BLUF domains across the species
Source: Nat Commun. 2024 Jan 20;15:623. doi: 10.1038/s41467-023-44565-5 (PMC10799861; doi:10.1038/s41467-023-44565-5)
Supplement: Supplementary file 4 — Source Data [file 41467_2023_44565_MOESM4_ESM.zip › Souce data files/Source file - main text.xlsx]

## Sheet: Fig. 2
	Fig.2 The NMR results of 5FW incorporated BLUF protein in 10% D2O (normalized)
	Chemical shift (ppm)	5FW AppA WT	Chemical shift (ppm)	5FW AppA Y21F	Chemical shift (ppm)	5FW OaPAC WT	Chemical shift (ppm)	5FW OaPAC Y6F	Chemical shift (ppm)	5FW SyPixD WT	Chemical shift (ppm)	5FW SyPixD Y8F	Chemical shift (ppm)	5FW in 10% D2O
	-120.001	2.745e+08	-120	-8.58806e+07	-120.001	5.36672e+08	-120.001	4.26349e+07	-120.001	-1.72171e+08	-120	6.45834e+07	-120.001	2.74076e+06
	-120.004	1.87047e+08	-120.001	-9.98727e+07	-120.004	-3.90707e+06	-120.004	1.93135e+08	-120.004	-1.9815e+08	-120.001	6.2548e+07	-120.004	-5.6308e+06
	-120.008	3.58987e+08	-120.002	-8.61484e+07	-120.008	4.473e+08	-120.008	2.18874e+08	-120.008	-2.75517e+08	-120.002	8.34702e+07	-120.008	1.2839e+07
	-120.012	2.57057e+08	-120.002	-5.72167e+07	-120.012	5.28686e+08	-120.012	-2.41703e+08	-120.012	-3.84089e+08	-120.002	9.52826e+07	-120.012	6.01953e+06
	-120.015	1.17764e+08	-120.003	-2.98082e+07	-120.015	1.60965e+08	-120.015	3.9105e+07	-120.015	-2.46738e+08	-120.003	7.94155e+07	-120.015	3.06436e+06
	-120.019	3.92021e+08	-120.004	-6.34061e+07	-120.019	-2.66876e+08	-120.019	7.00238e+07	-120.019	-1.59582e+08	-120.004	1.60214e+07	-120.019	9.56717e+06
	-120.022	1.47097e+08	-120.005	-7.96814e+07	-120.022	1.56482e+08	-120.022	1.39365e+07	-120.022	-1.75604e+08	-120.005	-1.62231e+07	-120.022	2.65952e+06
	-120.026	2.65964e+08	-120.006	-5.1634e+07	-120.026	-1.04843e+08	-120.026	2.83981e+07	-120.026	-2.70178e+08	-120.006	1.53588e+07	-120.026	1.83487e+07
	-120.03	3.52611e+08	-120.006	-5.5382e+07	-120.03	2.93331e+08	-120.03	2.21223e+08	-120.03	-3.57977e+08	-120.006	1.00776e+08	-120.03	-1.61238e+07
	-120.033	1.47006e+08	-120.007	-6.32773e+07	-120.033	4.66471e+07	-120.033	6.7973e+07	-120.033	-3.65859e+08	-120.007	1.86445e+08	-120.033	6.16828e+06
	-120.037	1.23631e+08	-120.008	-1.09911e+08	-120.037	2.67131e+08	-120.037	1.87677e+07	-120.037	-3.27048e+08	-120.008	2.01523e+08	-120.037	2.44224e+07
	-120.041	2.84937e+08	-120.009	-1.58297e+08	-120.041	2.80993e+08	-120.041	2.39661e+08	-120.041	-2.47542e+08	-120.009	1.40567e+08	-120.041	2.07327e+06
	-120.044	3.30787e+08	-120.01	-1.71663e+08	-120.044	3.70034e+08	-120.044	-4.24853e+08	-120.044	-2.02078e+08	-120.01	9.53781e+07	-120.044	-1.06901e+06
	-120.048	1.98631e+08	-120.01	-1.8646e+08	-120.048	2.52446e+08	-120.048	-1.51435e+08	-120.048	-1.54005e+08	-120.01	8.40978e+07	-120.048	5.45311e+06
	-120.051	2.68762e+08	-120.011	-1.6459e+08	-120.051	8.53621e+07	-120.051	1.00984e+08	-120.051	-1.65752e+08	-120.011	9.98356e+07	-120.051	2.05533e+06
	-120.055	3.07527e+08	-120.012	-1.62374e+08	-120.055	-1.48502e+08	-120.055	1.22999e+08	-120.055	-8.65081e+06	-120.012	4.72539e+07	-120.055	-1.57325e+07
	-120.059	3.77826e+08	-120.013	-1.20473e+08	-120.059	-1.45004e+08	-120.059	1.42334e+08	-120.059	-1.00677e+08	-120.013	5.18365e+07	-120.059	5.08374e+06
	-120.062	2.78411e+08	-120.013	-3.21798e+07	-120.062	1.70047e+08	-120.062	2.36732e+07	-120.062	-1.89245e+08	-120.013	5.19675e+07	-120.062	-2.02034e+07
	-120.066	1.86391e+08	-120.014	-3.49215e+07	-120.066	-1.971e+07	-120.066	2.22558e+08	-120.066	-2.32458e+08	-120.014	7.62926e+07	-120.066	-2.22841e+06
	-120.069	1.89475e+08	-120.015	-8.17753e+07	-120.069	2.8737e+08	-120.069	-5.7519e+07	-120.069	-1.28487e+08	-120.015	8.57452e+07	-120.069	-2.22102e+07
	-120.073	2.96578e+08	-120.016	-9.46593e+07	-120.073	3.81957e+08	-120.073	2.53515e+08	-120.073	-1.74184e+08	-120.016	5.15376e+07	-120.073	9.50788e+06
	-120.077	1.70799e+08	-120.017	-1.25645e+08	-120.077	-3.04938e+08	-120.077	1.2796e+08	-120.077	-1.98148e+08	-120.017	7.10025e+07	-120.077	8.97888e+06
	-120.08	2.28391e+08	-120.017	-1.61439e+08	-120.08	1.76019e+07	-120.08	4.46824e+06	-120.08	-2.68214e+08	-120.017	8.84717e+07	-120.08	1.78145e+07
	-120.084	8.73978e+07	-120.018	-1.20992e+08	-120.084	6.8023e+08	-120.084	-2.20635e+08	-120.084	-2.03874e+08	-120.018	7.53318e+07	-120.084	-5.77579e+06
	-120.088	1.15742e+08	-120.019	-7.82714e+07	-120.088	2.65091e+08	-120.088	1.23068e+07	-120.088	-1.7595e+08	-120.019	6.36367e+07	-120.088	-1.34681e+07
	-120.091	2.10206e+08	-120.02	-9.23588e+07	-120.091	1.05811e+08	-120.091	2.2603e+08	-120.091	-1.95482e+08	-120.02	8.85185e+07	-120.091	1.79238e+07
	-120.095	5.19306e+08	-120.021	-1.33007e+08	-120.095	-1.21682e+08	-120.095	-8.32862e+07	-120.095	-1.72191e+08	-120.021	1.13476e+08	-120.095	-1.64146e+07
	-120.098	2.63576e+08	-120.021	-1.50786e+08	-120.098	4.96766e+07	-120.098	-9.98117e+07	-120.098	3.48142e+06	-120.021	1.07655e+08	-120.098	14263.4
	-120.102	2.50511e+08	-120.022	-1.51376e+08	-120.102	2.8938e+08	-120.102	1.82399e+08	-120.102	-7.2412e+07	-120.022	6.0275e+07	-120.102	2.01714e+07
	-120.106	2.79807e+08	-120.023	-1.48705e+08	-120.106	-1.85017e+07	-120.106	4.94778e+07	-120.106	-1.45689e+08	-120.023	9.67792e+07	-120.106	-1.09662e+07
	-120.109	4.25343e+08	-120.024	-1.74987e+08	-120.109	-5.12446e+07	-120.109	-6.85745e+07	-120.109	1.6027e+07	-120.024	1.2023e+08	-120.109	-2.75299e+06
	-120.113	1.73831e+08	-120.025	-1.70812e+08	-120.113	4.03619e+07	-120.113	-2.95782e+08	-120.113	-1.66042e+08	-120.025	1.07336e+08	-120.113	-1.64424e+07
	-120.116	2.18929e+08	-120.025	-1.58391e+08	-120.116	6.66533e+08	-120.116	1.5262e+08	-120.116	-7.99852e+07	-120.025	1.29055e+08	-120.116	2.75438e+06
	-120.12	3.35415e+08	-120.026	-2.00884e+08	-120.12	3.06953e+08	-120.12	3.27141e+07	-120.12	-1.63175e+08	-120.026	1.46687e+08	-120.12	-1.07811e+07
	-120.124	4.37183e+08	-120.027	-1.44218e+08	-120.124	2.25666e+08	-120.124	1.72723e+08	-120.124	-2.29173e+08	-120.027	9.29211e+07	-120.124	1.23692e+06
	-120.127	1.30542e+08	-120.028	-1.07745e+08	-120.127	1.63983e+08	-120.127	1.00852e+08	-120.127	-1.80973e+08	-120.028	8.94823e+07	-120.127	-2.77127e+06
	-120.131	1.86177e+08	-120.029	-7.52367e+07	-120.131	-4.70844e+07	-120.131	6.40188e+07	-120.131	-1.89646e+08	-120.029	7.02383e+07	-120.131	-1.1763e+07
	-120.135	3.29942e+08	-120.029	-3.43172e+06	-120.135	4.45946e+08	-120.135	-6.19907e+07	-120.135	-2.36049e+08	-120.029	6.88876e+07	-120.135	4.29875e+07
	-120.138	2.14293e+08	-120.03	-1.50308e+06	-120.138	2.05867e+08	-120.138	-9.20712e+07	-120.138	-3.40374e+08	-120.03	7.12041e+07	-120.138	9.42338e+06
	-120.142	2.70383e+08	-120.031	-2.67585e+07	-120.142	-7.37928e+07	-120.142	-1.41079e+08	-120.142	-1.63021e+08	-120.031	1.34339e+08	-120.142	3.49635e+07
	-120.145	3.61124e+08	-120.032	-451256	-120.145	1.97428e+08	-120.145	-1.6257e+08	-120.145	-1.14812e+08	-120.032	1.59448e+08	-120.145	3.22619e+07
	-120.149	2.74872e+08	-120.033	2.75514e+06	-120.149	1.50998e+08	-120.149	6.93679e+06	-120.149	-1.81826e+08	-120.033	9.44519e+07	-120.149	-6.62697e+06
	-120.153	2.92317e+08	-120.033	-4.57243e+06	-120.153	2.77438e+08	-120.153	4.14951e+07	-120.153	-1.80447e+08	-120.033	2.832e+07	-120.153	2.33908e+07
	-120.156	2.60377e+08	-120.034	-3.6491e+07	-120.156	-2.05196e+08	-120.156	3.08691e+07	-120.156	-2.28174e+08	-120.034	4.457e+07	-120.156	-6.65996e+06
	-120.16	1.29407e+08	-120.035	-5.88627e+07	-120.16	3.76537e+08	-120.16	-2.58008e+08	-120.16	-1.16341e+08	-120.035	8.32201e+07	-120.16	-5.56738e+06
	-120.164	4.17782e+08	-120.036	2.52629e+07	-120.164	-5.06421e+07	-120.164	2.75638e+08	-120.164	-2.19942e+08	-120.036	8.53706e+07	-120.164	-1.76979e+06
	-120.167	6.90354e+07	-120.036	9.07097e+06	-120.167	-3.13351e+08	-120.167	2.48239e+08	-120.167	-2.49549e+08	-120.036	7.20475e+07	-120.167	-2.34797e+07
	-120.171	2.12891e+08	-120.037	-5.29823e+07	-120.171	4.33107e+07	-120.171	3.00304e+08	-120.171	-3.57535e+08	-120.037	4.44567e+07	-120.171	-1.42872e+07
	-120.174	2.64758e+08	-120.038	-1.28524e+08	-120.174	-9.9996e+07	-120.174	6.11034e+07	-120.174	-2.97681e+08	-120.038	5.21308e+07	-120.174	-1.17663e+07
	-120.178	2.36115e+08	-120.039	-9.66228e+07	-120.178	4.46059e+08	-120.178	-2.25348e+08	-120.178	-8.75254e+07	-120.039	7.23733e+07	-120.178	-1.69836e+07
	-120.182	2.38594e+08	-120.04	-1.29421e+08	-120.182	8.43964e+07	-120.182	-1.32435e+08	-120.182	-1.08623e+08	-120.04	8.84933e+07	-120.182	1.07113e+07
	-120.185	2.81154e+08	-120.04	-1.53036e+08	-120.185	-1.62938e+08	-120.185	-1.1867e+07	-120.185	-1.1174e+08	-120.04	8.01115e+07	-120.185	-1.62425e+06
	-120.189	2.64529e+08	-120.041	-1.6226e+08	-120.189	7.74539e+08	-120.189	-2.48217e+08	-120.189	-1.35928e+08	-120.041	1.18311e+08	-120.189	1.03969e+07
	-120.192	2.89968e+08	-120.042	-1.38387e+08	-120.192	-3.98288e+07	-120.192	1.90638e+08	-120.192	-2.24935e+08	-120.042	1.43356e+08	-120.192	1.21578e+06
	-120.196	1.93598e+08	-120.043	-1.06589e+08	-120.196	1.54843e+08	-120.196	4.66115e+08	-120.196	-2.39398e+08	-120.043	1.54805e+08	-120.196	-3.26636e+07
	-120.2	3.42388e+08	-120.044	-9.83398e+07	-120.2	1.73044e+08	-120.2	8.36727e+07	-120.2	-1.26561e+08	-120.044	1.30783e+08	-120.2	-2.27641e+07
	-120.203	1.91738e+08	-120.044	-9.74365e+07	-120.203	1.29966e+08	-120.203	1.33362e+08	-120.203	3.15127e+07	-120.044	1.18178e+08	-120.203	-4.28568e+06
	-120.207	2.45403e+08	-120.045	-1.70212e+08	-120.207	1.86379e+08	-120.207	-4.79271e+07	-120.207	-1.72591e+08	-120.045	8.92619e+07	-120.207	1.56506e+07
	-120.211	3.37975e+08	-120.046	-1.05469e+08	-120.211	3.62475e+08	-120.211	1.75133e+08	-120.211	-1.25082e+08	-120.046	9.5117e+07	-120.211	2.29949e+07
	-120.214	2.94428e+08	-120.047	-1.25657e+07	-120.214	3.65578e+08	-120.214	1.38531e+07	-120.214	-1.13521e+08	-120.047	7.50826e+07	-120.214	-3.21944e+06
	-120.218	2.27287e+08	-120.048	1.75874e+07	-120.218	-2.81262e+08	-120.218	2.64943e+06	-120.218	2.74407e+06	-120.048	1.19099e+08	-120.218	-1.39986e+07
	-120.221	1.8998e+08	-120.048	-6.94793e+07	-120.221	3.23844e+08	-120.221	3.48232e+08	-120.221	-2.26657e+06	-120.048	1.2577e+08	-120.221	-2.36168e+07
	-120.225	1.01235e+08	-120.049	-8.54605e+07	-120.225	2.17527e+08	-120.225	3.73326e+08	-120.225	-1.56187e+08	-120.049	1.11295e+08	-120.225	1.38641e+06
	-120.229	4.39751e+08	-120.05	-7.22844e+07	-120.229	-9.47319e+07	-120.229	3.08555e+08	-120.229	-2.81853e+08	-120.05	7.53727e+07	-120.229	-313217
	-120.232	1.61838e+08	-120.051	-5.70213e+07	-120.232	3.56085e+08	-120.232	4.44954e+07	-120.232	-3.08738e+08	-120.051	9.2202e+07	-120.232	1.77505e+07
	-120.236	2.07998e+08	-120.052	-6.72932e+07	-120.236	3.00553e+08	-120.236	-1.37582e+06	-120.236	-1.52889e+08	-120.052	1.06278e+08	-120.236	-1.2284e+07
	-120.24	3.66097e+08	-120.052	-5.71306e+07	-120.24	1.46365e+08	-120.24	2.90052e+08	-120.24	-1.33615e+08	-120.052	9.68448e+07	-120.24	-6.72643e+06
	-120.243	3.09711e+08	-120.053	-6.92666e+07	-120.243	4.23464e+07	-120.243	9.34309e+06	-120.243	8.36286e+07	-120.053	1.38696e+08	-120.243	-5.49417e+06
	-120.247	3.06392e+08	-120.054	-1.16729e+08	-120.247	2.63155e+08	-120.247	-1.18207e+08	-120.247	3.66479e+07	-120.054	1.56766e+08	-120.247	1.016e+07
	-120.25	3.04209e+08	-120.055	-6.55313e+07	-120.25	8.35292e+08	-120.25	7.77276e+06	-120.25	-1.42165e+08	-120.055	1.62067e+08	-120.25	-2.07998e+07
	-120.254	2.66721e+08	-120.056	-3.88119e+07	-120.254	8.54809e+08	-120.254	2.10822e+06	-120.254	-7.34822e+07	-120.056	1.19165e+08	-120.254	2.28718e+07
	-120.258	2.36366e+08	-120.056	-4.74537e+07	-120.258	-1.16522e+08	-120.258	7.04459e+06	-120.258	-9.83628e+07	-120.056	1.72393e+08	-120.258	-7.9447e+06
	-120.261	3.11966e+08	-120.057	-1.03159e+08	-120.261	3.91042e+08	-120.261	-9.29811e+07	-120.261	-6.93179e+07	-120.057	2.1467e+08	-120.261	3.28665e+06
	-120.265	3.65488e+08	-120.058	-1.68038e+08	-120.265	2.37761e+08	-120.265	2.00695e+08	-120.265	-3.88941e+07	-120.058	2.3082e+08	-120.265	-3.49993e+06
	-120.268	1.2908e+08	-120.059	-1.40019e+08	-120.268	-2.15494e+08	-120.268	-2.02913e+08	-120.268	-6.13251e+07	-120.059	1.7068e+08	-120.268	-4.75314e+06
	-120.272	1.98156e+08	-120.059	-6.60852e+07	-120.272	4.48469e+08	-120.272	-4.31448e+07	-120.272	-2.83779e+08	-120.059	1.19153e+08	-120.272	-4.36122e+06
	-120.276	4.53236e+08	-120.06	-5.3626e+07	-120.276	3.94265e+08	-120.276	-1.76481e+08	-120.276	-2.81733e+08	-120.06	6.80937e+07	-120.276	7.22304e+06
	-120.279	1.88944e+08	-120.061	-2.62311e+07	-120.279	1.71929e+08	-120.279	-5.83871e+07	-120.279	-1.94369e+08	-120.061	7.62886e+07	-120.279	-1.30618e+06
	-120.283	2.83595e+08	-120.062	2.00658e+06	-120.283	-5.52637e+07	-120.283	1.94521e+07	-120.283	-2.56514e+08	-120.062	1.15552e+08	-120.283	1.77864e+07
	-120.287	2.19356e+08	-120.063	6.84467e+06	-120.287	1.82264e+08	-120.287	-1.1134e+08	-120.287	-3.14196e+08	-120.063	1.35334e+08	-120.287	6.5579e+06
	-120.29	2.58919e+08	-120.063	3.2534e+07	-120.29	3.53963e+08	-120.29	-1.51807e+08	-120.29	-1.78225e+08	-120.063	1.25748e+08	-120.29	-8.98092e+06
	-120.294	3.15384e+08	-120.064	5.07959e+07	-120.294	3.0956e+08	-120.294	-1.07501e+08	-120.294	-2.60845e+08	-120.064	1.21607e+08	-120.294	-280813
	-120.297	2.19527e+08	-120.065	6.13877e+07	-120.297	7.67797e+06	-120.297	2.10127e+08	-120.297	-3.34346e+08	-120.065	8.98315e+07	-120.297	9.88856e+06
	-120.301	2.23512e+08	-120.066	-1.98411e+07	-120.301	2.59704e+08	-120.301	3.15288e+08	-120.301	-1.69154e+08	-120.066	6.72132e+07	-120.301	1.03101e+07
	-120.305	3.49498e+08	-120.067	-7.91313e+07	-120.305	3.73008e+08	-120.305	-5.52158e+07	-120.305	-7.59423e+07	-120.067	8.08539e+07	-120.305	-1.3207e+07
	-120.308	3.14048e+08	-120.067	-1.30505e+08	-120.308	3.65348e+08	-120.308	-1.12911e+08	-120.308	-1.06803e+08	-120.067	8.80897e+07	-120.308	2.22636e+06
	-120.312	1.37355e+08	-120.068	-1.63251e+08	-120.312	2.23788e+08	-120.312	1.71092e+06	-120.312	9.76142e+06	-120.068	8.92712e+07	-120.312	-1.02252e+07
	-120.315	1.16939e+08	-120.069	-1.15923e+08	-120.315	4.5727e+08	-120.315	-6.98347e+07	-120.315	1.12816e+08	-120.069	7.32936e+07	-120.315	-4.19581e+06
	-120.319	1.89246e+08	-120.07	-3.68472e+06	-120.319	-6.63382e+07	-120.319	-2.65462e+08	-120.319	4.0103e+07	-120.07	8.15256e+07	-120.319	2.29379e+06
	-120.323	2.6238e+08	-120.071	5.21413e+07	-120.323	-2.1359e+07	-120.323	3.04973e+08	-120.323	-3.98042e+07	-120.071	5.45221e+07	-120.323	9.28945e+06
	-120.326	3.66255e+08	-120.071	3.67519e+06	-120.326	2.34333e+08	-120.326	-1.86873e+08	-120.326	-6.78164e+07	-120.071	7.97932e+07	-120.326	-5.43915e+06
	-120.33	2.68852e+08	-120.072	-9.35309e+07	-120.33	2.82514e+08	-120.33	9.31881e+07	-120.33	-1.76909e+08	-120.072	8.24911e+07	-120.33	129201
	-120.334	4.00539e+08	-120.073	-1.4005e+08	-120.334	2.3925e+08	-120.334	-1.931e+08	-120.334	-9.23286e+07	-120.073	7.37122e+07	-120.334	-1.42214e+07
	-120.337	2.94192e+08	-120.074	-1.33974e+08	-120.337	1.69081e+08	-120.337	-1.22921e+08	-120.337	5.09312e+07	-120.074	6.22824e+07	-120.337	1.95659e+07
	-120.341	3.15789e+08	-120.075	-1.05505e+08	-120.341	1.15438e+08	-120.341	3.53465e+08	-120.341	1.44052e+07	-120.075	5.75896e+07	-120.341	-168760
	-120.344	3.26858e+08	-120.075	-1.04667e+08	-120.344	-1.11129e+08	-120.344	1.80595e+08	-120.344	-5.2057e+07	-120.075	4.7906e+07	-120.344	-8.05354e+06
	-120.348	2.18078e+08	-120.076	-1.67906e+08	-120.348	-3.37188e+08	-120.348	-1.62927e+08	-120.348	-2.20675e+08	-120.076	-7.71155e+06	-120.348	4.87994e+06
	-120.352	1.55823e+08	-120.077	-1.82791e+08	-120.352	1.84988e+08	-120.352	-9.24926e+06	-120.352	-1.6364e+08	-120.077	-2.71646e+07	-120.352	3.31379e+06
	-120.355	1.6308e+08	-120.078	-4.30519e+07	-120.355	1.25053e+08	-120.355	-2.08154e+07	-120.355	-6.29335e+06	-120.078	-4.30724e+06	-120.355	-8.91715e+06
	-120.359	3.50157e+08	-120.079	2.20022e+07	-120.359	1.18747e+08	-120.359	6.37186e+07	-120.359	-1.63662e+08	-120.079	3.79573e+07	-120.359	808812
	-120.363	4.68717e+08	-120.079	-6.16725e+07	-120.363	4.84299e+08	-120.363	-9.33078e+07	-120.363	3.70645e+07	-120.079	3.50672e+07	-120.363	2.25652e+07
	-120.366	3.21944e+08	-120.08	-3.02022e+07	-120.366	2.40319e+08	-120.366	4.90043e+06	-120.366	2.07105e+07	-120.08	9.63012e+07	-120.366	-2.84231e+06
	-120.37	1.64202e+08	-120.081	1.65656e+07	-120.37	4.36651e+08	-120.37	-1.81651e+08	-120.37	-1.32437e+07	-120.081	9.00784e+07	-120.37	-2.31348e+07
	-120.373	2.89999e+08	-120.082	-1.60889e+07	-120.373	7.71724e+07	-120.373	8.24424e+07	-120.373	-7.60952e+07	-120.082	5.91828e+07	-120.373	5.91429e+06
	-120.377	2.22513e+08	-120.082	-4.81527e+07	-120.377	1.84039e+08	-120.377	9.26091e+07	-120.377	-3.72774e+07	-120.082	3.09687e+07	-120.377	2.99614e+06
	-120.381	1.38222e+08	-120.083	-7.05192e+07	-120.381	3.17417e+08	-120.381	2.03855e+08	-120.381	1.21316e+07	-120.083	2.04042e+07	-120.381	-2.03297e+06
	-120.384	3.29887e+08	-120.084	-3.90206e+07	-120.384	3.0027e+08	-120.384	1.57728e+08	-120.384	3.51284e+07	-120.084	3.60549e+07	-120.384	-2.54575e+07
	-120.388	2.71993e+08	-120.085	-6.16534e+06	-120.388	3.24696e+07	-120.388	2.24688e+08	-120.388	1.5827e+08	-120.085	7.02218e+07	-120.388	2.74933e+07
	-120.391	3.25668e+08	-120.086	4.99588e+07	-120.391	-1.27142e+08	-120.391	1.66108e+08	-120.391	-6.51715e+07	-120.086	3.49528e+07	-120.391	-1.07541e+07
	-120.395	1.95609e+08	-120.086	5.89478e+07	-120.395	5.0562e+08	-120.395	-1.18547e+08	-120.395	3.08135e+07	-120.086	-2.64958e+07	-120.395	-7.09847e+06
	-120.399	4.13872e+08	-120.087	-6.50925e+06	-120.399	-1.4038e+08	-120.399	2.704e+07	-120.399	2.55416e+08	-120.087	-4.14135e+07	-120.399	3.1472e+07
	-120.402	1.53791e+08	-120.088	-3.40377e+07	-120.402	1.21402e+08	-120.402	2.49054e+07	-120.402	1.21975e+08	-120.088	-2.47138e+06	-120.402	9.4177e+06
	-120.406	2.22787e+08	-120.089	1.87398e+07	-120.406	9.11744e+07	-120.406	1.00245e+08	-120.406	9.46106e+07	-120.089	6.92407e+07	-120.406	4.41909e+07
	-120.41	2.73465e+08	-120.09	8.19512e+07	-120.41	-6.90207e+07	-120.41	-9.01718e+07	-120.41	1.57324e+08	-120.09	8.93729e+07	-120.41	2.24959e+07
	-120.413	2.5466e+08	-120.09	1.43447e+08	-120.413	1.73339e+08	-120.413	3.30287e+07	-120.413	1.57921e+08	-120.09	9.33462e+07	-120.413	6.75498e+06
	-120.417	3.07438e+08	-120.091	7.16628e+07	-120.417	1.15805e+08	-120.417	2.03919e+08	-120.417	1.11313e+08	-120.091	7.8022e+07	-120.417	1.94116e+06
	-120.42	2.82828e+08	-120.092	4.21843e+06	-120.42	8.96002e+08	-120.42	1.0187e+08	-120.42	7.51016e+07	-120.092	1.03102e+08	-120.42	2.97931e+06
	-120.424	3.48932e+08	-120.093	1.95383e+07	-120.424	1.21339e+08	-120.424	2.67515e+08	-120.424	1.78523e+07	-120.093	9.96841e+07	-120.424	-7.96113e+06
	-120.428	3.49259e+08	-120.094	-2.47801e+07	-120.428	2.55542e+08	-120.428	8.38536e+07	-120.428	8.6088e+07	-120.094	1.10082e+08	-120.428	6.94208e+06
	-120.431	2.09583e+08	-120.094	-1.34295e+08	-120.431	2.73014e+08	-120.431	1.25568e+08	-120.431	4.39946e+07	-120.094	1.53264e+08	-120.431	1.20608e+07
	-120.435	2.45975e+08	-120.095	-1.15715e+08	-120.435	3.98135e+08	-120.435	1.6059e+08	-120.435	-5.88842e+07	-120.095	1.22442e+08	-120.435	-107598
	-120.438	2.51129e+08	-120.096	-1.3257e+08	-120.438	3.80539e+08	-120.438	2.29812e+08	-120.438	2.88066e+07	-120.096	4.573e+07	-120.438	-2.6312e+06
	-120.442	3.6245e+08	-120.097	-8.93437e+07	-120.442	2.06212e+08	-120.442	-2.29643e+07	-120.442	-3.71938e+07	-120.097	8.80144e+07	-120.442	-7.22874e+06
	-120.446	2.2979e+08	-120.098	-1.72186e+07	-120.446	-1.63213e+08	-120.446	1.51942e+08	-120.446	1.03234e+08	-120.098	1.46552e+08	-120.446	-1.37266e+07
	-120.449	2.57225e+08	-120.098	-1.20094e+07	-120.449	3.08982e+08	-120.449	1.89029e+07	-120.449	1.83803e+08	-120.098	1.97215e+08	-120.449	-6.59095e+06
	-120.453	2.01441e+08	-120.099	-5.28161e+07	-120.453	4.4464e+08	-120.453	1.19199e+08	-120.453	3.82767e+08	-120.099	1.36282e+08	-120.453	8.62768e+06
	-120.457	2.3814e+08	-120.1	-1.64146e+08	-120.457	9.05062e+06	-120.457	-1.26847e+08	-120.457	2.67768e+08	-120.1	7.89306e+07	-120.457	-3.76124e+06
	-120.46	2.33254e+08	-120.101	-1.92999e+08	-120.46	6.5989e+08	-120.46	2.55767e+08	-120.46	2.64635e+08	-120.101	5.46247e+07	-120.46	-1.82525e+07
	-120.464	3.56858e+08	-120.102	-8.66032e+07	-120.464	-1.30041e+08	-120.464	-1.75545e+08	-120.464	2.31834e+08	-120.102	7.34288e+07	-120.464	-1.63526e+07
	-120.467	2.29979e+08	-120.102	-7.07018e+07	-120.467	1.21253e+08	-120.467	2.09725e+08	-120.467	2.1953e+08	-120.102	9.52136e+07	-120.467	-1.24531e+07
	-120.471	2.29388e+08	-120.103	-6.82224e+07	-120.471	1.20924e+08	-120.471	3.15345e+08	-120.471	2.90426e+08	-120.103	1.29593e+08	-120.471	-1.12548e+07
	-120.475	1.6101e+08	-120.104	-4.72703e+07	-120.475	6.69549e+07	-120.475	-2.37316e+07	-120.475	2.89422e+08	-120.104	1.17367e+08	-120.475	-8.55405e+06
	-120.478	4.78957e+08	-120.105	-5.95446e+07	-120.478	4.15874e+08	-120.478	2.94641e+08	-120.478	3.57722e+08	-120.105	1.60897e+08	-120.478	1.43093e+07
	-120.482	3.45067e+08	-120.105	-5.41185e+07	-120.482	3.29387e+08	-120.482	5.54681e+08	-120.482	2.81786e+08	-120.105	1.74043e+08	-120.482	1.89833e+07
	-120.486	3.4785e+08	-120.106	-1.17126e+08	-120.486	3.07403e+08	-120.486	3.23121e+08	-120.486	2.51591e+08	-120.106	1.48108e+08	-120.486	4.95077e+06
	-120.489	1.22352e+08	-120.107	-1.36076e+08	-120.489	2.03821e+08	-120.489	9.23598e+07	-120.489	3.04435e+08	-120.107	8.20777e+07	-120.489	-1.29388e+07
	-120.493	2.82282e+08	-120.108	-1.97813e+08	-120.493	1.39052e+07	-120.493	3.8416e+08	-120.493	1.62214e+08	-120.108	6.41105e+07	-120.493	2.31249e+07
	-120.496	1.35254e+08	-120.109	-1.37012e+08	-120.496	7.40564e+07	-120.496	2.35932e+08	-120.496	3.1694e+08	-120.109	7.70127e+07	-120.496	-480200
	-120.5	1.25388e+08	-120.109	-7.99902e+07	-120.5	3.1564e+08	-120.5	-3.33749e+07	-120.5	2.03991e+08	-120.109	1.54957e+08	-120.5	-9.37436e+06
	-120.504	2.88881e+08	-120.11	-2.76678e+07	-120.504	5.23686e+08	-120.504	6.5315e+06	-120.504	3.8771e+07	-120.11	2.11867e+08	-120.504	1.23475e+07
	-120.507	1.85188e+08	-120.111	-2.84541e+07	-120.507	2.69912e+08	-120.507	1.05379e+08	-120.507	2.99941e+08	-120.111	2.18782e+08	-120.507	4.48181e+06
	-120.511	1.16679e+08	-120.112	-8.17112e+07	-120.511	2.05299e+07	-120.511	3.40268e+07	-120.511	3.30523e+08	-120.112	1.65909e+08	-120.511	2.11202e+06
	-120.514	2.47732e+08	-120.113	-1.57026e+08	-120.514	3.06457e+08	-120.514	1.51799e+08	-120.514	4.02886e+08	-120.113	1.69759e+08	-120.514	-2.34785e+06
	-120.518	2.85995e+08	-120.113	-2.03739e+08	-120.518	2.13401e+08	-120.518	4.32781e+08	-120.518	3.64109e+08	-120.113	2.13122e+08	-120.518	-1.54772e+07
	-120.522	2.56825e+08	-120.114	-1.193e+08	-120.522	-1.01543e+07	-120.522	4.03016e+08	-120.522	5.08487e+08	-120.114	1.89904e+08	-120.522	7.88654e+06
	-120.525	2.36467e+08	-120.115	-7.72337e+07	-120.525	3.81282e+08	-120.525	-2.06453e+08	-120.525	5.67999e+08	-120.115	1.49088e+08	-120.525	-1.44754e+07
	-120.529	2.83846e+08	-120.116	-6.51032e+07	-120.529	1.23564e+08	-120.529	1.29486e+08	-120.529	5.38406e+08	-120.116	1.71996e+08	-120.529	-1.84505e+06
	-120.533	3.14207e+08	-120.117	-1.39002e+08	-120.533	3.91284e+08	-120.533	8.26897e+07	-120.533	4.59426e+08	-120.117	1.63296e+08	-120.533	2.08571e+07
	-120.536	3.01268e+08	-120.117	-9.36179e+07	-120.536	2.4101e+08	-120.536	1.6354e+08	-120.536	4.60231e+08	-120.117	1.12198e+08	-120.536	-9.49172e+06
	-120.54	2.739e+08	-120.118	-3.56279e+07	-120.54	4.09396e+08	-120.54	-1.45165e+08	-120.54	3.94799e+08	-120.118	3.48965e+07	-120.54	7.58853e+06
	-120.543	2.60449e+08	-120.119	-1.4675e+07	-120.543	2.4754e+08	-120.543	1.59857e+08	-120.543	5.27121e+08	-120.119	3.82377e+07	-120.543	-2.88383e+07
	-120.547	1.94764e+08	-120.12	4.88683e+07	-120.547	-1.93166e+08	-120.547	1.70365e+08	-120.547	4.78775e+08	-120.12	7.7275e+07	-120.547	-3.45824e+06
	-120.551	3.16006e+08	-120.121	6.08207e+07	-120.551	8.48679e+07	-120.551	2.48397e+08	-120.551	4.07461e+08	-120.121	1.52083e+08	-120.551	4.44971e+06
	-120.554	2.44245e+08	-120.121	4.93361e+06	-120.554	2.02362e+08	-120.554	4.82431e+07	-120.554	5.12115e+08	-120.121	1.87073e+08	-120.554	-3.86071e+06
	-120.558	3.33014e+08	-120.122	-3.51267e+07	-120.558	4.82853e+08	-120.558	1.93131e+08	-120.558	6.3265e+08	-120.122	1.13731e+08	-120.558	-7.11124e+06
	-120.562	3.26616e+08	-120.123	-9.08611e+07	-120.562	3.64379e+08	-120.562	3.11086e+08	-120.562	8.80563e+08	-120.123	1.31166e+08	-120.562	-7.65539e+06
	-120.565	3.43968e+08	-120.124	-8.86436e+07	-120.565	4.4369e+08	-120.565	1.27514e+08	-120.565	7.88792e+08	-120.124	1.20451e+08	-120.565	1.08632e+07
	-120.569	2.60242e+08	-120.125	-1.12863e+08	-120.569	-1.32394e+08	-120.569	1.76889e+08	-120.569	7.50756e+08	-120.125	1.08523e+08	-120.569	3.82791e+06
	-120.572	3.26097e+08	-120.125	-1.11278e+08	-120.572	3.81073e+08	-120.572	9.5633e+07	-120.572	7.52287e+08	-120.125	1.09826e+08	-120.572	1.8503e+07
	-120.576	3.17516e+08	-120.126	-1.6208e+08	-120.576	1.70928e+08	-120.576	1.03931e+08	-120.576	7.08722e+08	-120.126	1.56301e+08	-120.576	1.47044e+07
	-120.58	2.7129e+08	-120.127	-1.5138e+08	-120.58	-6.24182e+07	-120.58	-7.11954e+06	-120.58	8.02312e+08	-120.127	2.02023e+08	-120.58	1.53544e+07
	-120.583	3.37894e+08	-120.128	-7.94395e+07	-120.583	-2.03397e+08	-120.583	-1.02842e+08	-120.583	8.44122e+08	-120.128	1.65573e+08	-120.583	2.1807e+06
	-120.587	2.35511e+08	-120.128	1.9246e+07	-120.587	6.5213e+08	-120.587	3.80994e+08	-120.587	9.20534e+08	-120.128	1.16962e+08	-120.587	1.06539e+07
	-120.59	2.44137e+08	-120.129	-1.04567e+07	-120.59	4.94205e+08	-120.59	3.67552e+08	-120.59	7.90712e+08	-120.129	9.08056e+07	-120.59	-1.60983e+07
	-120.594	3.34316e+08	-120.13	1.20478e+06	-120.594	5.04333e+08	-120.594	1.84126e+08	-120.594	8.6401e+08	-120.13	6.74743e+07	-120.594	-1.59566e+07
	-120.598	3.18636e+08	-120.131	-1.66038e+07	-120.598	4.36583e+08	-120.598	2.51232e+08	-120.598	1.03752e+09	-120.131	5.70188e+07	-120.598	1.66991e+07
	-120.601	2.58519e+08	-120.132	-5.27246e+07	-120.601	-2.0919e+08	-120.601	1.72892e+08	-120.601	1.15124e+09	-120.132	1.1159e+08	-120.601	-1.56613e+07
	-120.605	3.45639e+08	-120.132	-7.81967e+07	-120.605	2.49626e+08	-120.605	5.00404e+07	-120.605	1.14586e+09	-120.132	1.03712e+08	-120.605	8.46854e+06
	-120.609	4.76739e+08	-120.133	-8.23031e+07	-120.609	2.8192e+08	-120.609	2.28842e+08	-120.609	1.29265e+09	-120.133	5.14376e+07	-120.609	-3.11551e+07
	-120.612	3.82374e+08	-120.134	-5.87359e+06	-120.612	8.83118e+07	-120.612	2.11455e+08	-120.612	1.29949e+09	-120.134	6.65357e+07	-120.612	2.6874e+07
	-120.616	3.59323e+08	-120.135	1.43231e+07	-120.616	4.07809e+08	-120.616	5.45211e+08	-120.616	1.2818e+09	-120.135	9.27544e+07	-120.616	1.66761e+07
	-120.619	3.07774e+08	-120.136	-2.76746e+07	-120.619	2.03201e+08	-120.619	2.42202e+08	-120.619	1.3572e+09	-120.136	9.49858e+07	-120.619	-1.22973e+07
	-120.623	1.94649e+08	-120.136	-4.07763e+07	-120.623	1.65534e+07	-120.623	1.28313e+08	-120.623	1.39075e+09	-120.136	1.21837e+08	-120.623	1.25748e+06
	-120.627	3.06963e+08	-120.137	-4.42698e+07	-120.627	5.84495e+08	-120.627	-8.38515e+07	-120.627	1.46737e+09	-120.137	8.56578e+07	-120.627	-169314
	-120.63	3.05053e+08	-120.138	-7.89607e+07	-120.63	2.64125e+08	-120.63	2.71031e+08	-120.63	1.33755e+09	-120.138	4.89136e+07	-120.63	4.15417e+06
	-120.634	2.82351e+08	-120.139	-3.33937e+07	-120.634	4.83894e+08	-120.634	1.43509e+08	-120.634	1.45929e+09	-120.139	6.59362e+07	-120.634	4.96118e+06
	-120.637	3.42946e+08	-120.14	-6.4104e+06	-120.637	2.68922e+08	-120.637	-6.65413e+07	-120.637	1.59789e+09	-120.14	9.62344e+07	-120.637	3.34501e+07
	-120.641	3.465e+08	-120.14	7.08278e+06	-120.641	2.88748e+08	-120.641	3.2353e+08	-120.641	1.65487e+09	-120.14	1.06879e+08	-120.641	8.92624e+06
	-120.645	3.40681e+08	-120.141	-2.86483e+07	-120.645	1.21063e+08	-120.645	1.71648e+08	-120.645	1.79463e+09	-120.141	1.7079e+08	-120.645	1.3668e+07
	-120.648	2.19169e+08	-120.142	2.08974e+07	-120.648	4.03732e+08	-120.648	1.63187e+08	-120.648	2.00282e+09	-120.142	1.6002e+08	-120.648	-1.20467e+07
	-120.652	2.78345e+08	-120.143	5.99869e+07	-120.652	7.92507e+08	-120.652	1.52718e+08	-120.652	2.09562e+09	-120.143	1.52641e+08	-120.652	-1.29191e+07
	-120.656	3.31321e+08	-120.144	4.95477e+07	-120.656	8.80782e+07	-120.656	3.6927e+08	-120.656	2.20631e+09	-120.144	1.39557e+08	-120.656	-1.1158e+07
	-120.659	2.56598e+08	-120.144	6.61225e+07	-120.659	2.83947e+08	-120.659	4.7996e+07	-120.659	2.21028e+09	-120.144	1.3781e+08	-120.659	7.66326e+06
	-120.663	2.86003e+08	-120.145	1.94306e+07	-120.663	1.11062e+08	-120.663	2.69355e+08	-120.663	2.19322e+09	-120.145	1.25606e+08	-120.663	3.01945e+06
	-120.666	3.27016e+08	-120.146	1.106e+07	-120.666	4.33668e+08	-120.666	2.22241e+08	-120.666	2.27647e+09	-120.146	1.18251e+08	-120.666	-1.93039e+07
	-120.67	2.13806e+08	-120.147	1.17991e+07	-120.67	1.78354e+08	-120.67	4.11926e+07	-120.67	2.1075e+09	-120.147	1.12216e+08	-120.67	1.71433e+07
	-120.674	2.76432e+08	-120.148	-9.75756e+06	-120.674	4.16983e+08	-120.674	9.9409e+07	-120.674	2.28096e+09	-120.148	1.08374e+08	-120.674	-5.91009e+06
	-120.677	2.70145e+08	-120.148	428548	-120.677	3.58675e+08	-120.677	2.33755e+08	-120.677	2.32631e+09	-120.148	1.11509e+08	-120.677	4.5343e+06
	-120.681	1.80207e+08	-120.149	2.87563e+07	-120.681	9.26537e+07	-120.681	2.62496e+08	-120.681	2.17093e+09	-120.149	1.30005e+08	-120.681	-1.66174e+07
	-120.685	4.10622e+08	-120.15	1.28483e+07	-120.685	1.65068e+08	-120.685	3.92207e+08	-120.685	2.30062e+09	-120.15	1.39026e+08	-120.685	3.00516e+06
	-120.688	2.10848e+08	-120.151	-7.85447e+07	-120.688	8.70272e+08	-120.688	4.94275e+08	-120.688	2.62037e+09	-120.151	1.00846e+08	-120.688	-2.53226e+06
	-120.692	3.70744e+08	-120.151	-1.32356e+08	-120.692	4.92092e+08	-120.692	3.51618e+08	-120.692	2.63974e+09	-120.151	9.21206e+07	-120.692	-5.47261e+06
	-120.695	3.22632e+08	-120.152	-1.7841e+08	-120.695	2.83215e+08	-120.695	1.77696e+08	-120.695	2.60137e+09	-120.152	1.26125e+08	-120.695	1.29259e+06
	-120.699	2.12242e+08	-120.153	-1.98428e+08	-120.699	288417	-120.699	-2.05086e+08	-120.699	2.69651e+09	-120.153	9.46805e+07	-120.699	-1.43982e+07
	-120.703	3.44228e+08	-120.154	-2.02725e+08	-120.703	-1.65568e+08	-120.703	8.50549e+07	-120.703	2.75071e+09	-120.154	5.99303e+07	-120.703	328288
	-120.706	3.49935e+08	-120.155	-1.51907e+08	-120.706	1.66056e+08	-120.706	3.95953e+08	-120.706	2.65948e+09	-120.155	1.23778e+08	-120.706	-1.90439e+06
	-120.71	2.58486e+08	-120.155	-6.12903e+07	-120.71	2.593e+08	-120.71	3.28478e+08	-120.71	2.62285e+09	-120.155	1.38647e+08	-120.71	2.9283e+07
	-120.713	4.31977e+08	-120.156	-5.94317e+07	-120.713	6.34747e+08	-120.713	-1.96147e+08	-120.713	2.65069e+09	-120.156	1.72656e+08	-120.713	3.76791e+06
	-120.717	4.69194e+08	-120.157	-9.28828e+07	-120.717	7.66411e+07	-120.717	4.2523e+08	-120.717	2.50812e+09	-120.157	1.59348e+08	-120.717	-2.81238e+06
	-120.721	1.21219e+08	-120.158	-3.24444e+07	-120.721	2.72465e+07	-120.721	3.79804e+08	-120.721	2.48309e+09	-120.158	1.44048e+08	-120.721	-1.5856e+07
	-120.724	4.55438e+08	-120.159	-2.61383e+07	-120.724	2.5698e+08	-120.724	1.71588e+08	-120.724	2.72443e+09	-120.159	1.25599e+08	-120.724	2.18546e+07
	-120.728	2.66731e+08	-120.159	-6.5412e+07	-120.728	5.63233e+07	-120.728	1.6176e+08	-120.728	2.6345e+09	-120.159	1.46751e+08	-120.728	1.89308e+07
	-120.732	2.79542e+08	-120.16	4.06369e+06	-120.732	8.85355e+07	-120.732	-1.27216e+07	-120.732	2.72803e+09	-120.16	1.63581e+08	-120.732	3.65108e+07
	-120.735	2.60039e+08	-120.161	2.25194e+07	-120.735	4.89746e+08	-120.735	4.79858e+06	-120.735	2.72183e+09	-120.161	1.58202e+08	-120.735	-7.10503e+06
	-120.739	4.19542e+08	-120.162	-3.12822e+07	-120.739	3.1338e+07	-120.739	-3.65937e+07	-120.739	2.66987e+09	-120.162	1.58824e+08	-120.739	1.37763e+07
	-120.742	2.23578e+08	-120.163	-8.43103e+07	-120.742	3.07951e+08	-120.742	4.16753e+08	-120.742	2.60024e+09	-120.163	1.20477e+08	-120.742	6.47728e+06
	-120.746	3.146e+08	-120.163	-7.06438e+07	-120.746	3.77034e+07	-120.746	1.07605e+08	-120.746	2.58212e+09	-120.163	7.76565e+07	-120.746	1.9551e+07
	-120.75	2.86688e+08	-120.164	-1.82143e+07	-120.75	3.09226e+08	-120.75	3.80251e+08	-120.75	2.47537e+09	-120.164	7.36445e+07	-120.75	-4.0063e+06
	-120.753	4.03536e+08	-120.165	-2.24908e+07	-120.753	6.66196e+08	-120.753	1.07474e+08	-120.753	2.58979e+09	-120.165	5.93201e+07	-120.753	-1.98346e+07
	-120.757	1.84987e+08	-120.166	-3.06017e+07	-120.757	3.73196e+08	-120.757	8.6119e+07	-120.757	2.71061e+09	-120.166	6.70889e+07	-120.757	3.76064e+06
	-120.76	2.37032e+08	-120.167	-1.34783e+07	-120.76	4.03767e+08	-120.76	1.41031e+08	-120.76	2.78511e+09	-120.167	1.3982e+08	-120.76	-7.12529e+06
	-120.764	2.32651e+08	-120.167	-5.5724e+06	-120.764	2.83185e+08	-120.764	1.78478e+08	-120.764	2.59455e+09	-120.167	1.75839e+08	-120.764	455712
	-120.768	3.46313e+08	-120.168	1.59466e+07	-120.768	3.86832e+08	-120.768	2.44678e+08	-120.768	2.52282e+09	-120.168	8.84127e+07	-120.768	-1.01801e+07
	-120.771	4.29173e+08	-120.169	1.4381e+07	-120.771	2.51634e+08	-120.771	2.52569e+08	-120.771	2.58008e+09	-120.169	6.29808e+07	-120.771	-1.15615e+07
	-120.775	1.83272e+08	-120.17	9.95348e+06	-120.775	1.2706e+08	-120.775	1.39883e+08	-120.775	2.59752e+09	-120.17	8.88601e+07	-120.775	2.08963e+07
	-120.779	4.06576e+08	-120.171	-6.00091e+07	-120.779	1.24584e+08	-120.779	8.10441e+06	-120.779	2.71912e+09	-120.171	1.17398e+08	-120.779	9.57264e+06
	-120.782	2.06286e+08	-120.171	-1.04654e+08	-120.782	4.85792e+08	-120.782	2.85332e+08	-120.782	2.76376e+09	-120.171	1.36421e+08	-120.782	-1.13421e+07
	-120.786	3.20384e+08	-120.172	-1.89524e+08	-120.786	2.00245e+08	-120.786	1.17133e+08	-120.786	2.54106e+09	-120.172	1.21755e+08	-120.786	-5.59408e+06
	-120.789	4.56578e+08	-120.173	-2.77685e+08	-120.789	6.87838e+08	-120.789	4.38677e+08	-120.789	2.51115e+09	-120.173	8.68414e+07	-120.789	-1.40913e+07
	-120.793	3.96532e+08	-120.174	-2.25654e+08	-120.793	3.83002e+08	-120.793	1.24842e+08	-120.793	2.43268e+09	-120.174	5.17264e+07	-120.793	-1.47161e+07
	-120.797	2.85208e+08	-120.174	-1.56086e+08	-120.797	1.2797e+08	-120.797	1.57695e+08	-120.797	2.48697e+09	-120.174	9.91698e+07	-120.797	-1.504e+07
	-120.8	2.97101e+08	-120.175	-1.10534e+08	-120.8	6.34945e+08	-120.8	-1.94164e+07	-120.8	2.44951e+09	-120.175	1.63304e+08	-120.8	9.95369e+06
	-120.804	2.4245e+08	-120.176	-1.26327e+08	-120.804	1.87394e+08	-120.804	1.68754e+08	-120.804	2.44399e+09	-120.176	1.75934e+08	-120.804	-3.16946e+07
	-120.808	2.32851e+08	-120.177	-1.20415e+08	-120.808	4.70928e+08	-120.808	-1.03252e+06	-120.808	2.31769e+09	-120.177	1.04594e+08	-120.808	-2.12072e+07
	-120.811	1.57412e+08	-120.178	-7.40013e+07	-120.811	8.66554e+08	-120.811	2.44916e+08	-120.811	1.91201e+09	-120.178	8.2411e+07	-120.811	-3.89616e+06
	-120.815	3.47984e+08	-120.178	-6.92431e+07	-120.815	1.50647e+07	-120.815	1.23849e+07	-120.815	2.06686e+09	-120.178	7.3357e+07	-120.815	-484493
	-120.818	2.5461e+08	-120.179	-4.68918e+07	-120.818	1.5993e+08	-120.818	4.38795e+08	-120.818	1.9203e+09	-120.179	1.14853e+08	-120.818	1.13388e+07
	-120.822	1.77145e+08	-120.18	-2.58727e+07	-120.822	2.76065e+08	-120.822	8.20498e+07	-120.822	1.87139e+09	-120.18	1.18364e+08	-120.822	-8.15336e+06
	-120.826	3.77982e+08	-120.181	-1.00757e+08	-120.826	1.11553e+07	-120.826	2.94663e+07	-120.826	1.85671e+09	-120.181	1.46093e+08	-120.826	6.46101e+06
	-120.829	3.46698e+08	-120.182	-1.34836e+08	-120.829	1.99652e+08	-120.829	2.61899e+08	-120.829	1.84134e+09	-120.182	2.0408e+08	-120.829	-622603
	-120.833	1.82593e+08	-120.182	-1.13275e+08	-120.833	3.41455e+08	-120.833	3.85245e+08	-120.833	1.72319e+09	-120.182	1.77582e+08	-120.833	5.83889e+06
	-120.836	3.51092e+08	-120.183	-5.82775e+07	-120.836	3.80081e+08	-120.836	1.31807e+08	-120.836	1.68297e+09	-120.183	1.08761e+08	-120.836	-8.10891e+06
	-120.84	2.88845e+08	-120.184	-3.26927e+06	-120.84	1.56228e+08	-120.84	2.60377e+08	-120.84	1.53143e+09	-120.184	1.27799e+08	-120.84	5.81957e+06
	-120.844	3.23198e+08	-120.185	1.56193e+07	-120.844	2.08846e+08	-120.844	3.54111e+08	-120.844	1.46556e+09	-120.185	1.49665e+08	-120.844	-2.79735e+06
	-120.847	3.25376e+08	-120.186	-2.54421e+07	-120.847	4.79172e+08	-120.847	4.06987e+08	-120.847	1.48457e+09	-120.186	1.24685e+08	-120.847	1.11335e+07
	-120.851	3.09108e+08	-120.186	-2.55886e+07	-120.851	6.45258e+08	-120.851	1.49895e+08	-120.851	1.4294e+09	-120.186	1.89773e+08	-120.851	-9.37985e+06
	-120.855	2.18287e+08	-120.187	3.23394e+07	-120.855	2.30397e+08	-120.855	1.31216e+08	-120.855	1.25345e+09	-120.187	1.87878e+08	-120.855	1.18033e+07
	-120.858	1.72772e+08	-120.188	4.92018e+07	-120.858	5.58367e+08	-120.858	2.85466e+08	-120.858	1.40313e+09	-120.188	1.31554e+08	-120.858	-1.2689e+07
	-120.862	2.50738e+08	-120.189	4.41634e+07	-120.862	1.88688e+08	-120.862	4.51263e+08	-120.862	1.41485e+09	-120.189	9.74938e+07	-120.862	8.18944e+06
	-120.865	4.56665e+08	-120.19	-2.14684e+07	-120.865	8.22697e+08	-120.865	2.44226e+08	-120.865	1.27577e+09	-120.19	1.41582e+08	-120.865	-3.91783e+06
	-120.869	2.27726e+08	-120.19	-5.93435e+07	-120.869	1.8046e+08	-120.869	9.85455e+07	-120.869	1.2383e+09	-120.19	1.25805e+08	-120.869	1.34587e+07
	-120.873	4.78561e+08	-120.191	-1.55893e+08	-120.873	4.55747e+08	-120.873	1.49005e+08	-120.873	1.3439e+09	-120.191	1.48948e+08	-120.873	-4.60358e+06
	-120.876	2.85413e+08	-120.192	-1.49181e+08	-120.876	6.19141e+08	-120.876	1.87284e+08	-120.876	1.32858e+09	-120.192	1.38969e+08	-120.876	-5.424e+06
	-120.88	3.30063e+08	-120.193	-6.75705e+07	-120.88	1.93652e+08	-120.88	2.35719e+08	-120.88	1.19921e+09	-120.193	1.49505e+08	-120.88	-3.70741e+07
	-120.884	3.25688e+08	-120.194	-1.48682e+08	-120.884	4.88749e+08	-120.884	1.14332e+08	-120.884	1.07787e+09	-120.194	1.6908e+08	-120.884	-1.42763e+07
	-120.887	2.80284e+08	-120.194	-1.57493e+08	-120.887	4.47116e+08	-120.887	4.43884e+08	-120.887	1.03958e+09	-120.194	1.69605e+08	-120.887	-1.11704e+07
	-120.891	3.45175e+08	-120.195	-1.32827e+08	-120.891	-1.04396e+08	-120.891	1.16284e+08	-120.891	1.10186e+09	-120.195	1.25556e+08	-120.891	-2.82707e+07
	-120.894	4.24269e+08	-120.196	-6.14376e+07	-120.894	4.30041e+08	-120.894	3.89094e+08	-120.894	9.88447e+08	-120.196	8.68977e+07	-120.894	5.30233e+06
	-120.898	2.36326e+08	-120.197	4.94687e+06	-120.898	7.5401e+08	-120.898	8.77245e+07	-120.898	9.62044e+08	-120.197	5.37717e+07	-120.898	-3.09519e+07
	-120.902	4.86486e+08	-120.197	-1.4094e+07	-120.902	-8.95999e+07	-120.902	3.46966e+08	-120.902	9.83968e+08	-120.197	6.62879e+07	-120.902	-9.83513e+06
	-120.905	3.22793e+08	-120.198	-4.52091e+07	-120.905	5.2144e+08	-120.905	3.4018e+08	-120.905	9.23646e+08	-120.198	8.35982e+07	-120.905	2.1017e+07
	-120.909	3.66293e+08	-120.199	-5.02656e+07	-120.909	5.56307e+08	-120.909	2.97351e+08	-120.909	8.6375e+08	-120.199	1.29157e+08	-120.909	773730
	-120.912	3.3856e+08	-120.2	-9.00182e+06	-120.912	8.03133e+07	-120.912	2.08124e+08	-120.912	8.82275e+08	-120.2	1.02172e+08	-120.912	-1.44236e+07
	-120.916	2.49559e+08	-120.201	8.30646e+06	-120.916	3.71966e+08	-120.916	1.66855e+08	-120.916	8.43945e+08	-120.201	5.06727e+07	-120.916	2.93762e+07
	-120.92	3.30643e+08	-120.201	4.64785e+07	-120.92	6.27506e+08	-120.92	6.47688e+07	-120.92	7.23899e+08	-120.201	8.5215e+07	-120.92	-1.313e+07
	-120.923	3.67548e+08	-120.202	9.65308e+07	-120.923	4.57261e+08	-120.923	4.30397e+08	-120.923	7.13963e+08	-120.202	9.44435e+07	-120.923	-1.32696e+06
	-120.927	4.21325e+08	-120.203	-1.97076e+07	-120.927	6.3659e+08	-120.927	7.67267e+07	-120.927	7.10145e+08	-120.203	1.20932e+08	-120.927	-1.37327e+07
	-120.931	2.77537e+08	-120.204	-1.27823e+08	-120.931	1.92785e+08	-120.931	2.76692e+08	-120.931	7.11559e+08	-120.204	1.68881e+08	-120.931	-2.81755e+07
	-120.934	3.22862e+08	-120.205	-1.11676e+08	-120.934	2.88024e+08	-120.934	3.47237e+08	-120.934	7.3608e+08	-120.205	1.65111e+08	-120.934	1.11092e+07
	-120.938	1.95819e+08	-120.205	1.17263e+07	-120.938	5.80755e+08	-120.938	1.25206e+08	-120.938	7.19768e+08	-120.205	1.69446e+08	-120.938	1.9156e+07
	-120.941	2.01331e+08	-120.206	1.74869e+07	-120.941	4.52349e+08	-120.941	3.42594e+08	-120.941	5.34343e+08	-120.206	1.57504e+08	-120.941	-1.02901e+07
	-120.945	3.02337e+08	-120.207	3.66031e+07	-120.945	-2.18342e+07	-120.945	3.12348e+08	-120.945	3.74284e+08	-120.207	1.05716e+08	-120.945	-3.54115e+06
	-120.949	3.12249e+08	-120.208	3.45047e+07	-120.949	2.10169e+08	-120.949	3.61605e+08	-120.949	2.84248e+08	-120.208	4.92253e+07	-120.949	-1.26608e+07
	-120.952	2.30349e+08	-120.209	-2.22015e+06	-120.952	2.30369e+08	-120.952	2.26283e+08	-120.952	3.34416e+08	-120.209	7.88927e+07	-120.952	-1.6912e+07
	-120.956	3.01704e+08	-120.209	-4.55033e+07	-120.956	6.00881e+08	-120.956	3.1666e+08	-120.956	3.58598e+08	-120.209	3.42856e+07	-120.956	-1.35649e+07
	-120.959	4.36313e+08	-120.21	-5.88508e+07	-120.959	8.71007e+08	-120.959	-9.93275e+07	-120.959	5.37698e+08	-120.21	-6.51831e+06	-120.959	9.32296e+06
	-120.963	3.48283e+08	-120.211	-7.35353e+07	-120.963	-6.59395e+07	-120.963	4.38265e+08	-120.963	4.77391e+08	-120.211	4.31641e+07	-120.963	-753235
	-120.967	3.18546e+08	-120.212	-7.83897e+07	-120.967	3.4674e+08	-120.967	3.39364e+08	-120.967	3.96148e+08	-120.212	1.66328e+08	-120.967	-1.82708e+07
	-120.97	1.9748e+08	-120.213	165147	-120.97	7.26282e+07	-120.97	2.6959e+08	-120.97	4.0161e+08	-120.213	2.36586e+08	-120.97	9.5337e+06
	-120.974	3.45358e+08	-120.213	-1.10375e+07	-120.974	2.50263e+08	-120.974	1.65793e+08	-120.974	3.35571e+08	-120.213	2.06341e+08	-120.974	1.20416e+07
	-120.978	3.05057e+08	-120.214	-3.36421e+07	-120.978	3.33545e+07	-120.978	1.19317e+08	-120.978	2.06999e+08	-120.214	1.58685e+08	-120.978	1.32145e+07
	-120.981	4.43928e+08	-120.215	-1.23383e+08	-120.981	4.36046e+08	-120.981	1.17471e+08	-120.981	1.40848e+08	-120.215	1.03563e+08	-120.981	2.34594e+07
	-120.985	3.27648e+08	-120.216	-1.76269e+08	-120.985	2.6389e+08	-120.985	-7.01984e+07	-120.985	3.3663e+08	-120.216	1.21324e+08	-120.985	652699
	-120.988	4.59555e+08	-120.217	-1.66703e+08	-120.988	2.55548e+08	-120.988	3.51913e+08	-120.988	3.05081e+08	-120.217	1.12058e+08	-120.988	-1.51667e+07
	-120.992	4.05761e+08	-120.217	-1.57792e+08	-120.992	1.29215e+08	-120.992	6.5425e+07	-120.992	3.15814e+08	-120.217	1.5493e+08	-120.992	-1.01019e+07
	-120.996	2.8746e+08	-120.218	-6.38344e+07	-120.996	5.68413e+07	-120.996	1.18795e+08	-120.996	3.53459e+08	-120.218	1.56147e+08	-120.996	-5.68587e+06
	-120.999	2.93848e+08	-120.219	-5.3905e+07	-120.999	5.25749e+08	-120.999	5.80766e+08	-120.999	4.32078e+08	-120.219	1.91033e+08	-120.999	2.00829e+07
	-121.003	4.37678e+08	-120.22	-4.05497e+07	-121.003	1.71308e+08	-121.003	3.16005e+08	-121.003	4.95737e+08	-120.22	1.80809e+08	-121.003	-3.69174e+06
	-121.007	2.53855e+08	-120.22	-4.37142e+07	-121.007	1.71271e+08	-121.007	2.11273e+08	-121.007	4.29495e+08	-120.22	1.88566e+08	-121.007	1.58364e+07
	-121.01	1.77227e+08	-120.221	-7.25422e+07	-121.01	7.77879e+08	-121.01	1.58294e+07	-121.01	3.18284e+08	-120.221	1.92594e+08	-121.01	-9.18079e+06
	-121.014	2.62978e+08	-120.222	-5.96554e+06	-121.014	4.20943e+07	-121.014	7.71857e+07	-121.014	2.86883e+08	-120.222	1.85743e+08	-121.014	1.67215e+07
	-121.017	2.16796e+08	-120.223	3.60415e+07	-121.017	6.14249e+08	-121.017	4.84511e+07	-121.017	2.62394e+08	-120.223	1.60578e+08	-121.017	-4.53266e+06
	-121.021	3.47389e+08	-120.224	7.0248e+07	-121.021	1.28646e+08	-121.021	2.56498e+08	-121.021	2.19988e+08	-120.224	1.66618e+08	-121.021	5.30459e+06
	-121.025	2.99611e+08	-120.224	2.43643e+07	-121.025	-9.08081e+07	-121.025	3.57085e+08	-121.025	5.93228e+07	-120.224	1.8755e+08	-121.025	-2.37898e+06
	-121.028	2.94151e+08	-120.225	-3.83503e+07	-121.028	2.02161e+08	-121.028	4.73488e+08	-121.028	5.40178e+07	-120.225	2.27955e+08	-121.028	-1.07298e+06
	-121.032	2.50595e+08	-120.226	-1.1351e+08	-121.032	2.59323e+08	-121.032	2.54024e+08	-121.032	1.06689e+08	-120.226	2.23365e+08	-121.032	4.65574e+06
	-121.035	2.49326e+08	-120.227	-1.66782e+08	-121.035	4.88456e+08	-121.035	1.48424e+08	-121.035	2.70409e+08	-120.227	2.31984e+08	-121.035	-4.26639e+06
	-121.039	4.41615e+08	-120.228	-1.60454e+08	-121.039	1.33211e+08	-121.039	1.79662e+08	-121.039	9.44764e+07	-120.228	2.36663e+08	-121.039	5.41667e+06
	-121.043	4.72359e+08	-120.228	-1.69123e+08	-121.043	4.60245e+08	-121.043	2.33192e+08	-121.043	-2.05138e+07	-120.228	1.92474e+08	-121.043	8.8119e+06
	-121.046	4.24154e+08	-120.229	-1.38914e+08	-121.046	5.38379e+08	-121.046	3.81385e+08	-121.046	5.06035e+07	-120.229	1.40825e+08	-121.046	234030
	-121.05	2.90057e+08	-120.23	-1.67894e+08	-121.05	2.69223e+08	-121.05	3.66109e+08	-121.05	2.2918e+08	-120.23	1.19845e+08	-121.05	9.15764e+06
	-121.054	3.1475e+08	-120.231	-1.54838e+08	-121.054	1.69339e+08	-121.054	4.60557e+08	-121.054	2.00858e+08	-120.231	1.81148e+08	-121.054	1.35348e+07
	-121.057	2.8849e+08	-120.232	-9.15275e+07	-121.057	2.24044e+08	-121.057	2.70948e+08	-121.057	1.40167e+08	-120.232	1.81128e+08	-121.057	2.18269e+07
	-121.061	2.77358e+08	-120.232	-8.43194e+07	-121.061	4.19843e+08	-121.061	1.86743e+08	-121.061	8.50982e+07	-120.232	1.81272e+08	-121.061	1.79706e+07
	-121.064	2.47432e+08	-120.233	-6.35668e+07	-121.064	6.63588e+08	-121.064	2.83863e+08	-121.064	1.40534e+08	-120.233	1.55902e+08	-121.064	-1.37749e+07
	-121.068	3.52628e+08	-120.234	-1.36675e+07	-121.068	7.17503e+08	-121.068	1.70862e+08	-121.068	2.56629e+08	-120.234	9.97909e+07	-121.068	-1.77974e+07
	-121.072	2.77786e+08	-120.235	-4.73056e+07	-121.072	3.78707e+08	-121.072	2.52924e+08	-121.072	2.30665e+08	-120.235	9.1859e+07	-121.072	5.18411e+06
	-121.075	3.25894e+08	-120.236	-4.14488e+07	-121.075	4.97926e+08	-121.075	2.52772e+08	-121.075	2.18254e+08	-120.236	7.25714e+07	-121.075	2.58668e+06
	-121.079	1.24084e+08	-120.236	-5.7325e+07	-121.079	5.0793e+08	-121.079	3.67352e+08	-121.079	1.49073e+08	-120.236	8.05067e+07	-121.079	1.56527e+07
	-121.082	3.66252e+08	-120.237	2.48119e+07	-121.082	4.0364e+08	-121.082	4.34874e+08	-121.082	2.13618e+08	-120.237	7.22498e+07	-121.082	5.8983e+06
	-121.086	2.79768e+08	-120.238	8.39963e+06	-121.086	6.46638e+08	-121.086	4.79926e+08	-121.086	2.42846e+08	-120.238	1.13925e+08	-121.086	-1.14046e+07
	-121.09	3.5298e+08	-120.239	-2.30115e+07	-121.09	4.01818e+08	-121.09	2.32058e+08	-121.09	8.73104e+07	-120.239	1.68557e+08	-121.09	1.7666e+06
	-121.093	3.58512e+08	-120.24	-6.7409e+07	-121.093	9.32985e+08	-121.093	4.68331e+08	-121.093	1.37273e+07	-120.24	1.17593e+08	-121.093	7.16204e+06
	-121.097	4.31121e+08	-120.24	-4.02412e+07	-121.097	3.68441e+08	-121.097	2.97718e+08	-121.097	-69187.5	-120.24	6.20461e+07	-121.097	7.41684e+06
	-121.101	3.16572e+08	-120.241	-1.39766e+07	-121.101	7.83193e+08	-121.101	-5.05778e+07	-121.101	3.53917e+07	-120.241	7.36648e+07	-121.101	3.51133e+06
	-121.104	4.33634e+08	-120.242	5.1001e+07	-121.104	7.61144e+08	-121.104	1.83467e+08	-121.104	2.7611e+06	-120.242	2.28046e+07	-121.104	-2.2382e+07
	-121.108	4.79234e+08	-120.243	1.83152e+07	-121.108	2.27783e+08	-121.108	2.3423e+08	-121.108	1.25537e+08	-120.243	2.72588e+07	-121.108	5.46799e+06
	-121.111	1.9754e+08	-120.243	-5.56847e+06	-121.111	1.04105e+08	-121.111	2.72023e+08	-121.111	1.92737e+07	-120.243	8.70524e+07	-121.111	3.32385e+06
	-121.115	4.03752e+08	-120.244	-1.60015e+07	-121.115	4.81335e+08	-121.115	4.72752e+08	-121.115	2.80115e+08	-120.244	9.03006e+07	-121.115	2.63194e+06
	-121.119	3.81758e+08	-120.245	-6.04773e+07	-121.119	7.00723e+08	-121.119	1.61586e+08	-121.119	2.94363e+08	-120.245	1.08029e+08	-121.119	-6.20274e+06
	-121.122	3.48467e+08	-120.246	-7.74507e+07	-121.122	6.80696e+08	-121.122	4.90356e+08	-121.122	2.1093e+08	-120.246	1.24821e+08	-121.122	1.65152e+07
	-121.126	3.04202e+08	-120.247	-2.6552e+07	-121.126	6.26084e+08	-121.126	2.56169e+08	-121.126	2.68301e+08	-120.247	1.24372e+08	-121.126	-3.56372e+06
	-121.13	5.02385e+08	-120.247	-1.37962e+07	-121.13	7.1107e+08	-121.13	4.64285e+07	-121.13	1.72533e+08	-120.247	1.27337e+08	-121.13	2.82205e+06
	-121.133	4.29701e+08	-120.248	1.67949e+07	-121.133	4.18235e+08	-121.133	4.70255e+08	-121.133	-6.06e+07	-120.248	1.16293e+08	-121.133	-1.16182e+07
	-121.137	2.67079e+08	-120.249	3.38022e+07	-121.137	6.85264e+08	-121.137	5.17519e+08	-121.137	-6.21564e+07	-120.249	1.16536e+08	-121.137	6.50818e+06
	-121.14	2.1196e+08	-120.25	-2.99255e+07	-121.14	4.52638e+08	-121.14	4.99642e+08	-121.14	-5.23929e+07	-120.25	9.70725e+07	-121.14	-1.77198e+06
	-121.144	3.42041e+08	-120.251	-9.45356e+07	-121.144	3.79649e+08	-121.144	6.44764e+08	-121.144	7.36208e+07	-120.251	8.07632e+07	-121.144	3.56725e+06
	-121.148	5.44459e+08	-120.251	-7.41288e+07	-121.148	6.69398e+08	-121.148	5.40752e+08	-121.148	4.98677e+07	-120.251	1.27486e+08	-121.148	-1.01984e+07
	-121.151	4.51019e+08	-120.252	-8.66926e+07	-121.151	5.26277e+08	-121.151	2.15428e+08	-121.151	-9.02667e+07	-120.252	1.14639e+08	-121.151	2.69806e+06
	-121.155	3.67361e+08	-120.253	-763090	-121.155	1.06632e+09	-121.155	5.98195e+08	-121.155	-8.35889e+07	-120.253	6.02677e+07	-121.155	1.28837e+07
	-121.158	3.08887e+08	-120.254	5.58002e+07	-121.158	7.2918e+07	-121.158	2.26145e+08	-121.158	3.23784e+07	-120.254	3.89664e+07	-121.158	-6.17189e+06
	-121.162	3.56663e+08	-120.255	4.05576e+07	-121.162	3.67059e+08	-121.162	3.93699e+08	-121.162	2.9441e+07	-120.255	4.79441e+07	-121.162	-136956
	-121.166	4.98197e+08	-120.255	2.56684e+07	-121.166	4.44649e+08	-121.166	5.76322e+08	-121.166	1.6709e+08	-120.255	6.30387e+07	-121.166	5.59701e+06
	-121.169	4.84786e+08	-120.256	1.64671e+07	-121.169	5.6441e+08	-121.169	6.40633e+08	-121.169	9.45794e+07	-120.256	9.76204e+07	-121.169	1.06396e+07
	-121.173	4.10081e+08	-120.257	1.2453e+07	-121.173	3.41527e+08	-121.173	4.42321e+08	-121.173	-5.24207e+07	-120.257	1.21077e+08	-121.173	-403944
	-121.177	2.63589e+08	-120.258	-2.55763e+06	-121.177	3.79841e+08	-121.177	4.68894e+08	-121.177	2.19505e+07	-120.258	1.71673e+08	-121.177	6.58622e+06
	-121.18	4.49823e+08	-120.259	-8.5533e+06	-121.18	6.01327e+08	-121.18	2.46438e+08	-121.18	3.9385e+07	-120.259	1.77713e+08	-121.18	-1.46246e+07
	-121.184	5.20569e+08	-120.259	8.2371e+06	-121.184	5.97724e+08	-121.184	3.08872e+08	-121.184	8.44173e+07	-120.259	1.98521e+08	-121.184	1.55176e+07
	-121.187	2.46002e+08	-120.26	3.66598e+06	-121.187	5.17538e+08	-121.187	5.50943e+08	-121.187	-3.33876e+07	-120.26	2.22127e+08	-121.187	-2.29081e+07
	-121.191	3.75479e+08	-120.261	-1.24348e+08	-121.191	6.06135e+08	-121.191	3.28591e+08	-121.191	-5.16479e+07	-120.261	1.81627e+08	-121.191	1.73075e+07
	-121.195	4.96549e+08	-120.262	-1.7954e+08	-121.195	4.60795e+08	-121.195	2.70119e+08	-121.195	-9.08308e+07	-120.262	1.3423e+08	-121.195	-1.67155e+07
	-121.198	4.99461e+08	-120.263	-1.95435e+08	-121.198	3.21778e+08	-121.198	7.46859e+07	-121.198	-6.32966e+07	-120.263	9.67404e+07	-121.198	1.04028e+07
	-121.202	3.76538e+08	-120.263	-1.56921e+08	-121.202	6.13368e+07	-121.202	4.37772e+08	-121.202	-1.70334e+08	-120.263	1.09974e+08	-121.202	1.65896e+07
	-121.205	4.40696e+08	-120.264	-1.38937e+08	-121.205	2.92623e+08	-121.205	5.03095e+08	-121.205	-9.44832e+07	-120.264	1.05868e+08	-121.205	-2.03703e+06
	-121.209	3.859e+08	-120.265	-1.61608e+08	-121.209	5.5743e+08	-121.209	5.25428e+08	-121.209	7.25286e+07	-120.265	1.04137e+08	-121.209	556941
	-121.213	3.53845e+08	-120.266	-1.30782e+08	-121.213	7.47555e+08	-121.213	2.10395e+08	-121.213	-4.60177e+07	-120.266	7.06597e+07	-121.213	-7.52852e+06
	-121.216	5.31306e+08	-120.266	-1.37669e+08	-121.216	6.4203e+08	-121.216	3.59103e+08	-121.216	-1.51059e+08	-120.266	9.27711e+07	-121.216	-7.62188e+06
	-121.22	4.43546e+08	-120.267	-1.80223e+08	-121.22	2.21808e+08	-121.22	3.09815e+08	-121.22	-2.38042e+07	-120.267	1.43284e+08	-121.22	3.11788e+07
	-121.224	4.84411e+08	-120.268	-1.33649e+08	-121.224	3.14156e+08	-121.224	3.78765e+08	-121.224	6.81382e+07	-120.268	1.83705e+08	-121.224	-1.65593e+07
	-121.227	3.88879e+08	-120.269	-8.04237e+07	-121.227	7.07802e+08	-121.227	5.46318e+08	-121.227	-7.7988e+07	-120.269	1.9129e+08	-121.227	1.32817e+07
	-121.231	4.3635e+08	-120.27	-6.6537e+07	-121.231	2.12298e+08	-121.231	6.03949e+08	-121.231	-8.99773e+07	-120.27	1.90759e+08	-121.231	2.14902e+07
	-121.234	4.99848e+08	-120.27	-5.87793e+07	-121.234	8.73828e+08	-121.234	4.72941e+08	-121.234	-4.8668e+07	-120.27	1.97468e+08	-121.234	-2.93874e+06
	-121.238	3.6465e+08	-120.271	-2.45233e+07	-121.238	5.09735e+08	-121.238	4.85135e+08	-121.238	1.3057e+08	-120.271	1.71596e+08	-121.238	-1.46777e+06
	-121.242	3.31782e+08	-120.272	4.91593e+07	-121.242	3.57948e+08	-121.242	2.96647e+08	-121.242	1.23331e+08	-120.272	1.48333e+08	-121.242	-6.16311e+06
	-121.245	5.32484e+08	-120.273	6.6748e+07	-121.245	8.14426e+08	-121.245	1.94766e+08	-121.245	1.07692e+07	-120.273	2.03275e+08	-121.245	4.06167e+06
	-121.249	5.00117e+08	-120.274	4.50677e+07	-121.249	8.09845e+07	-121.249	9.85128e+07	-121.249	1.06072e+08	-120.274	2.51847e+08	-121.249	1.43593e+07
	-121.253	5.16215e+08	-120.274	2.40503e+07	-121.253	7.60423e+08	-121.253	4.5155e+08	-121.253	8.37489e+06	-120.274	2.7083e+08	-121.253	-1.59078e+07
	-121.256	4.1314e+08	-120.275	1.44402e+07	-121.256	6.86615e+08	-121.256	6.68265e+08	-121.256	-1.46668e+08	-120.275	2.70215e+08	-121.256	-1.10509e+06
	-121.26	4.3966e+08	-120.276	-4.74706e+07	-121.26	4.25272e+08	-121.26	7.05783e+08	-121.26	-1.33868e+08	-120.276	2.19292e+08	-121.26	576351
	-121.263	5.56386e+08	-120.277	-8.33063e+07	-121.263	1.05758e+09	-121.263	5.11496e+08	-121.263	4.80864e+07	-120.277	1.95343e+08	-121.263	-3.8084e+07
	-121.267	3.90698e+08	-120.278	-7.69704e+07	-121.267	4.44504e+08	-121.267	3.39438e+08	-121.267	5.43878e+07	-120.278	1.32883e+08	-121.267	-3.19045e+07
	-121.271	5.07181e+08	-120.278	-2.21322e+07	-121.271	2.9194e+08	-121.271	4.16245e+08	-121.271	1.16265e+07	-120.278	5.40334e+07	-121.271	9.00093e+06
	-121.274	6.02152e+08	-120.279	-6.88059e+06	-121.274	2.23475e+08	-121.274	5.87293e+08	-121.274	-2.23175e+07	-120.279	1.01767e+08	-121.274	-1.12532e+07
	-121.278	2.95171e+08	-120.28	-5.71468e+07	-121.278	1.22775e+09	-121.278	3.82984e+08	-121.278	6.13966e+07	-120.28	1.5732e+08	-121.278	-1.518e+07
	-121.281	5.02e+08	-120.281	-3.33498e+07	-121.281	5.65816e+08	-121.281	3.54595e+08	-121.281	8.67278e+07	-120.281	1.75089e+08	-121.281	-7.38171e+06
	-121.285	4.81977e+08	-120.282	-8.90911e+07	-121.285	1.2465e+09	-121.285	4.28916e+08	-121.285	1.1507e+08	-120.282	1.62493e+08	-121.285	9.8412e+06
	-121.289	6.09954e+08	-120.282	-1.07535e+08	-121.289	4.93599e+08	-121.289	5.89097e+08	-121.289	-1.92561e+07	-120.282	1.4076e+08	-121.289	6.42219e+06
	-121.292	5.97427e+08	-120.283	-9.01835e+07	-121.292	4.46199e+08	-121.292	7.8267e+08	-121.292	7.03599e+07	-120.283	1.1186e+08	-121.292	-1.00305e+07
	-121.296	4.68435e+08	-120.284	-8.22015e+07	-121.296	7.02784e+08	-121.296	5.77272e+08	-121.296	-1.40509e+07	-120.284	1.19018e+08	-121.296	2.58554e+07
	-121.3	5.45216e+08	-120.285	-1.10084e+08	-121.3	4.55195e+08	-121.3	3.05278e+08	-121.3	-9.67582e+06	-120.285	1.06431e+08	-121.3	9.90097e+06
	-121.303	4.83862e+08	-120.286	-1.59679e+08	-121.303	1.55959e+08	-121.303	2.84983e+08	-121.303	-2.83438e+07	-120.286	7.56143e+07	-121.303	1.66371e+07
	-121.307	4.17143e+08	-120.286	-1.17339e+08	-121.307	7.57682e+08	-121.307	4.50609e+08	-121.307	4.94347e+07	-120.286	8.86476e+07	-121.307	8.35233e+06
	-121.31	5.27388e+08	-120.287	-3.64292e+07	-121.31	3.01138e+08	-121.31	2.71065e+08	-121.31	4.5819e+07	-120.287	1.02254e+08	-121.31	6.72483e+06
	-121.314	4.65668e+08	-120.288	-3.439e+07	-121.314	6.51103e+08	-121.314	5.44296e+08	-121.314	-1.67597e+07	-120.288	6.95797e+07	-121.314	7.37832e+06
	-121.318	5.04109e+08	-120.289	8.21277e+06	-121.318	6.84781e+08	-121.318	5.14629e+08	-121.318	2.33503e+07	-120.289	7.61266e+07	-121.318	-3.04742e+07
	-121.321	4.23197e+08	-120.289	2.34543e+07	-121.321	5.97456e+08	-121.321	6.20056e+08	-121.321	5.31934e+07	-120.289	9.41817e+07	-121.321	1.96865e+06
	-121.325	5.5127e+08	-120.29	1.71363e+07	-121.325	6.99317e+08	-121.325	6.70152e+08	-121.325	1.19292e+08	-120.29	6.20772e+07	-121.325	6.68137e+06
	-121.329	4.6979e+08	-120.291	9.9478e+06	-121.329	6.71391e+08	-121.329	4.90347e+08	-121.329	2.69549e+08	-120.291	8.13104e+07	-121.329	-4.87925e+06
	-121.332	4.288e+08	-120.292	-1.88263e+07	-121.332	7.27132e+08	-121.332	4.93044e+08	-121.332	1.2606e+08	-120.292	5.65455e+07	-121.332	-1.92398e+07
	-121.336	5.4149e+08	-120.293	-6.50583e+07	-121.336	3.3663e+08	-121.336	6.43278e+08	-121.336	7.00964e+07	-120.293	8.25278e+07	-121.336	5.56495e+06
	-121.339	5.54036e+08	-120.293	-4.69743e+07	-121.339	5.0361e+08	-121.339	1.607e+08	-121.339	5.31427e+07	-120.293	8.45613e+07	-121.339	-2.15285e+07
	-121.343	5.37267e+08	-120.294	2.52312e+07	-121.343	6.25843e+08	-121.343	7.53243e+08	-121.343	-1.26501e+08	-120.294	1.43959e+08	-121.343	9.00857e+06
	-121.347	4.68744e+08	-120.295	69750.8	-121.347	5.81971e+08	-121.347	5.30557e+08	-121.347	-7.29103e+07	-120.295	1.73364e+08	-121.347	108752
	-121.35	4.93257e+08	-120.296	-3.42236e+07	-121.35	3.15509e+08	-121.35	6.98058e+08	-121.35	-1.02853e+08	-120.296	1.35094e+08	-121.35	2.10807e+06
	-121.354	5.19561e+08	-120.297	-2.54604e+07	-121.354	5.10337e+08	-121.354	7.88617e+08	-121.354	-1.08135e+08	-120.297	1.59714e+08	-121.354	-9.33757e+06
	-121.357	5.0229e+08	-120.297	-7.32783e+07	-121.357	4.88432e+08	-121.357	6.79525e+08	-121.357	-2.66961e+07	-120.297	1.67776e+08	-121.357	1.5292e+07
	-121.361	4.42601e+08	-120.298	-5.76233e+07	-121.361	6.61072e+08	-121.361	5.28766e+08	-121.361	-5.36584e+07	-120.298	1.37576e+08	-121.361	1.00339e+07
	-121.365	5.10973e+08	-120.299	1.3165e+07	-121.365	6.75157e+08	-121.365	4.7692e+08	-121.365	-1.15676e+08	-120.299	1.89906e+08	-121.365	-3.15315e+06
	-121.368	5.53436e+08	-120.3	-3.05203e+07	-121.368	8.41204e+08	-121.368	4.19488e+08	-121.368	-6.05727e+07	-120.3	2.10452e+08	-121.368	-6.50179e+06
	-121.372	4.64914e+08	-120.301	-8.84816e+07	-121.372	3.23971e+08	-121.372	5.93067e+08	-121.372	-2.44849e+07	-120.301	1.33291e+08	-121.372	2.56032e+07
	-121.376	5.34791e+08	-120.301	-5.69335e+07	-121.376	9.53798e+08	-121.376	2.54448e+08	-121.376	-7.60331e+07	-120.301	7.77436e+07	-121.376	8.05038e+06
	-121.379	4.87083e+08	-120.302	-5.26029e+07	-121.379	7.87987e+08	-121.379	5.65619e+08	-121.379	-4.82314e+07	-120.302	7.42784e+07	-121.379	1.57188e+07
	-121.383	4.58553e+08	-120.303	-8.17109e+07	-121.383	9.13049e+08	-121.383	4.29201e+08	-121.383	1.29244e+07	-120.303	7.70459e+07	-121.383	-2.25689e+07
	-121.386	5.6214e+08	-120.304	-6.43341e+07	-121.386	5.28603e+08	-121.386	5.53545e+08	-121.386	1.00384e+08	-120.304	1.24667e+08	-121.386	-2.22136e+07
	-121.39	6.17078e+08	-120.305	-1.1038e+08	-121.39	9.49867e+08	-121.39	3.23798e+08	-121.39	-2.04554e+07	-120.305	1.78633e+08	-121.39	-5.5701e+06
	-121.394	5.08093e+08	-120.305	-9.55552e+07	-121.394	8.05325e+08	-121.394	4.47782e+08	-121.394	-1.78471e+08	-120.305	1.80084e+08	-121.394	-1.02738e+07
	-121.397	6.52821e+08	-120.306	-3.79289e+07	-121.397	7.95302e+08	-121.397	4.94966e+08	-121.397	-1.98365e+08	-120.306	1.39445e+08	-121.397	2.06582e+07
	-121.401	5.13992e+08	-120.307	5.5016e+07	-121.401	5.4897e+08	-121.401	3.21675e+08	-121.401	-3.29931e+06	-120.307	1.37217e+08	-121.401	-1.84583e+07
	-121.404	5.0174e+08	-120.308	8.7456e+07	-121.404	6.20849e+08	-121.404	6.7713e+08	-121.404	1.3408e+08	-120.308	9.52337e+07	-121.404	2.39143e+07
	-121.408	5.05566e+08	-120.309	4.50378e+07	-121.408	6.78381e+08	-121.408	3.39537e+08	-121.408	5.09181e+07	-120.309	5.26764e+07	-121.408	-2.7084e+07
	-121.412	5.66069e+08	-120.309	-8.22365e+07	-121.412	5.91768e+08	-121.412	6.85459e+08	-121.412	7.59838e+07	-120.309	3.93737e+07	-121.412	1.10585e+07
	-121.415	4.83688e+08	-120.31	-1.55937e+08	-121.415	7.61677e+08	-121.415	6.87439e+08	-121.415	-8.95285e+07	-120.31	3.47471e+07	-121.415	5.87065e+06
	-121.419	5.15885e+08	-120.311	-1.61076e+08	-121.419	5.02476e+08	-121.419	7.15889e+08	-121.419	1.68439e+08	-120.311	7.51873e+07	-121.419	-6.9716e+06
	-121.423	6.92382e+08	-120.312	-7.64966e+07	-121.423	2.81296e+08	-121.423	5.10581e+08	-121.423	1.06004e+07	-120.312	1.48714e+08	-121.423	-1.16651e+07
	-121.426	5.39957e+08	-120.312	-5.85553e+06	-121.426	5.13939e+08	-121.426	3.2852e+08	-121.426	-1.91161e+07	-120.312	1.3155e+08	-121.426	7.39357e+06
	-121.43	6.05609e+08	-120.313	-1.98193e+07	-121.43	1.27263e+09	-121.43	2.12351e+08	-121.43	1.1484e+08	-120.313	1.09893e+08	-121.43	5.90746e+06
	-121.433	5.31333e+08	-120.314	-2.74859e+07	-121.433	5.55717e+08	-121.433	3.68287e+08	-121.433	-1.10941e+07	-120.314	6.15493e+07	-121.433	2.42245e+07
	-121.437	5.3066e+08	-120.315	1.01705e+07	-121.437	8.45975e+08	-121.437	3.83778e+08	-121.437	-2.26898e+08	-120.315	7.03279e+07	-121.437	-5.3027e+06
	-121.441	6.80216e+08	-120.316	6.30782e+07	-121.441	7.0694e+08	-121.441	4.80211e+08	-121.441	-1.07003e+08	-120.316	8.95349e+07	-121.441	3.26237e+06
	-121.444	4.42987e+08	-120.316	-3.20953e+06	-121.444	2.59768e+08	-121.444	4.78612e+08	-121.444	-4.97113e+07	-120.316	9.73167e+07	-121.444	-1.69363e+07
	-121.448	5.44558e+08	-120.317	-2.65463e+07	-121.448	6.61235e+08	-121.448	6.06337e+08	-121.448	-6.71341e+07	-120.317	7.94594e+07	-121.448	-3.98643e+06
	-121.452	6.52346e+08	-120.318	-5.01457e+07	-121.452	7.06518e+08	-121.452	7.05757e+08	-121.452	3.39492e+06	-120.318	7.9692e+07	-121.452	2.01856e+07
	-121.455	5.12789e+08	-120.319	-6.2031e+07	-121.455	5.72725e+08	-121.455	3.43217e+08	-121.455	4.75415e+07	-120.319	5.56485e+07	-121.455	1.16542e+07
	-121.459	6.13343e+08	-120.32	-1.27046e+07	-121.459	6.81561e+08	-121.459	5.44683e+08	-121.459	7.94566e+07	-120.32	3.22944e+07	-121.459	1.58402e+07
	-121.462	6.85203e+08	-120.32	1.82308e+07	-121.462	1.0991e+09	-121.462	4.4465e+08	-121.462	5.83473e+07	-120.32	5.08749e+07	-121.462	6.03454e+06
	-121.466	5.51753e+08	-120.321	-4.70562e+07	-121.466	8.54972e+08	-121.466	6.55168e+08	-121.466	-3.77e+07	-120.321	8.75618e+07	-121.466	1.31697e+07
	-121.47	6.29672e+08	-120.322	-8.16061e+07	-121.47	6.98192e+08	-121.47	3.90896e+08	-121.47	-1.46609e+08	-120.322	6.17757e+07	-121.47	-824460
	-121.473	5.43382e+08	-120.323	-7.5213e+07	-121.473	9.21333e+08	-121.473	6.63135e+08	-121.473	-1.21218e+08	-120.323	9.07622e+07	-121.473	-619995
	-121.477	5.54541e+08	-120.324	-8.33128e+07	-121.477	7.85822e+08	-121.477	7.20588e+08	-121.477	1.32391e+08	-120.324	9.8435e+07	-121.477	-9.8564e+06
	-121.48	7.48227e+08	-120.324	-1.51267e+08	-121.48	4.29765e+08	-121.48	6.76504e+08	-121.48	1.43921e+08	-120.324	7.21669e+07	-121.48	2.22038e+07
	-121.484	4.80358e+08	-120.325	-2.2019e+08	-121.484	5.57444e+08	-121.484	6.93523e+08	-121.484	4.40558e+07	-120.325	6.41508e+07	-121.484	-509235
	-121.488	6.36691e+08	-120.326	-1.88144e+08	-121.488	7.81964e+08	-121.488	2.59929e+08	-121.488	6.20604e+07	-120.326	9.40333e+07	-121.488	-444080
	-121.491	6.36091e+08	-120.327	-1.23995e+08	-121.491	1.02573e+09	-121.491	5.95656e+08	-121.491	-6.24313e+07	-120.327	1.40081e+08	-121.491	-9.15939e+06
	-121.495	8.46341e+08	-120.328	-9.85214e+07	-121.495	9.07267e+08	-121.495	4.13574e+08	-121.495	-3.52013e+07	-120.328	1.61222e+08	-121.495	9.67437e+06
	-121.499	7.04442e+08	-120.328	-1.01384e+08	-121.499	8.77022e+08	-121.499	3.7334e+08	-121.499	-6.15715e+07	-120.328	1.61289e+08	-121.499	-576651
	-121.502	6.86852e+08	-120.329	-1.95942e+08	-121.502	7.24959e+08	-121.502	8.05097e+08	-121.502	4.86086e+06	-120.329	1.77829e+08	-121.502	1.9166e+06
	-121.506	6.73637e+08	-120.33	-2.12423e+08	-121.506	4.33708e+08	-121.506	7.70479e+08	-121.506	-8.4485e+07	-120.33	1.43256e+08	-121.506	1.04801e+06
	-121.509	6.64151e+08	-120.331	-1.60588e+08	-121.509	6.86833e+08	-121.509	3.31384e+08	-121.509	-3.06979e+08	-120.331	1.17761e+08	-121.509	8.70744e+06
	-121.513	7.54745e+08	-120.332	-1.03487e+08	-121.513	6.27322e+08	-121.513	6.37239e+08	-121.513	-3.9016e+08	-120.332	8.7223e+07	-121.513	-6.82858e+06
	-121.517	6.79478e+08	-120.332	-1.51853e+08	-121.517	6.06431e+08	-121.517	5.92778e+08	-121.517	-3.56703e+08	-120.332	9.28238e+07	-121.517	-6.77725e+06
	-121.52	7.51054e+08	-120.333	-1.31145e+08	-121.52	6.80642e+08	-121.52	5.01841e+08	-121.52	-1.75709e+08	-120.333	1.10702e+08	-121.52	-3.16603e+06
	-121.524	6.68223e+08	-120.334	-9.36327e+07	-121.524	5.05075e+08	-121.524	5.6884e+08	-121.524	-2.16565e+08	-120.334	1.4431e+08	-121.524	-1.6479e+07
	-121.527	6.52248e+08	-120.335	-2.96405e+07	-121.527	9.74025e+08	-121.527	5.16162e+08	-121.527	-1.21662e+08	-120.335	1.6667e+08	-121.527	1.26729e+07
	-121.531	7.32353e+08	-120.335	-3.80743e+07	-121.531	8.00308e+08	-121.531	5.57252e+08	-121.531	6.60765e+06	-120.335	1.34331e+08	-121.531	8.49128e+06
	-121.535	7.95877e+08	-120.336	-2.02504e+07	-121.535	8.8485e+08	-121.535	6.42426e+08	-121.535	-1.80247e+08	-120.336	1.60703e+08	-121.535	8.85388e+06
	-121.538	7.3124e+08	-120.337	-2.22308e+07	-121.538	1.20291e+09	-121.538	6.76283e+08	-121.538	-2.51728e+08	-120.337	1.79968e+08	-121.538	1.39647e+07
	-121.542	8.09233e+08	-120.338	1.13851e+07	-121.542	5.35639e+08	-121.542	8.40117e+08	-121.542	-1.68525e+08	-120.338	1.6903e+08	-121.542	-5.22533e+06
	-121.546	6.94656e+08	-120.339	-2.16738e+07	-121.546	9.85423e+08	-121.546	6.28604e+08	-121.546	-2.21525e+08	-120.339	1.74184e+08	-121.546	8.54161e+06
	-121.549	8.89161e+08	-120.339	-2.95207e+07	-121.549	7.18066e+08	-121.549	8.28708e+08	-121.549	-2.50842e+08	-120.339	1.97992e+08	-121.549	1.71294e+07
	-121.553	7.6896e+08	-120.34	-2.08386e+07	-121.553	1.13298e+09	-121.553	9.67984e+08	-121.553	-3.48107e+08	-120.34	1.8187e+08	-121.553	1.00808e+07
	-121.556	8.29528e+08	-120.341	-4.22881e+07	-121.556	8.75137e+08	-121.556	9.02908e+08	-121.556	-2.04663e+08	-120.341	1.74133e+08	-121.556	2.03159e+07
	-121.56	7.61226e+08	-120.342	-6.65996e+07	-121.56	1.54635e+09	-121.56	7.79469e+08	-121.56	-2.58825e+08	-120.342	1.55112e+08	-121.56	4.84693e+07
	-121.564	8.5966e+08	-120.343	-9.10988e+07	-121.564	6.76329e+08	-121.564	5.82935e+08	-121.564	-7.6687e+07	-120.343	1.88892e+08	-121.564	-866073
	-121.567	9.29503e+08	-120.343	-7.31079e+07	-121.567	9.93852e+08	-121.567	6.4869e+08	-121.567	-3.08033e+07	-120.343	2.21234e+08	-121.567	304516
	-121.571	9.05583e+08	-120.344	-3.7203e+07	-121.571	1.11774e+09	-121.571	8.36705e+08	-121.571	-1.31416e+08	-120.344	1.97927e+08	-121.571	1.02341e+07
	-121.575	9.2435e+08	-120.345	2.15434e+07	-121.575	1.05928e+09	-121.575	8.29256e+08	-121.575	-1.18797e+08	-120.345	1.4758e+08	-121.575	1.35026e+07
	-121.578	9.10951e+08	-120.346	-3.77539e+07	-121.578	8.36906e+08	-121.578	9.68446e+08	-121.578	-1.28262e+08	-120.346	1.19086e+08	-121.578	-6.56528e+06
	-121.582	1.02991e+09	-120.347	-6.54951e+07	-121.582	1.05538e+09	-121.582	1.30417e+09	-121.582	-1.95589e+08	-120.347	1.20907e+08	-121.582	-3.0225e+06
	-121.585	1.01223e+09	-120.347	-4.49686e+07	-121.585	1.12489e+09	-121.585	9.07182e+08	-121.585	-1.42533e+08	-120.347	1.28386e+08	-121.585	2.59233e+07
	-121.589	9.91371e+08	-120.348	4.50228e+06	-121.589	4.62813e+08	-121.589	6.70898e+08	-121.589	-1.63779e+08	-120.348	2.26277e+08	-121.589	-1.298e+07
	-121.593	1.03297e+09	-120.349	-1.65399e+07	-121.593	9.5821e+08	-121.593	7.87597e+08	-121.593	-2.28964e+08	-120.349	2.84929e+08	-121.593	-1.34911e+07
	-121.596	9.94251e+08	-120.35	-3.26034e+07	-121.596	1.05716e+09	-121.596	1.04112e+09	-121.596	-3.73111e+08	-120.35	2.63623e+08	-121.596	1.36398e+07
	-121.6	1.06717e+09	-120.351	-1.11739e+08	-121.6	1.44989e+09	-121.6	9.49689e+08	-121.6	-2.3031e+08	-120.351	2.04743e+08	-121.6	-1.36422e+07
	-121.603	9.91008e+08	-120.351	-1.2533e+08	-121.603	1.19396e+09	-121.603	6.48262e+08	-121.603	-2.56679e+08	-120.351	1.56532e+08	-121.603	2.06643e+07
	-121.607	1.0361e+09	-120.352	-1.03087e+08	-121.607	1.3592e+09	-121.607	7.34821e+08	-121.607	-4.00954e+08	-120.352	1.25908e+08	-121.607	-1.57593e+07
	-121.611	9.62721e+08	-120.353	-3.25492e+07	-121.611	1.01009e+09	-121.611	8.47611e+08	-121.611	-3.48901e+08	-120.353	1.06153e+08	-121.611	-1.79622e+06
	-121.614	1.00359e+09	-120.354	6.24693e+07	-121.614	1.57551e+09	-121.614	1.10353e+09	-121.614	-2.75855e+08	-120.354	8.76004e+07	-121.614	-8.15872e+06
	-121.618	1.14439e+09	-120.355	9.03481e+06	-121.618	7.34318e+08	-121.618	8.0867e+08	-121.618	-1.87433e+08	-120.355	1.15708e+08	-121.618	1.46028e+07
	-121.622	1.03519e+09	-120.355	-3.90297e+07	-121.622	1.02509e+09	-121.622	8.17668e+08	-121.622	-2.54819e+08	-120.355	1.32125e+08	-121.622	-9.34765e+06
	-121.625	9.32568e+08	-120.356	-4.54818e+07	-121.625	1.15615e+09	-121.625	9.4714e+08	-121.625	-3.52068e+08	-120.356	1.23075e+08	-121.625	-9.32024e+06
	-121.629	1.01085e+09	-120.357	-8.23225e+07	-121.629	9.99895e+08	-121.629	9.94731e+08	-121.629	-1.60395e+08	-120.357	2.06571e+08	-121.629	-5.17774e+06
	-121.632	9.77421e+08	-120.358	-1.43761e+08	-121.632	1.25723e+09	-121.632	9.99449e+08	-121.632	-2.74824e+08	-120.358	2.2554e+08	-121.632	2.39432e+07
	-121.636	9.65553e+08	-120.358	-1.04188e+08	-121.636	1.07195e+09	-121.636	9.49857e+08	-121.636	-2.45449e+08	-120.358	1.65472e+08	-121.636	1.462e+07
	-121.64	1.1387e+09	-120.359	-3.52523e+07	-121.64	1.4052e+09	-121.64	1.2023e+09	-121.64	-1.72057e+08	-120.359	1.41464e+08	-121.64	-1.77531e+07
	-121.643	9.89119e+08	-120.36	-6.68502e+07	-121.643	1.38887e+09	-121.643	1.0176e+09	-121.643	-1.7063e+08	-120.36	1.92042e+08	-121.643	9.09571e+06
	-121.647	1.10889e+09	-120.361	-1.33655e+08	-121.647	1.43161e+09	-121.647	1.01087e+09	-121.647	-2.72974e+08	-120.361	2.2922e+08	-121.647	-7.35794e+06
	-121.651	1.13942e+09	-120.362	-1.43326e+08	-121.651	1.42871e+09	-121.651	1.08291e+09	-121.651	-3.3065e+08	-120.362	2.26486e+08	-121.651	-52206.7
	-121.654	1.15285e+09	-120.362	-9.38458e+07	-121.654	1.39373e+09	-121.654	1.01509e+09	-121.654	-3.49727e+08	-120.362	2.21362e+08	-121.654	1.0819e+07
	-121.658	1.16763e+09	-120.363	-5.47062e+07	-121.658	1.08863e+09	-121.658	8.92438e+08	-121.658	-3.25187e+08	-120.363	2.10428e+08	-121.658	2.36809e+06
	-121.661	1.20775e+09	-120.364	-7.25074e+07	-121.661	1.11744e+09	-121.661	9.95002e+08	-121.661	-2.16046e+08	-120.364	1.6913e+08	-121.661	-852340
	-121.665	1.13334e+09	-120.365	-6.70334e+07	-121.665	9.92613e+08	-121.665	1.27745e+09	-121.665	-2.48791e+08	-120.365	1.4682e+08	-121.665	5.98916e+06
	-121.669	1.24329e+09	-120.366	-1.19062e+08	-121.669	1.31274e+09	-121.669	1.06894e+09	-121.669	-2.73416e+08	-120.366	1.15462e+08	-121.669	-6.36673e+06
	-121.672	1.36821e+09	-120.366	-1.68792e+08	-121.672	1.22746e+09	-121.672	9.47182e+08	-121.672	-4.26181e+08	-120.366	1.14807e+08	-121.672	-1.3862e+06
	-121.676	1.23047e+09	-120.367	-1.09742e+08	-121.676	1.45116e+09	-121.676	1.23389e+09	-121.676	-3.35674e+08	-120.367	1.67952e+08	-121.676	-2.57811e+07
	-121.679	1.20984e+09	-120.368	-8.6108e+07	-121.679	9.84445e+08	-121.679	7.62034e+08	-121.679	-3.17126e+08	-120.368	1.9031e+08	-121.679	5.1407e+06
	-121.683	1.26654e+09	-120.369	-1.17709e+08	-121.683	1.2943e+09	-121.683	8.32553e+08	-121.683	-2.0548e+08	-120.369	2.1405e+08	-121.683	-9.92345e+06
	-121.687	1.41306e+09	-120.37	-1.44096e+08	-121.687	1.66138e+09	-121.687	1.05488e+09	-121.687	-6.67808e+07	-120.37	2.48834e+08	-121.687	8.93009e+06
	-121.69	1.33179e+09	-120.37	-8.24729e+07	-121.69	9.81535e+08	-121.69	1.41161e+09	-121.69	3.08607e+07	-120.37	2.42379e+08	-121.69	-1.83661e+07
	-121.694	1.49097e+09	-120.371	-8.62412e+06	-121.694	1.09259e+09	-121.694	1.31625e+09	-121.694	-1.75649e+08	-120.371	1.67296e+08	-121.694	3.21212e+07
	-121.698	1.54762e+09	-120.372	-6.92466e+06	-121.698	1.17045e+09	-121.698	1.18832e+09	-121.698	-1.50468e+08	-120.372	1.34594e+08	-121.698	2.99908e+07
	-121.701	1.40283e+09	-120.373	-4.30353e+07	-121.701	1.2785e+09	-121.701	1.13742e+09	-121.701	-2.53266e+08	-120.373	1.01432e+08	-121.701	-4.07734e+06
	-121.705	1.48919e+09	-120.374	-1.15604e+08	-121.705	1.20665e+09	-121.705	1.02073e+09	-121.705	-2.72487e+08	-120.374	8.43955e+07	-121.705	-7.90207e+06
	-121.708	1.55872e+09	-120.374	-1.73609e+08	-121.708	1.24502e+09	-121.708	1.2686e+09	-121.708	-1.69663e+08	-120.374	9.24141e+07	-121.708	-1.96493e+06
	-121.712	1.58091e+09	-120.375	-1.00912e+08	-121.712	1.0656e+09	-121.712	1.14764e+09	-121.712	-2.72537e+08	-120.375	7.87116e+07	-121.712	-9.15159e+06
	-121.716	1.51004e+09	-120.376	-9.82593e+07	-121.716	1.46271e+09	-121.716	1.17677e+09	-121.716	-2.71902e+08	-120.376	4.09684e+07	-121.716	-1.5013e+07
	-121.719	1.73848e+09	-120.377	-1.15111e+08	-121.719	1.65035e+09	-121.719	1.21026e+09	-121.719	-3.1601e+08	-120.377	7.42052e+07	-121.719	2.97539e+07
	-121.723	1.6042e+09	-120.378	-1.22165e+08	-121.723	9.24334e+08	-121.723	1.37632e+09	-121.723	-1.4431e+08	-120.378	7.57496e+07	-121.723	-1.06698e+06
	-121.726	1.68449e+09	-120.378	-7.2864e+07	-121.726	1.30146e+09	-121.726	1.36007e+09	-121.726	-3.981e+07	-120.378	9.67673e+07	-121.726	-167445
	-121.73	1.56918e+09	-120.379	-1.19592e+08	-121.73	9.69875e+08	-121.73	1.26794e+09	-121.73	2.35738e+06	-120.379	7.88511e+07	-121.73	4.66345e+06
	-121.734	1.86061e+09	-120.38	-6.50382e+07	-121.734	1.56178e+09	-121.734	1.26529e+09	-121.734	-7.74361e+07	-120.38	7.04796e+07	-121.734	-9.34419e+06
	-121.737	1.86309e+09	-120.381	-1.84951e+07	-121.737	1.66993e+09	-121.737	9.95297e+08	-121.737	-8.79773e+07	-120.381	9.29673e+07	-121.737	-1.31579e+07
	-121.741	1.9078e+09	-120.381	-8.69367e+07	-121.741	1.27187e+09	-121.741	1.19883e+09	-121.741	-1.71012e+08	-120.381	8.0233e+07	-121.741	1.6918e+07
	-121.745	2.08395e+09	-120.382	-1.3226e+08	-121.745	1.48981e+09	-121.745	1.1501e+09	-121.745	-1.58682e+08	-120.382	8.75405e+07	-121.745	106491
	-121.748	1.87702e+09	-120.383	-1.47944e+08	-121.748	1.66764e+09	-121.748	1.21744e+09	-121.748	-9.7631e+07	-120.383	1.65598e+08	-121.748	-5.32656e+06
	-121.752	1.89963e+09	-120.384	-1.2738e+08	-121.752	1.50044e+09	-121.752	1.25019e+09	-121.752	-1.64635e+08	-120.384	1.46263e+08	-121.752	3.21387e+06
	-121.755	1.99693e+09	-120.385	-1.40802e+08	-121.755	1.57109e+09	-121.755	1.27949e+09	-121.755	-1.72652e+08	-120.385	8.7137e+07	-121.755	3.36159e+06
	-121.759	2.06614e+09	-120.385	-1.0787e+08	-121.759	1.29281e+09	-121.759	1.20423e+09	-121.759	-1.24118e+08	-120.385	5.75513e+07	-121.759	1.45497e+07
	-121.763	2.1489e+09	-120.386	-9.66997e+07	-121.763	1.53874e+09	-121.763	1.45272e+09	-121.763	252552	-120.386	9.73532e+07	-121.763	2.99932e+06
	-121.766	2.0832e+09	-120.387	-1.03017e+08	-121.766	1.58159e+09	-121.766	1.53689e+09	-121.766	2.32692e+07	-120.387	1.16271e+08	-121.766	1.15143e+07
	-121.77	1.9368e+09	-120.388	-4.66154e+07	-121.77	1.45156e+09	-121.77	1.58381e+09	-121.77	-4.03236e+07	-120.388	1.92106e+08	-121.77	6.77293e+06
	-121.774	2.26922e+09	-120.389	1.1493e+07	-121.774	1.25794e+09	-121.774	1.26784e+09	-121.774	1.91382e+06	-120.389	1.97909e+08	-121.774	-1.12408e+07
	-121.777	2.23143e+09	-120.389	3.4985e+07	-121.777	1.70299e+09	-121.777	1.30549e+09	-121.777	-1.39464e+07	-120.389	1.41309e+08	-121.777	1.90142e+07
	-121.781	2.15767e+09	-120.39	2.78142e+07	-121.781	1.83909e+09	-121.781	1.36273e+09	-121.781	-1.42927e+08	-120.39	1.07171e+08	-121.781	3.76545e+07
	-121.784	2.55576e+09	-120.391	-1.36151e+07	-121.784	1.82878e+09	-121.784	1.33365e+09	-121.784	-1.72722e+08	-120.391	1.06229e+08	-121.784	1.44815e+07
	-121.788	2.55666e+09	-120.392	-4.81856e+07	-121.788	1.4893e+09	-121.788	1.33474e+09	-121.788	-2.61912e+08	-120.392	8.12861e+07	-121.788	-8.43893e+06
	-121.792	2.34813e+09	-120.393	-2.52401e+07	-121.792	1.90751e+09	-121.792	1.28358e+09	-121.792	-1.40932e+08	-120.393	1.28646e+08	-121.792	2.77454e+07
	-121.795	2.51274e+09	-120.393	-9.51608e+06	-121.795	1.49583e+09	-121.795	1.48852e+09	-121.795	-7.43785e+07	-120.393	1.64248e+08	-121.795	1.15169e+06
	-121.799	2.56735e+09	-120.394	-95555	-121.799	2.09309e+09	-121.799	1.34182e+09	-121.799	-5.48527e+07	-120.394	1.58844e+08	-121.799	1.05346e+07
	-121.802	2.7174e+09	-120.395	-7.60357e+07	-121.802	1.41397e+09	-121.802	1.5255e+09	-121.802	-1.63946e+08	-120.395	1.56082e+08	-121.802	5.04995e+06
	-121.806	2.83199e+09	-120.396	-1.68718e+08	-121.806	1.82444e+09	-121.806	1.35728e+09	-121.806	-2.17906e+08	-120.396	2.0644e+08	-121.806	3.89526e+07
	-121.81	2.86908e+09	-120.397	-1.03937e+08	-121.81	1.35842e+09	-121.81	1.37726e+09	-121.81	-1.06153e+08	-120.397	1.93795e+08	-121.81	-7.83267e+06
	-121.813	3.03164e+09	-120.397	-1.01807e+08	-121.813	1.06974e+09	-121.813	1.57642e+09	-121.813	-1.59764e+08	-120.397	2.00029e+08	-121.813	2.89256e+07
	-121.817	3.06244e+09	-120.398	-6.44943e+07	-121.817	2.00042e+09	-121.817	1.50696e+09	-121.817	-3.00235e+08	-120.398	1.62565e+08	-121.817	-1.64326e+07
	-121.821	3.27071e+09	-120.399	-6.59996e+07	-121.821	2.10957e+09	-121.821	1.86102e+09	-121.821	-3.89926e+08	-120.399	1.49961e+08	-121.821	-1.87048e+07
	-121.824	3.33381e+09	-120.4	-4.00953e+07	-121.824	2.15167e+09	-121.824	1.77707e+09	-121.824	-2.4858e+08	-120.4	1.71657e+08	-121.824	2.32298e+07
	-121.828	3.19266e+09	-120.401	-2.95592e+07	-121.828	1.68923e+09	-121.828	1.80203e+09	-121.828	-4.13329e+08	-120.401	1.92471e+08	-121.828	-1.19416e+07
	-121.831	3.468e+09	-120.401	-8.76355e+07	-121.831	1.86645e+09	-121.831	1.68554e+09	-121.831	-2.81645e+08	-120.401	1.44189e+08	-121.831	-2.11024e+06
	-121.835	3.34081e+09	-120.402	-1.21386e+08	-121.835	2.24327e+09	-121.835	1.84938e+09	-121.835	-2.04181e+08	-120.402	1.45006e+08	-121.835	-2.38092e+06
	-121.839	3.7774e+09	-120.403	-1.83189e+08	-121.839	2.02321e+09	-121.839	1.49531e+09	-121.839	-6.32979e+07	-120.403	1.66674e+08	-121.839	-1.41803e+07
	-121.842	3.86376e+09	-120.404	-2.23557e+08	-121.842	1.93365e+09	-121.842	1.92493e+09	-121.842	4.27773e+07	-120.404	1.52733e+08	-121.842	-5.15988e+06
	-121.846	3.84018e+09	-120.404	-1.5503e+08	-121.846	2.42862e+09	-121.846	1.78068e+09	-121.846	-5.62483e+07	-120.404	1.19536e+08	-121.846	-3.98557e+06
	-121.849	3.82194e+09	-120.405	-8.6242e+07	-121.849	2.00949e+09	-121.849	1.72134e+09	-121.849	-1.24637e+08	-120.405	1.30649e+08	-121.849	2.02377e+07
	-121.853	3.94633e+09	-120.406	-9.52547e+07	-121.853	2.00129e+09	-121.853	1.76899e+09	-121.853	-1.32387e+08	-120.406	1.25351e+08	-121.853	-1.29822e+06
	-121.857	4.19803e+09	-120.407	-1.16003e+08	-121.857	2.08744e+09	-121.857	1.96109e+09	-121.857	-1.58967e+08	-120.407	1.51225e+08	-121.857	-1.52166e+06
	-121.86	4.26599e+09	-120.408	-8.12489e+07	-121.86	2.23302e+09	-121.86	1.93027e+09	-121.86	-1.38131e+08	-120.408	1.83245e+08	-121.86	1.77411e+07
	-121.864	4.48337e+09	-120.408	-4.79167e+07	-121.864	2.20375e+09	-121.864	2.11107e+09	-121.864	-2.23433e+08	-120.408	2.0452e+08	-121.864	2.70193e+07
	-121.868	4.61234e+09	-120.409	-3.02349e+07	-121.868	1.86396e+09	-121.868	1.83131e+09	-121.868	-2.08367e+08	-120.409	1.73714e+08	-121.868	1.87796e+07
	-121.871	4.65185e+09	-120.41	-4.15271e+07	-121.871	1.96035e+09	-121.871	1.98618e+09	-121.871	-1.58172e+08	-120.41	1.63168e+08	-121.871	1.83125e+07
	-121.875	5.02131e+09	-120.411	2.42504e+07	-121.875	2.46835e+09	-121.875	1.78464e+09	-121.875	-2.63452e+08	-120.411	2.63633e+08	-121.875	-9.11776e+06
	-121.878	5.22972e+09	-120.412	4.73778e+07	-121.878	2.28144e+09	-121.878	1.92216e+09	-121.878	-2.59263e+08	-120.412	3.26042e+08	-121.878	3.97295e+06
	-121.882	5.28595e+09	-120.412	2.38303e+07	-121.882	2.06321e+09	-121.882	2.04066e+09	-121.882	-1.34119e+08	-120.412	3.16197e+08	-121.882	5.56546e+06
	-121.886	5.47169e+09	-120.413	-1.36543e+07	-121.886	2.01162e+09	-121.886	2.17567e+09	-121.886	-2.34276e+08	-120.413	3.23266e+08	-121.886	2.61388e+07
	-121.889	5.78736e+09	-120.414	-8.4346e+06	-121.889	3.00611e+09	-121.889	2.04892e+09	-121.889	-3.05499e+08	-120.414	2.42807e+08	-121.889	8.28404e+06
	-121.893	5.83151e+09	-120.415	-3.00116e+07	-121.893	2.41525e+09	-121.893	2.27241e+09	-121.893	-3.44196e+08	-120.415	1.62936e+08	-121.893	2.59854e+06
	-121.897	6.07477e+09	-120.416	-2.16632e+07	-121.897	2.59509e+09	-121.897	2.26256e+09	-121.897	-3.17259e+08	-120.416	1.42967e+08	-121.897	2.5962e+07
	-121.9	6.29085e+09	-120.416	4.52318e+07	-121.9	2.34041e+09	-121.9	2.09374e+09	-121.9	-3.28968e+08	-120.416	1.58228e+08	-121.9	-2.63041e+06
	-121.904	6.48638e+09	-120.417	2.21039e+07	-121.904	2.38612e+09	-121.904	2.4329e+09	-121.904	-3.73274e+08	-120.417	1.59753e+08	-121.904	-1.24861e+07
	-121.907	6.63983e+09	-120.418	-3.96258e+07	-121.907	2.55373e+09	-121.907	2.32126e+09	-121.907	-5.10127e+08	-120.418	1.83144e+08	-121.907	-2.12531e+06
	-121.911	6.89749e+09	-120.419	-2.95977e+07	-121.911	2.57391e+09	-121.911	2.2774e+09	-121.911	-4.67225e+08	-120.419	2.07568e+08	-121.911	1.56374e+07
	-121.915	7.01076e+09	-120.42	-2.20278e+07	-121.915	2.40767e+09	-121.915	2.23872e+09	-121.915	-3.25534e+08	-120.42	2.44024e+08	-121.915	1.80584e+07
	-121.918	7.18408e+09	-120.42	-5.76964e+07	-121.918	2.37266e+09	-121.918	2.52123e+09	-121.918	-1.94737e+08	-120.42	2.84332e+08	-121.918	1.42454e+07
	-121.922	7.45257e+09	-120.421	-8.40335e+07	-121.922	2.67809e+09	-121.922	2.60899e+09	-121.922	-1.18812e+08	-120.421	2.90681e+08	-121.922	-9.48461e+06
	-121.925	7.62982e+09	-120.422	-1.16525e+08	-121.925	2.71427e+09	-121.925	2.30008e+09	-121.925	7.06777e+06	-120.422	1.93397e+08	-121.925	5.15535e+06
	-121.929	7.86407e+09	-120.423	-1.95058e+07	-121.929	2.75996e+09	-121.929	2.76957e+09	-121.929	-4.24366e+07	-120.423	1.27218e+08	-121.929	-8.51678e+06
	-121.933	8.17796e+09	-120.424	6.33723e+07	-121.933	2.26612e+09	-121.933	2.36379e+09	-121.933	-1.11715e+08	-120.424	1.29931e+08	-121.933	2.38605e+06
	-121.936	8.24086e+09	-120.424	1.17445e+08	-121.936	2.49134e+09	-121.936	2.40285e+09	-121.936	-1.97323e+08	-120.424	1.11227e+08	-121.936	2.57825e+07
	-121.94	8.42821e+09	-120.425	6.09042e+07	-121.94	2.79419e+09	-121.94	2.56819e+09	-121.94	-3.68688e+08	-120.425	1.2686e+08	-121.94	-6.65818e+06
	-121.944	8.55111e+09	-120.426	4.32991e+07	-121.944	3.13707e+09	-121.944	2.605e+09	-121.944	-3.20715e+08	-120.426	1.21917e+08	-121.944	-1.43256e+07
	-121.947	8.73046e+09	-120.427	-4.85548e+06	-121.947	3.25804e+09	-121.947	2.75503e+09	-121.947	-3.24717e+08	-120.427	1.37268e+08	-121.947	1.58928e+07
	-121.951	8.99272e+09	-120.427	2.8633e+07	-121.951	2.69177e+09	-121.951	3.09605e+09	-121.951	-2.96994e+08	-120.427	1.54947e+08	-121.951	2.42964e+07
	-121.954	9.20299e+09	-120.428	9.32941e+07	-121.954	2.61963e+09	-121.954	2.96059e+09	-121.954	-2.66116e+08	-120.428	1.29626e+08	-121.954	-8.19735e+06
	-121.958	9.30788e+09	-120.429	1.17274e+08	-121.958	3.07926e+09	-121.958	2.93589e+09	-121.958	-2.97344e+08	-120.429	1.37799e+08	-121.958	-4.11302e+06
	-121.962	9.41455e+09	-120.43	7.16522e+07	-121.962	2.83531e+09	-121.962	2.74804e+09	-121.962	-3.21905e+08	-120.43	1.03714e+08	-121.962	953546
	-121.965	9.38891e+09	-120.431	-8.02971e+06	-121.965	2.8099e+09	-121.965	2.84541e+09	-121.965	-3.38731e+08	-120.431	9.01693e+07	-121.965	-1.52639e+07
	-121.969	9.71817e+09	-120.431	-1.37448e+07	-121.969	3.09417e+09	-121.969	3.08328e+09	-121.969	-3.48449e+08	-120.431	1.35674e+08	-121.969	-1.58317e+07
	-121.973	9.7162e+09	-120.432	5.69056e+07	-121.973	3.06591e+09	-121.973	3.04684e+09	-121.973	-3.93456e+08	-120.432	1.39329e+08	-121.973	1.49887e+07
	-121.976	9.91005e+09	-120.433	3.1221e+07	-121.976	2.88484e+09	-121.976	2.92062e+09	-121.976	-4.1722e+08	-120.433	1.63431e+08	-121.976	9.32444e+06
	-121.98	9.79845e+09	-120.434	-3.45632e+07	-121.98	3.12558e+09	-121.98	3.39405e+09	-121.98	-4.40892e+08	-120.434	1.28677e+08	-121.98	3.21435e+07
	-121.983	10000000000	-120.435	-7.41352e+07	-121.983	3.36353e+09	-121.983	3.31183e+09	-121.983	-5.18471e+08	-120.435	1.42299e+08	-121.983	3.56898e+07
	-121.987	9.72726e+09	-120.435	-2.38966e+07	-121.987	2.97046e+09	-121.987	3.12052e+09	-121.987	-3.56064e+08	-120.435	1.325e+08	-121.987	1.59487e+07
	-121.991	9.82873e+09	-120.436	-1.87707e+07	-121.991	2.95825e+09	-121.991	3.46688e+09	-121.991	-2.8856e+08	-120.436	1.18603e+08	-121.991	-1.16316e+06
	-121.994	9.76538e+09	-120.437	3.16059e+07	-121.994	3.14276e+09	-121.994	3.07681e+09	-121.994	-2.64888e+08	-120.437	1.01213e+08	-121.994	1.01744e+07
	-121.998	9.57139e+09	-120.438	602310	-121.998	3.42421e+09	-121.998	3.26818e+09	-121.998	-2.25188e+08	-120.438	1.76669e+08	-121.998	-1.13576e+07
	-122.001	9.71463e+09	-120.439	-6.59981e+07	-122.001	3.02249e+09	-122.001	3.42107e+09	-122.001	-2.02283e+08	-120.439	2.04294e+08	-122.001	1.03386e+07
	-122.005	9.40407e+09	-120.439	-8.07231e+07	-122.005	3.32834e+09	-122.005	3.54665e+09	-122.005	-4.91138e+07	-120.439	2.35605e+08	-122.005	1.27963e+07
	-122.009	9.2508e+09	-120.44	-5.6104e+07	-122.009	3.16042e+09	-122.009	3.3697e+09	-122.009	-9.59843e+07	-120.44	2.4881e+08	-122.009	4.91655e+06
	-122.012	9.144e+09	-120.441	-2.68575e+07	-122.012	3.27173e+09	-122.012	3.61912e+09	-122.012	-8.03163e+07	-120.441	2.07352e+08	-122.012	-1.74883e+07
	-122.016	8.97594e+09	-120.442	3.17595e+07	-122.016	3.73158e+09	-122.016	3.45397e+09	-122.016	-5.62371e+07	-120.442	1.38394e+08	-122.016	-5.87695e+06
	-122.02	8.62818e+09	-120.443	4.5195e+07	-122.02	3.68104e+09	-122.02	3.73065e+09	-122.02	-1.36109e+08	-120.443	1.34055e+08	-122.02	4.33736e+06
	-122.023	8.27957e+09	-120.443	-6.16922e+07	-122.023	3.6364e+09	-122.023	3.61498e+09	-122.023	-1.69458e+08	-120.443	1.69737e+08	-122.023	1.00526e+07
	-122.027	8.28873e+09	-120.444	-1.05654e+08	-122.027	3.36515e+09	-122.027	3.60819e+09	-122.027	-1.09931e+08	-120.444	1.66358e+08	-122.027	1.2826e+07
	-122.03	8.1149e+09	-120.445	-1.26141e+08	-122.03	3.48866e+09	-122.03	3.36608e+09	-122.03	-4.37808e+07	-120.445	1.61987e+08	-122.03	-5.4295e+06
	-122.034	7.95407e+09	-120.446	-1.66668e+08	-122.034	3.79448e+09	-122.034	3.62705e+09	-122.034	-8.39655e+07	-120.446	1.40165e+08	-122.034	1.09751e+07
	-122.038	7.80691e+09	-120.447	-1.96301e+08	-122.038	3.95855e+09	-122.038	4.0302e+09	-122.038	-1.56973e+08	-120.447	1.55492e+08	-122.038	-1.07417e+07
	-122.041	7.31729e+09	-120.447	-2.12199e+08	-122.041	3.8388e+09	-122.041	3.83059e+09	-122.041	-2.37929e+08	-120.447	1.72495e+08	-122.041	-1.94411e+06
	-122.045	7.2668e+09	-120.448	-2.10091e+08	-122.045	4.20874e+09	-122.045	3.91011e+09	-122.045	-3.07858e+08	-120.448	1.55885e+08	-122.045	-6.88653e+06
	-122.048	6.99523e+09	-120.449	-1.42801e+08	-122.048	3.80783e+09	-122.048	4.08796e+09	-122.048	-2.27595e+08	-120.449	9.56409e+07	-122.048	159251
	-122.052	6.84297e+09	-120.45	-1.41867e+08	-122.052	4.06064e+09	-122.052	4.04582e+09	-122.052	-3.19203e+08	-120.45	7.32909e+07	-122.052	2.00256e+07
	-122.056	6.5085e+09	-120.45	-1.22755e+08	-122.056	3.65046e+09	-122.056	3.93902e+09	-122.056	-1.96097e+08	-120.45	7.18383e+07	-122.056	1.4782e+07
	-122.059	6.31146e+09	-120.451	-8.67017e+07	-122.059	3.92628e+09	-122.059	4.08442e+09	-122.059	-1.9252e+08	-120.451	7.43247e+07	-122.059	2.77447e+07
	-122.063	6.35179e+09	-120.452	-3.31335e+07	-122.063	3.93462e+09	-122.063	3.93873e+09	-122.063	-2.99419e+08	-120.452	4.87341e+07	-122.063	-2.07963e+07
	-122.067	5.93639e+09	-120.453	5.4696e+07	-122.067	3.79681e+09	-122.067	4.14669e+09	-122.067	-2.71163e+08	-120.453	9.78514e+07	-122.067	-1.33681e+07
	-122.07	5.67248e+09	-120.454	1.26917e+08	-122.07	4.11615e+09	-122.07	4.38821e+09	-122.07	-1.62749e+08	-120.454	1.29321e+08	-122.07	-1.37594e+07
	-122.074	5.71476e+09	-120.454	1.26516e+08	-122.074	4.06523e+09	-122.074	4.12365e+09	-122.074	-5.11257e+07	-120.454	1.43824e+08	-122.074	1.14e+07
	-122.077	5.51859e+09	-120.455	7.86128e+07	-122.077	3.91816e+09	-122.077	4.02923e+09	-122.077	-2.05963e+08	-120.455	9.2909e+07	-122.077	-6.23044e+06
	-122.081	5.25078e+09	-120.456	8.43876e+07	-122.081	4.17253e+09	-122.081	4.41005e+09	-122.081	-3.31799e+08	-120.456	7.10942e+07	-122.081	4.43893e+06
	-122.085	5.03246e+09	-120.457	1.18011e+08	-122.085	4.01732e+09	-122.085	4.64175e+09	-122.085	-3.03517e+08	-120.457	9.35323e+07	-122.085	1.78282e+07
	-122.088	4.88661e+09	-120.458	5.16138e+07	-122.088	3.78327e+09	-122.088	4.51285e+09	-122.088	-3.33926e+08	-120.458	7.44848e+07	-122.088	-2.45461e+07
	-122.092	4.71601e+09	-120.458	3.84804e+07	-122.092	4.41078e+09	-122.092	4.87216e+09	-122.092	-2.32934e+08	-120.458	7.02519e+07	-122.092	2.03466e+07
	-122.096	4.61447e+09	-120.459	3.2866e+07	-122.096	3.81399e+09	-122.096	4.72957e+09	-122.096	-5.47246e+07	-120.459	9.09271e+07	-122.096	7.06309e+06
	-122.099	4.53268e+09	-120.46	-2.27046e+07	-122.099	4.14507e+09	-122.099	4.80278e+09	-122.099	1.31428e+07	-120.46	1.08725e+08	-122.099	587199
	-122.103	4.42039e+09	-120.461	1.4414e+07	-122.103	3.89423e+09	-122.103	4.84025e+09	-122.103	-2.09323e+08	-120.461	1.1328e+08	-122.103	3.9501e+06
	-122.106	4.23317e+09	-120.462	7.72731e+07	-122.106	4.10041e+09	-122.106	5.15155e+09	-122.106	-3.60581e+08	-120.462	1.00046e+08	-122.106	5.65492e+06
	-122.11	4.13853e+09	-120.462	1.03877e+08	-122.11	4.33218e+09	-122.11	5.31955e+09	-122.11	-3.8891e+08	-120.462	8.64501e+07	-122.11	-47706.1
	-122.114	4.0209e+09	-120.463	9.51673e+07	-122.114	3.77509e+09	-122.114	5.23287e+09	-122.114	-2.31767e+08	-120.463	5.29965e+07	-122.114	-2.5818e+07
	-122.117	3.92978e+09	-120.464	3.62137e+07	-122.117	3.87433e+09	-122.117	5.00833e+09	-122.117	-1.98662e+08	-120.464	5.31375e+07	-122.117	-3.42753e+07
	-122.121	3.74889e+09	-120.465	2.67462e+07	-122.121	3.80924e+09	-122.121	5.6572e+09	-122.121	-2.5596e+08	-120.465	1.13372e+08	-122.121	-1.21995e+07
	-122.124	3.71429e+09	-120.466	-2.00149e+07	-122.124	3.81459e+09	-122.124	5.32272e+09	-122.124	-2.30539e+08	-120.466	1.71957e+08	-122.124	-1.34279e+06
	-122.128	3.65772e+09	-120.466	-5.44364e+07	-122.128	4.1617e+09	-122.128	5.6529e+09	-122.128	-1.20334e+08	-120.466	1.72591e+08	-122.128	2.55444e+06
	-122.132	3.48366e+09	-120.467	-9.2422e+07	-122.132	3.79186e+09	-122.132	5.68022e+09	-122.132	-6.98051e+07	-120.467	1.73734e+08	-122.132	1.7047e+07
	-122.135	3.46184e+09	-120.468	-1.52326e+08	-122.135	3.76731e+09	-122.135	5.68266e+09	-122.135	-6.33769e+07	-120.468	1.93065e+08	-122.135	-9.03342e+06
	-122.139	3.2177e+09	-120.469	-1.0208e+08	-122.139	3.33791e+09	-122.139	5.66812e+09	-122.139	2.8819e+07	-120.469	1.83243e+08	-122.139	-216259
	-122.143	3.24043e+09	-120.47	-1.25156e+08	-122.143	3.9502e+09	-122.143	5.58924e+09	-122.143	-7.78673e+07	-120.47	2.05749e+08	-122.143	-5.24707e+06
	-122.146	3.14091e+09	-120.47	-1.14828e+08	-122.146	3.47826e+09	-122.146	5.95373e+09	-122.146	-8.63523e+07	-120.47	2.10573e+08	-122.146	-1.07209e+07
	-122.15	3.0904e+09	-120.471	-9.45258e+07	-122.15	3.51443e+09	-122.15	6.29314e+09	-122.15	-1.14315e+08	-120.471	2.36138e+08	-122.15	3.38167e+07
	-122.153	3.01589e+09	-120.472	-1.11632e+08	-122.153	3.26612e+09	-122.153	5.82978e+09	-122.153	-4.77449e+07	-120.472	2.16036e+08	-122.153	-6.07361e+06
	-122.157	2.9066e+09	-120.473	-1.05277e+08	-122.157	2.99604e+09	-122.157	6.482e+09	-122.157	-1.0507e+07	-120.473	2.10498e+08	-122.157	3.21894e+07
	-122.161	2.76827e+09	-120.473	-5.14673e+07	-122.161	3.34945e+09	-122.161	6.15821e+09	-122.161	-6.90594e+07	-120.473	2.14431e+08	-122.161	5.0316e+06
	-122.164	2.68303e+09	-120.474	1.3939e+07	-122.164	3.14724e+09	-122.164	6.53128e+09	-122.164	-2.7325e+07	-120.474	1.83643e+08	-122.164	-8.59721e+06
	-122.168	2.88673e+09	-120.475	-8.48117e+06	-122.168	3.13796e+09	-122.168	6.44959e+09	-122.168	-2.26035e+08	-120.475	1.93586e+08	-122.168	2.09993e+07
	-122.171	2.70271e+09	-120.476	-7.15042e+07	-122.171	3.41984e+09	-122.171	6.73229e+09	-122.171	-2.22518e+08	-120.476	1.66741e+08	-122.171	-5.56435e+06
	-122.175	2.74553e+09	-120.477	-8.33413e+07	-122.175	3.29172e+09	-122.175	6.91884e+09	-122.175	-2.26567e+08	-120.477	2.22946e+08	-122.175	3.00201e+07
	-122.179	2.7027e+09	-120.477	-6.82159e+07	-122.179	3.16903e+09	-122.179	6.97678e+09	-122.179	-1.71245e+08	-120.477	2.30335e+08	-122.179	-1.33487e+06
	-122.182	2.43292e+09	-120.478	-9.49916e+07	-122.182	2.91973e+09	-122.182	7.03594e+09	-122.182	-2.13986e+08	-120.478	2.40336e+08	-122.182	1.91815e+07
	-122.186	2.42848e+09	-120.479	-7.10281e+07	-122.186	3.15346e+09	-122.186	7.33728e+09	-122.186	-2.57521e+08	-120.479	2.48518e+08	-122.186	-2.51761e+07
	-122.19	2.49512e+09	-120.48	187219	-122.19	2.72523e+09	-122.19	7.19453e+09	-122.19	-9.93824e+07	-120.48	2.3934e+08	-122.19	-9.07118e+06
	-122.193	2.27948e+09	-120.481	-2.58715e+07	-122.193	2.67755e+09	-122.193	7.36354e+09	-122.193	-1.1396e+08	-120.481	2.55916e+08	-122.193	-5.66891e+06
	-122.197	2.17074e+09	-120.481	3.52082e+07	-122.197	2.85283e+09	-122.197	7.70982e+09	-122.197	-6.54749e+07	-120.481	2.33523e+08	-122.197	5.93802e+06
	-122.2	2.36738e+09	-120.482	3.71997e+07	-122.2	2.55038e+09	-122.2	7.74195e+09	-122.2	2.13772e+07	-120.482	2.61247e+08	-122.2	1.59556e+07
	-122.204	2.19126e+09	-120.483	5.06656e+07	-122.204	2.53477e+09	-122.204	7.84176e+09	-122.204	-1.12884e+08	-120.483	2.42614e+08	-122.204	731240
	-122.208	2.01394e+09	-120.484	2.84912e+07	-122.208	2.29383e+09	-122.208	7.90179e+09	-122.208	-5.67341e+07	-120.484	2.16473e+08	-122.208	1.37873e+07
	-122.211	2.06468e+09	-120.485	5.05155e+07	-122.211	2.71999e+09	-122.211	8.00767e+09	-122.211	-1.9163e+08	-120.485	1.70431e+08	-122.211	3.45448e+07
	-122.215	2.19941e+09	-120.485	2.89325e+07	-122.215	2.52224e+09	-122.215	8.37183e+09	-122.215	-2.79717e+08	-120.485	1.5581e+08	-122.215	300916
	-122.219	1.78289e+09	-120.486	-6.43843e+07	-122.219	2.73551e+09	-122.219	8.36184e+09	-122.219	-3.27597e+08	-120.486	1.31961e+08	-122.219	1.77473e+07
	-122.222	1.86506e+09	-120.487	-5.60305e+07	-122.222	2.77189e+09	-122.222	8.26719e+09	-122.222	-3.00742e+08	-120.487	1.67015e+08	-122.222	9.32972e+06
	-122.226	2.13296e+09	-120.488	8.87657e+06	-122.226	2.64475e+09	-122.226	8.49672e+09	-122.226	-7.93067e+07	-120.488	1.75521e+08	-122.226	6.63768e+06
	-122.229	1.91212e+09	-120.489	4.77893e+07	-122.229	2.32876e+09	-122.229	8.82951e+09	-122.229	9.72908e+07	-120.489	1.61588e+08	-122.229	1.1204e+07
	-122.233	1.89505e+09	-120.489	4.92811e+07	-122.233	2.27429e+09	-122.233	8.97577e+09	-122.233	-1.14004e+07	-120.489	1.69208e+08	-122.233	-1.52879e+06
	-122.237	1.7874e+09	-120.49	1.83976e+07	-122.237	2.28781e+09	-122.237	8.91928e+09	-122.237	-1.83801e+08	-120.49	1.42971e+08	-122.237	1.03334e+07
	-122.24	1.85322e+09	-120.491	-5.23509e+07	-122.24	2.17792e+09	-122.24	9.11793e+09	-122.24	-1.01064e+08	-120.491	1.53809e+08	-122.24	551217
	-122.244	1.7148e+09	-120.492	-7.7995e+07	-122.244	2.44715e+09	-122.244	9.13525e+09	-122.244	1.80021e+07	-120.492	2.0854e+08	-122.244	3.20684e+07
	-122.247	1.70019e+09	-120.493	-7.42887e+07	-122.247	1.93134e+09	-122.247	9.10031e+09	-122.247	-1.22588e+08	-120.493	2.41385e+08	-122.247	-1.37419e+07
	-122.251	1.74494e+09	-120.493	-1.09715e+08	-122.251	2.60802e+09	-122.251	9.30692e+09	-122.251	-8.24708e+07	-120.493	2.72649e+08	-122.251	9.84216e+06
	-122.255	1.69124e+09	-120.494	-5.47902e+07	-122.255	2.11393e+09	-122.255	9.36921e+09	-122.255	8.37034e+07	-120.494	2.89387e+08	-122.255	1.64e+07
	-122.258	1.44053e+09	-120.495	2.20551e+07	-122.258	2.04429e+09	-122.258	9.26673e+09	-122.258	-1.94642e+07	-120.495	2.43183e+08	-122.258	7.12903e+06
	-122.262	1.6029e+09	-120.496	-1.75128e+07	-122.262	2.10882e+09	-122.262	9.2846e+09	-122.262	-1.4416e+06	-120.496	1.84441e+08	-122.262	-1.64809e+07
	-122.266	1.55532e+09	-120.496	-1.86129e+07	-122.266	1.96741e+09	-122.266	9.867e+09	-122.266	5.12856e+07	-120.496	1.64229e+08	-122.266	-5.5265e+06
	-122.269	1.55254e+09	-120.497	-3.06674e+07	-122.269	1.92907e+09	-122.269	9.47808e+09	-122.269	-5.75217e+07	-120.497	1.62836e+08	-122.269	5.85253e+06
	-122.273	1.55937e+09	-120.498	-4.32446e+07	-122.273	1.87912e+09	-122.273	9.62038e+09	-122.273	-1.96717e+08	-120.498	1.75804e+08	-122.273	2.39875e+07
	-122.276	1.44426e+09	-120.499	-1.28521e+07	-122.276	2.16176e+09	-122.276	9.72271e+09	-122.276	-1.61706e+08	-120.499	1.91513e+08	-122.276	1.26521e+07
	-122.28	1.46743e+09	-120.5	-8.01335e+07	-122.28	1.88498e+09	-122.28	9.29317e+09	-122.28	-5.45002e+07	-120.5	1.93563e+08	-122.28	1.98148e+07
	-122.284	1.43699e+09	-120.5	-6.81577e+07	-122.284	2.02949e+09	-122.284	9.75507e+09	-122.284	-4.93729e+07	-120.5	2.30808e+08	-122.284	-5.894e+06
	-122.287	1.31079e+09	-120.501	-5.24305e+07	-122.287	1.84226e+09	-122.287	9.6906e+09	-122.287	1.746e+07	-120.501	2.62429e+08	-122.287	2.4794e+07
	-122.291	1.30565e+09	-120.502	-6.041e+07	-122.291	2.05052e+09	-122.291	10000000000	-122.291	3.65576e+07	-120.502	2.68401e+08	-122.291	-7.88704e+06
	-122.295	1.28002e+09	-120.503	-5.11861e+07	-122.295	1.93773e+09	-122.295	9.52071e+09	-122.295	1.46133e+08	-120.503	2.12072e+08	-122.295	808442
	-122.298	1.26101e+09	-120.504	-1.35997e+08	-122.298	1.89081e+09	-122.298	9.46718e+09	-122.298	6.5083e+07	-120.504	1.8617e+08	-122.298	1.2841e+07
	-122.302	1.19295e+09	-120.504	-1.26263e+08	-122.302	1.50315e+09	-122.302	9.63411e+09	-122.302	1.01965e+08	-120.504	2.22325e+08	-122.302	1.21476e+06
	-122.305	1.35198e+09	-120.505	-8.14408e+07	-122.305	1.68934e+09	-122.305	9.5989e+09	-122.305	-6.69618e+07	-120.505	2.37248e+08	-122.305	-1.49523e+07
	-122.309	1.14584e+09	-120.506	-1.03934e+08	-122.309	1.84652e+09	-122.309	9.24318e+09	-122.309	-1.28695e+08	-120.506	1.67541e+08	-122.309	3.74256e+07
	-122.313	1.16851e+09	-120.507	-1.04059e+08	-122.313	1.58258e+09	-122.313	9.30094e+09	-122.313	-1.73992e+08	-120.507	1.90467e+08	-122.313	7.94606e+06
	-122.316	1.29609e+09	-120.508	-4.45807e+07	-122.316	1.86042e+09	-122.316	9.42311e+09	-122.316	-9.86717e+07	-120.508	2.30975e+08	-122.316	5.0508e+06
	-122.32	1.10127e+09	-120.508	3.2582e+06	-122.32	1.60826e+09	-122.32	8.85244e+09	-122.32	4.36271e+06	-120.508	2.20669e+08	-122.32	5.39026e+06
	-122.323	1.11701e+09	-120.509	-2.17397e+07	-122.323	1.44131e+09	-122.323	8.92479e+09	-122.323	9.89572e+07	-120.509	2.33449e+08	-122.323	3.74326e+06
	-122.327	1.15292e+09	-120.51	-5.71035e+06	-122.327	2.12968e+09	-122.327	9.2199e+09	-122.327	5.8534e+07	-120.51	2.36079e+08	-122.327	-5.20412e+06
	-122.331	9.09869e+08	-120.511	-4.99678e+07	-122.331	1.43338e+09	-122.331	8.91925e+09	-122.331	4.96639e+07	-120.511	2.16233e+08	-122.331	1.6605e+07
	-122.334	1.23766e+09	-120.512	-9.12018e+07	-122.334	2.182e+09	-122.334	8.73045e+09	-122.334	2.55949e+07	-120.512	2.28824e+08	-122.334	2.23281e+07
	-122.338	1.16224e+09	-120.512	-3.95815e+07	-122.338	1.37444e+09	-122.338	8.46649e+09	-122.338	-1.07514e+08	-120.512	2.13831e+08	-122.338	1.90827e+07
	-122.342	1.08483e+09	-120.513	-4.38092e+07	-122.342	1.52645e+09	-122.342	8.57915e+09	-122.342	-1.04836e+08	-120.513	2.04897e+08	-122.342	1.06024e+07
	-122.345	1.14004e+09	-120.514	-4.78145e+07	-122.345	1.3003e+09	-122.345	8.49868e+09	-122.345	-9.05239e+07	-120.514	2.30101e+08	-122.345	-2.41891e+06
	-122.349	1.07969e+09	-120.515	-1.08171e+08	-122.349	1.32215e+09	-122.349	8.26988e+09	-122.349	-7.86889e+07	-120.515	1.65055e+08	-122.349	4.43612e+06
	-122.352	9.80518e+08	-120.516	-6.2099e+07	-122.352	1.28174e+09	-122.352	8.15509e+09	-122.352	-8.13084e+07	-120.516	1.39492e+08	-122.352	2.25291e+07
	-122.356	9.88114e+08	-120.516	-4.02375e+06	-122.356	1.4782e+09	-122.356	8.00985e+09	-122.356	-1.63551e+08	-120.516	1.57584e+08	-122.356	-8.32395e+06
	-122.36	9.36746e+08	-120.517	-2.02512e+07	-122.36	1.28467e+09	-122.36	8.03756e+09	-122.36	-2.00436e+08	-120.517	1.81412e+08	-122.36	-2.18773e+07
	-122.363	9.52474e+08	-120.518	-4.50334e+07	-122.363	1.03489e+09	-122.363	7.8661e+09	-122.363	-2.32313e+08	-120.518	1.734e+08	-122.363	1.17487e+07
	-122.367	1.0268e+09	-120.519	-4.46138e+07	-122.367	1.34696e+09	-122.367	7.76947e+09	-122.367	-8.68853e+07	-120.519	1.59292e+08	-122.367	-1.96786e+06
	-122.37	1.02798e+09	-120.519	-1.61722e+07	-122.37	1.24439e+09	-122.37	7.81962e+09	-122.37	1.05435e+08	-120.519	1.0386e+08	-122.37	-1.43606e+07
	-122.374	9.33424e+08	-120.52	-9.72378e+06	-122.374	7.55283e+08	-122.374	7.17601e+09	-122.374	8.46554e+07	-120.52	1.30693e+08	-122.374	3.36668e+07
	-122.378	1.02125e+09	-120.521	-1.36831e+08	-122.378	5.58306e+08	-122.378	7.63243e+09	-122.378	2.0019e+07	-120.521	1.87668e+08	-122.378	-1.37307e+07
	-122.381	1.00354e+09	-120.522	-1.0262e+08	-122.381	8.9741e+08	-122.381	7.36704e+09	-122.381	-5.19342e+07	-120.522	3.19124e+08	-122.381	-2.61316e+07
	-122.385	8.11581e+08	-120.523	-5.97617e+07	-122.385	9.66426e+08	-122.385	7.50409e+09	-122.385	8.96159e+07	-120.523	3.27494e+08	-122.385	-6.90003e+06
	-122.389	1.00671e+09	-120.523	-955907	-122.389	9.44901e+08	-122.389	7.29314e+09	-122.389	-1.04356e+07	-120.523	2.56839e+08	-122.389	-5.35391e+06
	-122.392	9.21432e+08	-120.524	-1.33226e+07	-122.392	8.5948e+08	-122.392	7.091e+09	-122.392	-2.46285e+07	-120.524	2.03698e+08	-122.392	-1.16378e+07
	-122.396	1.0984e+09	-120.525	-3.45431e+07	-122.396	8.82549e+08	-122.396	7.25979e+09	-122.396	3.96395e+07	-120.525	1.89515e+08	-122.396	1.2051e+07
	-122.399	8.51113e+08	-120.526	-5.87649e+06	-122.399	9.27373e+08	-122.399	7.04001e+09	-122.399	-2.71954e+07	-120.526	2.31436e+08	-122.399	-1.08357e+07
	-122.403	8.6701e+08	-120.527	1.17182e+07	-122.403	1.149e+09	-122.403	7.27474e+09	-122.403	-1.54021e+08	-120.527	2.24498e+08	-122.403	-1.44392e+07
	-122.407	7.88865e+08	-120.527	-1.9207e+07	-122.407	6.59445e+08	-122.407	6.94193e+09	-122.407	-9.52173e+06	-120.527	1.78407e+08	-122.407	-3.21637e+06
	-122.41	6.98475e+08	-120.528	-8.15303e+07	-122.41	3.33422e+08	-122.41	7.10232e+09	-122.41	9.40898e+07	-120.528	2.02576e+08	-122.41	-1.38226e+07
	-122.414	8.29399e+08	-120.529	-1.12452e+08	-122.414	4.02905e+08	-122.414	6.95395e+09	-122.414	9.60181e+07	-120.529	1.99085e+08	-122.414	7.24222e+06
	-122.418	7.8168e+08	-120.53	-1.04222e+08	-122.418	1.00536e+09	-122.418	6.67497e+09	-122.418	-1.01777e+08	-120.53	1.96546e+08	-122.418	-1.11467e+07
	-122.421	8.72037e+08	-120.531	-1.53964e+08	-122.421	8.72097e+08	-122.421	6.68733e+09	-122.421	5.99991e+07	-120.531	2.21758e+08	-122.421	-4.72591e+06
	-122.425	8.15483e+08	-120.531	-1.59731e+08	-122.425	7.67507e+08	-122.425	6.71846e+09	-122.425	9.84856e+07	-120.531	2.1023e+08	-122.425	8.06695e+06
	-122.428	7.90378e+08	-120.532	-5.98824e+07	-122.428	5.18352e+08	-122.428	6.52596e+09	-122.428	9.76383e+07	-120.532	2.19394e+08	-122.428	-8.97875e+06
	-122.432	8.30394e+08	-120.533	-9.57267e+07	-122.432	8.54279e+08	-122.432	6.26017e+09	-122.432	7.55111e+07	-120.533	2.37475e+08	-122.432	1.89703e+06
	-122.436	6.60017e+08	-120.534	-1.59975e+08	-122.436	3.46643e+08	-122.436	6.32997e+09	-122.436	2.17656e+08	-120.534	2.11036e+08	-122.436	1.27867e+07
	-122.439	8.07516e+08	-120.535	-1.55122e+08	-122.439	-1.88809e+07	-122.439	6.28271e+09	-122.439	2.61234e+08	-120.535	1.81781e+08	-122.439	9.81745e+06
	-122.443	8.00533e+08	-120.535	-1.69833e+08	-122.443	8.13687e+08	-122.443	6.10202e+09	-122.443	2.14006e+08	-120.535	1.51809e+08	-122.443	-2.22933e+07
	-122.446	8.18056e+08	-120.536	-1.6575e+08	-122.446	2.42067e+08	-122.446	5.95179e+09	-122.446	2.43841e+08	-120.536	2.25706e+08	-122.446	2.91503e+07
	-122.45	7.0333e+08	-120.537	-1.29539e+08	-122.45	5.26722e+08	-122.45	5.98349e+09	-122.45	2.30104e+08	-120.537	2.69318e+08	-122.45	262349
	-122.454	7.78473e+08	-120.538	-1.21879e+08	-122.454	9.06676e+08	-122.454	5.72543e+09	-122.454	8.50026e+07	-120.538	2.55382e+08	-122.454	697520
	-122.457	7.30414e+08	-120.539	-1.04914e+08	-122.457	6.11444e+08	-122.457	6.1058e+09	-122.457	-6.93821e+07	-120.539	2.74891e+08	-122.457	1.42284e+07
	-122.461	7.89295e+08	-120.539	-8.14576e+07	-122.461	5.51558e+08	-122.461	5.5695e+09	-122.461	3.19681e+07	-120.539	2.75896e+08	-122.461	-3.12922e+06
	-122.465	7.86389e+08	-120.54	-7.48025e+07	-122.465	-2.30435e+07	-122.465	5.7896e+09	-122.465	2.00163e+07	-120.54	2.81699e+08	-122.465	-3.33077e+06
	-122.468	6.31648e+08	-120.541	-1.21097e+08	-122.468	8.28501e+08	-122.468	5.49009e+09	-122.468	-9.91722e+07	-120.541	2.55637e+08	-122.468	4.38586e+07
	-122.472	6.80149e+08	-120.542	-1.50096e+08	-122.472	3.09037e+08	-122.472	5.33188e+09	-122.472	-1.01602e+08	-120.542	2.32322e+08	-122.472	-6.50647e+06
	-122.475	7.7495e+08	-120.542	-1.39629e+08	-122.475	6.49569e+08	-122.475	5.14291e+09	-122.475	-5.27481e+07	-120.542	2.26664e+08	-122.475	-9.84426e+06
	-122.479	7.99213e+08	-120.543	-1.04604e+08	-122.479	4.94149e+08	-122.479	5.35878e+09	-122.479	-5.58083e+07	-120.543	2.05427e+08	-122.479	-9.29411e+06
	-122.483	7.00854e+08	-120.544	-7.97793e+07	-122.483	5.87358e+08	-122.483	5.1574e+09	-122.483	7.23198e+07	-120.544	1.78077e+08	-122.483	1.1864e+07
	-122.486	7.89837e+08	-120.545	-5.94305e+07	-122.486	2.66645e+08	-122.486	5.08565e+09	-122.486	1.16078e+08	-120.545	1.60241e+08	-122.486	8.21109e+06
	-122.49	6.57419e+08	-120.546	-8.75054e+07	-122.49	5.7619e+08	-122.49	4.94754e+09	-122.49	4.25453e+07	-120.546	1.79044e+08	-122.49	-2.62355e+07
	-122.493	7.17978e+08	-120.546	-1.37585e+08	-122.493	5.57306e+08	-122.493	5.02856e+09	-122.493	1.17228e+08	-120.546	1.73751e+08	-122.493	-1.1866e+07
	-122.497	7.95226e+08	-120.547	-1.24735e+08	-122.497	3.94858e+08	-122.497	4.83859e+09	-122.497	5.58738e+07	-120.547	1.44341e+08	-122.497	-3.25901e+07
	-122.501	7.12069e+08	-120.548	-1.24464e+08	-122.501	6.87355e+07	-122.501	5.19924e+09	-122.501	1.90309e+08	-120.548	2.00004e+08	-122.501	8.2903e+06
	-122.504	6.53073e+08	-120.549	-1.29555e+08	-122.504	4.2321e+08	-122.504	4.51531e+09	-122.504	2.44583e+08	-120.549	2.04172e+08	-122.504	2.85973e+07
	-122.508	7.32608e+08	-120.55	-2.30253e+06	-122.508	1.92942e+07	-122.508	4.60126e+09	-122.508	1.55635e+08	-120.55	1.68316e+08	-122.508	5.63641e+06
	-122.512	6.90938e+08	-120.55	1.16227e+07	-122.512	5.1516e+08	-122.512	4.48152e+09	-122.512	2.27801e+08	-120.55	1.63423e+08	-122.512	4.59481e+06
	-122.515	6.10402e+08	-120.551	-6.83724e+07	-122.515	6.49544e+08	-122.515	4.46984e+09	-122.515	2.09803e+08	-120.551	1.61775e+08	-122.515	-1.3826e+07
	-122.519	6.22402e+08	-120.552	-1.33949e+08	-122.519	4.2501e+06	-122.519	4.24047e+09	-122.519	2.24516e+08	-120.552	1.89122e+08	-122.519	1.99387e+07
	-122.522	7.62365e+08	-120.553	-1.0622e+08	-122.522	4.54772e+08	-122.522	3.91314e+09	-122.522	2.92489e+08	-120.553	2.09634e+08	-122.522	-2.0721e+07
	-122.526	7.70853e+08	-120.554	-8.39301e+07	-122.526	2.25044e+08	-122.526	4.08398e+09	-122.526	3.05951e+08	-120.554	2.31562e+08	-122.526	-1.61005e+07
	-122.53	7.01074e+08	-120.554	-7.19138e+07	-122.53	2.23919e+08	-122.53	4.01693e+09	-122.53	2.49001e+08	-120.554	2.4626e+08	-122.53	2.84393e+06
	-122.533	7.97609e+08	-120.555	-6.01376e+07	-122.533	3.99223e+08	-122.533	3.7322e+09	-122.533	4.54241e+08	-120.555	2.49397e+08	-122.533	-1.48544e+07
	-122.537	6.24324e+08	-120.556	-7.50902e+07	-122.537	2.4604e+08	-122.537	3.6643e+09	-122.537	4.64971e+08	-120.556	2.1828e+08	-122.537	1.52165e+07
	-122.541	7.26901e+08	-120.557	-2.07648e+08	-122.541	2.92581e+08	-122.541	3.80418e+09	-122.541	3.05234e+08	-120.557	2.13564e+08	-122.541	1.37618e+07
	-122.544	8.02095e+08	-120.558	-2.14831e+08	-122.544	1.8673e+08	-122.544	3.86222e+09	-122.544	3.59275e+08	-120.558	2.06201e+08	-122.544	-4.07499e+06
	-122.548	8.37903e+08	-120.558	-2.09877e+08	-122.548	3.43045e+08	-122.548	3.85997e+09	-122.548	3.59549e+08	-120.558	2.06118e+08	-122.548	3.51366e+06
	-122.551	6.89727e+08	-120.559	-1.72094e+08	-122.551	-6.01915e+07	-122.551	3.7697e+09	-122.551	4.251e+08	-120.559	1.7787e+08	-122.551	8.53266e+06
	-122.555	8.90115e+08	-120.56	-1.32653e+08	-122.555	5.97898e+08	-122.555	3.56363e+09	-122.555	4.10903e+08	-120.56	1.92007e+08	-122.555	-1.29762e+07
	-122.559	5.82632e+08	-120.561	-1.08685e+08	-122.559	-4.0562e+08	-122.559	3.39465e+09	-122.559	2.85032e+08	-120.561	2.18939e+08	-122.559	-744580
	-122.562	5.64137e+08	-120.562	-7.62958e+07	-122.562	-2.59726e+08	-122.562	3.35487e+09	-122.562	3.1528e+08	-120.562	2.21002e+08	-122.562	1.62671e+07
	-122.566	6.55601e+08	-120.562	-1.83259e+07	-122.566	-1.45269e+08	-122.566	2.92667e+09	-122.566	2.91826e+08	-120.562	2.15745e+08	-122.566	1.116e+07
	-122.569	6.80353e+08	-120.563	-3.34786e+07	-122.569	3.92594e+07	-122.569	3.44412e+09	-122.569	2.40135e+07	-120.563	1.50581e+08	-122.569	1.68082e+07
	-122.573	6.66893e+08	-120.564	8.02074e+06	-122.573	5.94598e+07	-122.573	3.04599e+09	-122.573	-1.05926e+08	-120.564	1.2495e+08	-122.573	2.55517e+06
	-122.577	5.79867e+08	-120.565	-3.86851e+07	-122.577	9.86135e+07	-122.577	3.22145e+09	-122.577	1.30358e+08	-120.565	1.18804e+08	-122.577	-3.74409e+06
	-122.58	7.1115e+08	-120.565	-7.93234e+07	-122.58	4.51002e+08	-122.58	3.19543e+09	-122.58	2.26222e+08	-120.565	1.43343e+08	-122.58	7.30781e+06
	-122.584	6.56569e+08	-120.566	-1.00351e+08	-122.584	1.4292e+07	-122.584	3.02154e+09	-122.584	3.49094e+08	-120.566	1.47421e+08	-122.584	5.63435e+06
	-122.588	6.39995e+08	-120.567	-6.23695e+07	-122.588	1.68885e+08	-122.588	2.86157e+09	-122.588	3.47766e+08	-120.567	1.61762e+08	-122.588	-1.41751e+07
	-122.591	7.15948e+08	-120.568	-1.3741e+08	-122.591	2.00639e+08	-122.591	3.05924e+09	-122.591	4.34135e+08	-120.568	1.73553e+08	-122.591	199618
	-122.595	5.91146e+08	-120.569	-1.62005e+08	-122.595	4.09458e+08	-122.595	2.87214e+09	-122.595	4.22616e+08	-120.569	2.07739e+08	-122.595	2.61421e+06
	-122.598	6.68302e+08	-120.569	-1.28085e+08	-122.598	2.53794e+08	-122.598	2.79058e+09	-122.598	5.75142e+08	-120.569	2.33525e+08	-122.598	-1.72868e+07
	-122.602	6.39353e+08	-120.57	-8.6078e+07	-122.602	-3.41031e+07	-122.602	2.43925e+09	-122.602	4.7171e+08	-120.57	1.93491e+08	-122.602	1.80562e+07
	-122.606	7.23981e+08	-120.571	-5.12428e+07	-122.606	1.42992e+08	-122.606	2.66025e+09	-122.606	4.26239e+08	-120.571	1.927e+08	-122.606	6.14075e+06
	-122.609	5.39405e+08	-120.572	-6.83895e+07	-122.609	4.54441e+08	-122.609	2.55762e+09	-122.609	4.41938e+08	-120.572	2.14538e+08	-122.609	2.12677e+07
	-122.613	7.3611e+08	-120.573	-3.87362e+07	-122.613	2.52997e+08	-122.613	2.47735e+09	-122.613	4.86627e+08	-120.573	2.81257e+08	-122.613	-1.15284e+07
	-122.616	5.50837e+08	-120.573	7.64801e+06	-122.616	3.64759e+08	-122.616	2.62377e+09	-122.616	6.66132e+08	-120.573	3.25401e+08	-122.616	-3.8656e+06
	-122.62	5.70272e+08	-120.574	-527557	-122.62	5.26231e+08	-122.62	2.76526e+09	-122.62	6.8044e+08	-120.574	2.71574e+08	-122.62	2.09078e+06
	-122.624	5.9542e+08	-120.575	4.51312e+07	-122.624	-7.45877e+07	-122.624	2.64739e+09	-122.624	8.13766e+08	-120.575	2.51234e+08	-122.624	5.02696e+06
	-122.627	6.8618e+08	-120.576	-2.08955e+07	-122.627	1.04995e+08	-122.627	2.80711e+09	-122.627	7.63593e+08	-120.576	2.97033e+08	-122.627	-1.58213e+07
	-122.631	6.01989e+08	-120.577	3.7717e+06	-122.631	1.78745e+08	-122.631	2.57905e+09	-122.631	6.35722e+08	-120.577	3.31207e+08	-122.631	8.33948e+06
	-122.635	5.51722e+08	-120.577	1.43093e+07	-122.635	6.99757e+08	-122.635	2.07576e+09	-122.635	6.73906e+08	-120.577	3.40225e+08	-122.635	1.39894e+07
	-122.638	5.08626e+08	-120.578	-1.59261e+07	-122.638	1.972e+08	-122.638	2.22259e+09	-122.638	6.74604e+08	-120.578	2.9859e+08	-122.638	-1.1077e+07
	-122.642	7.11342e+08	-120.579	-7.70609e+06	-122.642	2.51338e+08	-122.642	2.41508e+09	-122.642	6.35349e+08	-120.579	2.02221e+08	-122.642	-1.70821e+06
	-122.645	5.8559e+08	-120.58	-8.17895e+07	-122.645	-2.97041e+08	-122.645	2.47095e+09	-122.645	6.91564e+08	-120.58	1.57028e+08	-122.645	1.75977e+06
	-122.649	6.6583e+08	-120.581	-2.03454e+08	-122.649	-1.06685e+08	-122.649	2.22147e+09	-122.649	7.54049e+08	-120.581	1.83611e+08	-122.649	-2.53116e+07
	-122.653	7.37649e+08	-120.581	-1.97307e+08	-122.653	4.41497e+08	-122.653	2.57861e+09	-122.653	7.33769e+08	-120.581	2.11349e+08	-122.653	3.59631e+07
	-122.656	6.24394e+08	-120.582	-2.27113e+08	-122.656	2.80838e+08	-122.656	2.00337e+09	-122.656	7.65629e+08	-120.582	2.73717e+08	-122.656	-2.88649e+06
	-122.66	5.88105e+08	-120.583	-2.02929e+08	-122.66	-4.88936e+08	-122.66	2.22203e+09	-122.66	8.91677e+08	-120.583	2.84309e+08	-122.66	1.93566e+07
	-122.664	5.93694e+08	-120.584	-1.15605e+08	-122.664	8.29929e+07	-122.664	2.12489e+09	-122.664	7.78611e+08	-120.584	2.79595e+08	-122.664	-1.22348e+07
	-122.667	6.47123e+08	-120.585	-1.79977e+08	-122.667	2.21189e+08	-122.667	1.74482e+09	-122.667	8.2848e+08	-120.585	2.8769e+08	-122.667	1.4181e+07
	-122.671	5.20475e+08	-120.585	-1.72157e+08	-122.671	3.83487e+08	-122.671	1.9552e+09	-122.671	8.45033e+08	-120.585	2.77772e+08	-122.671	-8.40214e+06
	-122.674	6.86116e+08	-120.586	-1.88043e+08	-122.674	-2.67074e+08	-122.674	1.71545e+09	-122.674	9.37389e+08	-120.586	2.1783e+08	-122.674	-6.52242e+06
	-122.678	6.61056e+08	-120.587	-1.66095e+08	-122.678	2.70775e+08	-122.678	1.63203e+09	-122.678	9.5027e+08	-120.587	2.10413e+08	-122.678	-1.37386e+07
	-122.682	7.58548e+08	-120.588	-1.69916e+08	-122.682	4.00139e+07	-122.682	1.82008e+09	-122.682	1.17945e+09	-120.588	2.75603e+08	-122.682	7.15262e+06
	-122.685	7.06017e+08	-120.588	-1.45559e+08	-122.685	4.08556e+07	-122.685	2.00505e+09	-122.685	1.02895e+09	-120.588	3.07016e+08	-122.685	2.11342e+07
	-122.689	7.09369e+08	-120.589	-1.42854e+08	-122.689	3.8807e+08	-122.689	1.47604e+09	-122.689	1.00995e+09	-120.589	2.47292e+08	-122.689	-5.20089e+06
	-122.692	6.59022e+08	-120.59	-1.69899e+08	-122.692	1.59147e+08	-122.692	1.60678e+09	-122.692	8.90664e+08	-120.59	2.45117e+08	-122.692	1.96603e+07
	-122.696	7.23655e+08	-120.591	-1.53477e+08	-122.696	4.68208e+08	-122.696	1.49954e+09	-122.696	8.92474e+08	-120.591	2.38133e+08	-122.696	2.56926e+07
	-122.7	8.67257e+08	-120.592	-8.28514e+07	-122.7	2.32433e+08	-122.7	1.703e+09	-122.7	8.3289e+08	-120.592	2.42964e+08	-122.7	-1.89235e+07
	-122.703	5.31254e+08	-120.592	-3.92627e+07	-122.703	3.07695e+08	-122.703	1.6611e+09	-122.703	8.19536e+08	-120.592	2.63632e+08	-122.703	-1.1763e+07
	-122.707	6.99391e+08	-120.593	-5.1326e+07	-122.707	3.39443e+08	-122.707	1.55384e+09	-122.707	9.67883e+08	-120.593	2.98193e+08	-122.707	-8.92485e+06
	-122.711	8.01523e+08	-120.594	-1.79491e+07	-122.711	1.30728e+08	-122.711	1.29918e+09	-122.711	1.04267e+09	-120.594	2.19777e+08	-122.711	1.92055e+06
	-122.714	6.32856e+08	-120.595	-1.59129e+07	-122.714	2.293e+08	-122.714	1.74231e+09	-122.714	1.02492e+09	-120.595	1.41958e+08	-122.714	-3.48532e+06
	-122.718	6.60276e+08	-120.596	-4.67525e+07	-122.718	4.79261e+07	-122.718	1.58484e+09	-122.718	1.0117e+09	-120.596	1.45986e+08	-122.718	-1.26248e+07
	-122.721	7.74551e+08	-120.596	-5.4079e+07	-122.721	1.64107e+08	-122.721	1.25017e+09	-122.721	9.5036e+08	-120.596	1.93495e+08	-122.721	2.16487e+07
	-122.725	6.51732e+08	-120.597	-4.91671e+07	-122.725	5.39053e+08	-122.725	1.48436e+09	-122.725	1.00751e+09	-120.597	1.99327e+08	-122.725	-1.27677e+07
	-122.729	7.4232e+08	-120.598	-5.39742e+07	-122.729	1.71813e+08	-122.729	1.2907e+09	-122.729	1.18504e+09	-120.598	2.38599e+08	-122.729	-8.59516e+06
	-122.732	7.69644e+08	-120.599	-9.66906e+07	-122.732	2.43998e+08	-122.732	1.30236e+09	-122.732	1.21936e+09	-120.599	2.44544e+08	-122.732	-9.62062e+06
	-122.736	8.20575e+08	-120.6	-5.48232e+07	-122.736	-2.37799e+08	-122.736	1.20604e+09	-122.736	1.10957e+09	-120.6	2.00504e+08	-122.736	2.75718e+07
	-122.74	7.37993e+08	-120.6	-1.799e+07	-122.74	-1.0865e+08	-122.74	1.13322e+09	-122.74	1.06889e+09	-120.6	2.29776e+08	-122.74	1.86519e+07
	-122.743	6.84511e+08	-120.601	-4.97904e+07	-122.743	3.60393e+08	-122.743	1.13356e+09	-122.743	1.1535e+09	-120.601	2.72671e+08	-122.743	8.86526e+06
	-122.747	6.68809e+08	-120.602	-8.86001e+06	-122.747	-1.30725e+07	-122.747	9.86021e+08	-122.747	1.31417e+09	-120.602	2.49202e+08	-122.747	1.44839e+07
	-122.75	6.4277e+08	-120.603	-1.79085e+07	-122.75	2.22171e+08	-122.75	1.13966e+09	-122.75	1.41992e+09	-120.603	2.15537e+08	-122.75	2.96238e+07
	-122.754	7.18433e+08	-120.604	-6.27776e+07	-122.754	-4.01593e+08	-122.754	1.07333e+09	-122.754	1.39899e+09	-120.604	2.60278e+08	-122.754	2.59914e+06
	-122.758	7.00721e+08	-120.604	-7.04964e+07	-122.758	7.3612e+07	-122.758	1.29621e+09	-122.758	1.4409e+09	-120.604	2.57257e+08	-122.758	2.01532e+07
	-122.761	6.59397e+08	-120.605	-1.59369e+07	-122.761	3.53979e+08	-122.761	1.23526e+09	-122.761	1.46174e+09	-120.605	2.3693e+08	-122.761	274004
	-122.765	7.93935e+08	-120.606	1.16647e+07	-122.765	-1.40459e+08	-122.765	1.08702e+09	-122.765	1.49617e+09	-120.606	2.30682e+08	-122.765	-2.53875e+07
	-122.768	7.54682e+08	-120.607	1.17853e+07	-122.768	1.21939e+08	-122.768	1.09293e+09	-122.768	1.54255e+09	-120.607	2.24716e+08	-122.768	-3.14993e+07
	-122.772	5.64018e+08	-120.608	3.17881e+07	-122.772	5.71665e+08	-122.772	1.30249e+09	-122.772	1.58855e+09	-120.608	2.01852e+08	-122.772	193733
	-122.776	6.7883e+08	-120.608	5.94568e+07	-122.776	-7.95446e+06	-122.776	1.12349e+09	-122.776	1.6104e+09	-120.608	2.33099e+08	-122.776	-1.24252e+07
	-122.779	5.83219e+08	-120.609	4.67098e+07	-122.779	1.84462e+08	-122.779	1.08343e+09	-122.779	1.52738e+09	-120.609	2.44396e+08	-122.779	-1.21122e+07
	-122.783	7.90423e+08	-120.61	3.05329e+07	-122.783	-9.44602e+07	-122.783	1.02368e+09	-122.783	1.45174e+09	-120.61	2.36314e+08	-122.783	8.59313e+06
	-122.787	5.30137e+08	-120.611	2.66463e+07	-122.787	1.09719e+08	-122.787	8.98524e+08	-122.787	1.54153e+09	-120.611	2.54511e+08	-122.787	-7.04834e+06
	-122.79	6.49947e+08	-120.611	-2.79038e+07	-122.79	7.45971e+06	-122.79	7.69802e+08	-122.79	1.55302e+09	-120.611	3.06476e+08	-122.79	1.58701e+07
	-122.794	7.26416e+08	-120.612	-9.44778e+07	-122.794	4.13095e+08	-122.794	1.27023e+09	-122.794	1.67784e+09	-120.612	3.12675e+08	-122.794	-7.22751e+06
	-122.797	5.57616e+08	-120.613	-1.38051e+08	-122.797	5.77411e+07	-122.797	8.34241e+08	-122.797	1.72073e+09	-120.613	3.32552e+08	-122.797	3.35486e+07
	-122.801	6.67733e+08	-120.614	-1.5338e+08	-122.801	-6.00491e+07	-122.801	1.23451e+09	-122.801	1.70294e+09	-120.614	3.73711e+08	-122.801	1.53834e+07
	-122.805	5.45837e+08	-120.615	-7.67364e+07	-122.805	2.35458e+08	-122.805	1.01368e+09	-122.805	1.82347e+09	-120.615	3.53244e+08	-122.805	1.88903e+07
	-122.808	5.943e+08	-120.615	-8.05709e+07	-122.808	-1.07653e+08	-122.808	7.81593e+08	-122.808	1.76756e+09	-120.615	3.04922e+08	-122.808	3.37287e+06
	-122.812	5.27969e+08	-120.616	-9.15658e+07	-122.812	1.88415e+08	-122.812	9.27223e+08	-122.812	1.69857e+09	-120.616	2.82e+08	-122.812	1.92113e+07
	-122.815	5.56853e+08	-120.617	-4.88991e+07	-122.815	1.90624e+08	-122.815	1.1822e+09	-122.815	1.68429e+09	-120.617	2.55903e+08	-122.815	9.12907e+06
	-122.819	7.04e+08	-120.618	-5.99158e+07	-122.819	-2.50598e+08	-122.819	7.60002e+08	-122.819	1.83821e+09	-120.618	2.39908e+08	-122.819	1.98628e+07
	-122.823	8.03149e+08	-120.619	-6.72226e+07	-122.823	-1.31168e+08	-122.823	7.49183e+08	-122.823	1.75529e+09	-120.619	2.84195e+08	-122.823	8.46882e+06
	-122.826	4.95201e+08	-120.619	-7.41594e+07	-122.826	2.44735e+08	-122.826	1.07746e+09	-122.826	1.77631e+09	-120.619	3.37352e+08	-122.826	1.76779e+07
	-122.83	4.90064e+08	-120.62	-1.0885e+08	-122.83	3.59551e+08	-122.83	8.56899e+08	-122.83	1.87231e+09	-120.62	2.53558e+08	-122.83	582213
	-122.834	5.91939e+08	-120.621	-1.13372e+08	-122.834	2.76811e+08	-122.834	9.33877e+08	-122.834	1.97751e+09	-120.621	2.26584e+08	-122.834	-7.91705e+06
	-122.837	6.07298e+08	-120.622	-1.17214e+08	-122.837	3.81344e+08	-122.837	8.78736e+08	-122.837	2.14615e+09	-120.622	2.45241e+08	-122.837	1.29045e+07
	-122.841	4.34811e+08	-120.623	-1.40692e+08	-122.841	-1.88412e+08	-122.841	7.16055e+08	-122.841	2.18757e+09	-120.623	2.00713e+08	-122.841	-1.714e+07
	-122.844	4.54338e+08	-120.623	-1.33201e+08	-122.844	2.92233e+08	-122.844	9.47454e+08	-122.844	2.32507e+09	-120.623	2.15685e+08	-122.844	1.18389e+07
	-122.848	5.62459e+08	-120.624	-1.29919e+08	-122.848	2.92716e+08	-122.848	5.47938e+08	-122.848	2.15342e+09	-120.624	2.66293e+08	-122.848	1.54531e+07
	-122.852	5.04934e+08	-120.625	-7.10034e+07	-122.852	-4.65417e+07	-122.852	7.25012e+08	-122.852	2.1935e+09	-120.625	2.87059e+08	-122.852	1.78615e+06
	-122.855	5.96282e+08	-120.626	-2.94937e+07	-122.855	5.13142e+08	-122.855	3.9448e+08	-122.855	2.4339e+09	-120.626	3.12514e+08	-122.855	-3.12523e+07
	-122.859	5.48889e+08	-120.627	-1.77891e+07	-122.859	4.03376e+08	-122.859	8.28318e+08	-122.859	2.39384e+09	-120.627	2.83743e+08	-122.859	-2.3689e+07
	-122.863	4.92873e+08	-120.627	3.33341e+07	-122.863	1.9261e+08	-122.863	4.72398e+08	-122.863	2.29341e+09	-120.627	2.54052e+08	-122.863	1.37365e+07
	-122.866	5.3599e+08	-120.628	4.75552e+07	-122.866	3.1878e+08	-122.866	7.67318e+08	-122.866	2.60466e+09	-120.628	2.69073e+08	-122.866	-230545
	-122.87	4.91359e+08	-120.629	-3.99513e+06	-122.87	6.82429e+07	-122.87	7.71659e+08	-122.87	2.61895e+09	-120.629	3.41337e+08	-122.87	-2.24588e+06
	-122.873	5.53482e+08	-120.63	-7.67798e+06	-122.873	6.04517e+08	-122.873	6.84873e+08	-122.873	2.56275e+09	-120.63	3.02163e+08	-122.873	2.51478e+06
	-122.877	5.28164e+08	-120.631	5.03312e+07	-122.877	-2.81292e+08	-122.877	8.66332e+08	-122.877	2.61131e+09	-120.631	2.20197e+08	-122.877	-6.74798e+06
	-122.881	5.86581e+08	-120.631	2.56285e+07	-122.881	3.36673e+08	-122.881	8.08726e+08	-122.881	2.65594e+09	-120.631	1.9452e+08	-122.881	6.97211e+06
	-122.884	4.22724e+08	-120.632	-5.43003e+07	-122.884	2.50878e+08	-122.884	6.55329e+08	-122.884	2.70994e+09	-120.632	2.41442e+08	-122.884	-2.17292e+07
	-122.888	5.15132e+08	-120.633	-5.59141e+07	-122.888	-3.72058e+08	-122.888	6.29575e+08	-122.888	2.58643e+09	-120.633	2.13465e+08	-122.888	3.03087e+06
	-122.891	3.47576e+08	-120.634	-4.2078e+07	-122.891	1.85217e+07	-122.891	5.89407e+08	-122.891	2.66983e+09	-120.634	1.6187e+08	-122.891	1.30073e+07
	-122.895	5.40812e+08	-120.634	-6.8448e+07	-122.895	4.52851e+08	-122.895	9.25917e+08	-122.895	2.63218e+09	-120.634	1.47659e+08	-122.895	1.93959e+07
	-122.899	4.20508e+08	-120.635	-3.33419e+07	-122.899	4.53416e+08	-122.899	7.66399e+08	-122.899	2.67507e+09	-120.635	1.55646e+08	-122.899	6.06413e+06
	-122.902	4.94609e+08	-120.636	-9.87464e+06	-122.902	4.05385e+08	-122.902	4.76207e+08	-122.902	2.75352e+09	-120.636	1.47773e+08	-122.902	-1.92591e+07
	-122.906	5.17875e+08	-120.637	-982942	-122.906	2.64626e+08	-122.906	4.3004e+08	-122.906	2.95598e+09	-120.637	1.60915e+08	-122.906	6.30363e+06
	-122.91	4.33378e+08	-120.638	3.10547e+07	-122.91	1.58797e+08	-122.91	5.50224e+08	-122.91	2.97866e+09	-120.638	1.76687e+08	-122.91	-6.20498e+06
	-122.913	5.71664e+08	-120.638	-373923	-122.913	1.54122e+08	-122.913	4.16652e+08	-122.913	3.05708e+09	-120.638	2.0993e+08	-122.913	2.34304e+07
	-122.917	4.06975e+08	-120.639	-1.78025e+07	-122.917	3.67174e+08	-122.917	5.21104e+08	-122.917	2.95425e+09	-120.639	2.49638e+08	-122.917	4.61681e+06
	-122.92	4.7359e+08	-120.64	-2.0162e+07	-122.92	-1.76513e+08	-122.92	1.00277e+09	-122.92	3.12133e+09	-120.64	2.32452e+08	-122.92	-1.25334e+07
	-122.924	4.85006e+08	-120.641	-8.12935e+07	-122.924	3.24309e+08	-122.924	6.62278e+08	-122.924	3.06557e+09	-120.641	2.41185e+08	-122.924	-2.3954e+07
	-122.928	5.01733e+08	-120.642	-4.6807e+07	-122.928	3.22861e+08	-122.928	4.5065e+08	-122.928	3.26324e+09	-120.642	2.65799e+08	-122.928	-1.27052e+07
	-122.931	3.11776e+08	-120.642	-6.67365e+07	-122.931	2.44007e+08	-122.931	2.90853e+08	-122.931	3.41595e+09	-120.642	2.73522e+08	-122.931	1.30022e+07
	-122.935	4.89259e+08	-120.643	-5.91974e+07	-122.935	3.69039e+07	-122.935	2.21891e+08	-122.935	3.4503e+09	-120.643	2.8032e+08	-122.935	3.12176e+07
	-122.938	4.69637e+08	-120.644	-1.05078e+07	-122.938	3.72626e+08	-122.938	7.03873e+08	-122.938	3.5828e+09	-120.644	2.19159e+08	-122.938	1.3708e+07
	-122.942	3.9508e+08	-120.645	1.01776e+06	-122.942	4.51637e+07	-122.942	7.08288e+08	-122.942	3.48264e+09	-120.645	2.17407e+08	-122.942	-1.94513e+07
	-122.946	4.66786e+08	-120.646	3.9554e+07	-122.946	3.41397e+08	-122.946	8.22655e+08	-122.946	3.5175e+09	-120.646	2.8229e+08	-122.946	-9.52911e+06
	-122.949	3.96737e+08	-120.646	3.87787e+07	-122.949	4.70917e+08	-122.949	3.67508e+08	-122.949	3.47943e+09	-120.646	3.23002e+08	-122.949	-1.06353e+07
	-122.953	5.0868e+08	-120.647	5.69962e+07	-122.953	4.42296e+08	-122.953	4.29253e+08	-122.953	3.52514e+09	-120.647	3.36611e+08	-122.953	3.94685e+06
	-122.957	4.91519e+08	-120.648	4.73069e+07	-122.957	1.48144e+08	-122.957	4.79024e+08	-122.957	3.69292e+09	-120.648	3.21309e+08	-122.957	-1.75593e+07
	-122.96	4.38616e+08	-120.649	6.67826e+07	-122.96	4.97486e+08	-122.96	7.37464e+08	-122.96	3.76825e+09	-120.649	2.76761e+08	-122.96	2.03395e+07
	-122.964	3.61817e+08	-120.65	1.31123e+07	-122.964	5.73847e+08	-122.964	3.72336e+08	-122.964	3.79309e+09	-120.65	2.88592e+08	-122.964	1.4598e+06
	-122.967	3.93007e+08	-120.65	2.78011e+07	-122.967	-5.20147e+07	-122.967	2.84703e+08	-122.967	3.91899e+09	-120.65	2.83971e+08	-122.967	-1.18459e+07
	-122.971	4.12242e+08	-120.651	2.01263e+07	-122.971	3.7214e+08	-122.971	5.40203e+08	-122.971	4.02737e+09	-120.651	2.76268e+08	-122.971	2.22536e+07
	-122.975	4.89312e+08	-120.652	-3.34806e+07	-122.975	1.08945e+08	-122.975	3.64026e+08	-122.975	4.14941e+09	-120.652	2.58828e+08	-122.975	1.69066e+07
	-122.978	4.39388e+08	-120.653	-5.13986e+07	-122.978	1.62446e+08	-122.978	4.16645e+08	-122.978	4.17415e+09	-120.653	2.83609e+08	-122.978	1.43045e+07
	-122.982	3.62637e+08	-120.654	-2.61883e+07	-122.982	1.35186e+08	-122.982	3.04881e+08	-122.982	4.27641e+09	-120.654	2.66617e+08	-122.982	1.24679e+07
	-122.986	4.9652e+08	-120.654	-5.67558e+06	-122.986	4.63275e+08	-122.986	3.66212e+08	-122.986	4.21106e+09	-120.654	2.51846e+08	-122.986	-270312
	-122.989	5.69941e+08	-120.655	-3.76905e+07	-122.989	6.21334e+08	-122.989	4.36724e+08	-122.989	4.29985e+09	-120.655	2.00398e+08	-122.989	-3.79722e+06
	-122.993	4.63823e+08	-120.656	-2.90727e+07	-122.993	1.43138e+08	-122.993	4.5447e+08	-122.993	4.27614e+09	-120.656	2.10812e+08	-122.993	-1.62238e+06
	-122.996	4.30833e+08	-120.657	-1.28264e+07	-122.996	3.72975e+08	-122.996	6.24051e+08	-122.996	4.24236e+09	-120.657	2.09898e+08	-122.996	1.67306e+07
	-123	4.66558e+08	-120.657	2.89562e+07	-123	5.04415e+07	-123	4.18844e+08	-123	4.27649e+09	-120.657	2.18458e+08	-123	2.00059e+07
	-123.004	3.68036e+08	-120.658	5.5362e+07	-123.004	2.66505e+08	-123.004	5.8363e+08	-123.004	4.30409e+09	-120.658	2.44721e+08	-123.004	-1.21963e+07
	-123.007	3.99497e+08	-120.659	1.60682e+07	-123.007	7.75311e+07	-123.007	3.81703e+08	-123.007	4.47339e+09	-120.659	2.86368e+08	-123.007	6.71131e+06
	-123.011	2.96583e+08	-120.66	-2.30971e+07	-123.011	4.38292e+08	-123.011	3.91169e+08	-123.011	4.49283e+09	-120.66	2.43083e+08	-123.011	-2.43458e+06
	-123.014	4.62314e+08	-120.661	6.37687e+07	-123.014	1.80062e+08	-123.014	4.35236e+08	-123.014	4.63134e+09	-120.661	2.16991e+08	-123.014	6.70847e+06
	-123.018	4.51339e+08	-120.661	8.91809e+07	-123.018	3.73009e+08	-123.018	3.63123e+08	-123.018	4.71648e+09	-120.661	2.36525e+08	-123.018	-2.96303e+07
	-123.022	4.36517e+08	-120.662	7.81504e+07	-123.022	3.98649e+08	-123.022	4.76363e+08	-123.022	4.89396e+09	-120.662	2.36163e+08	-123.022	7.47991e+06
	-123.025	5.11087e+08	-120.663	-3.69809e+07	-123.025	4.64775e+08	-123.025	6.51651e+08	-123.025	4.91922e+09	-120.663	2.0856e+08	-123.025	3.32627e+06
	-123.029	3.9564e+08	-120.664	-1.33853e+08	-123.029	2.81493e+08	-123.029	5.35371e+08	-123.029	4.93161e+09	-120.664	2.06447e+08	-123.029	-2.77836e+07
	-123.033	4.65687e+08	-120.665	-6.93173e+07	-123.033	2.04802e+08	-123.033	2.05416e+08	-123.033	5.01855e+09	-120.665	2.46016e+08	-123.033	4.01126e+06
	-123.036	4.56128e+08	-120.665	1.81071e+07	-123.036	5.9449e+08	-123.036	5.28388e+08	-123.036	4.98887e+09	-120.665	2.60769e+08	-123.036	2.12392e+07
	-123.04	4.31854e+08	-120.666	-5.69285e+06	-123.04	3.83935e+08	-123.04	7.77928e+08	-123.04	4.86795e+09	-120.666	2.47454e+08	-123.04	-1.10033e+07
	-123.043	3.66563e+08	-120.667	4.34714e+06	-123.043	3.25334e+08	-123.043	4.16378e+08	-123.043	4.7213e+09	-120.667	2.29397e+08	-123.043	6.88014e+06
	-123.047	4.15854e+08	-120.668	-2.13823e+07	-123.047	6.93587e+08	-123.047	2.82976e+08	-123.047	4.69678e+09	-120.668	2.35539e+08	-123.047	-1.93598e+07
	-123.051	3.73315e+08	-120.669	-3.37946e+07	-123.051	8.22532e+08	-123.051	4.21197e+08	-123.051	4.78179e+09	-120.669	1.94109e+08	-123.051	-1.54289e+07
	-123.054	4.88633e+08	-120.669	7.42351e+06	-123.054	2.45499e+08	-123.054	6.51503e+08	-123.054	4.82186e+09	-120.669	2.00383e+08	-123.054	-9.52726e+06
	-123.058	3.78782e+08	-120.67	2.7367e+07	-123.058	4.76214e+08	-123.058	4.65457e+08	-123.058	4.94593e+09	-120.67	2.28449e+08	-123.058	6.45041e+06
	-123.062	4.37518e+08	-120.671	2.21743e+07	-123.062	-2.96203e+08	-123.062	2.26676e+08	-123.062	4.86263e+09	-120.671	2.49679e+08	-123.062	-6.9242e+06
	-123.065	4.3585e+08	-120.672	-3.67895e+07	-123.065	2.75411e+08	-123.065	3.05002e+08	-123.065	4.81693e+09	-120.672	2.49949e+08	-123.065	1.09149e+07
	-123.069	3.85508e+08	-120.673	2.09658e+07	-123.069	5.62814e+08	-123.069	2.93031e+08	-123.069	4.88642e+09	-120.673	2.69416e+08	-123.069	9.29543e+06
	-123.072	4.64497e+08	-120.673	5.33153e+07	-123.072	7.0226e+07	-123.072	5.69503e+08	-123.072	5.06987e+09	-120.673	2.84865e+08	-123.072	-2.70805e+07
	-123.076	4.63968e+08	-120.674	3.16735e+07	-123.076	2.34873e+08	-123.076	2.37128e+08	-123.076	4.95511e+09	-120.674	2.80592e+08	-123.076	-1.03135e+06
	-123.08	4.84723e+08	-120.675	1.03236e+07	-123.08	3.52343e+08	-123.08	6.02596e+08	-123.08	4.90456e+09	-120.675	2.5641e+08	-123.08	-2.89226e+06
	-123.083	4.01033e+08	-120.676	-6.41895e+07	-123.083	2.18994e+08	-123.083	5.05718e+08	-123.083	5.03167e+09	-120.676	2.31082e+08	-123.083	-2.33663e+07
	-123.087	4.00865e+08	-120.677	-3.16135e+07	-123.087	6.82994e+08	-123.087	5.97111e+08	-123.087	4.91847e+09	-120.677	2.08487e+08	-123.087	2.41262e+07
	-123.09	4.19709e+08	-120.677	5.15655e+06	-123.09	3.88974e+08	-123.09	3.49458e+08	-123.09	4.95906e+09	-120.677	1.54923e+08	-123.09	9.32873e+06
	-123.094	3.93001e+08	-120.678	-9.6754e+07	-123.094	2.57653e+08	-123.094	3.60487e+08	-123.094	4.93621e+09	-120.678	1.65969e+08	-123.094	1.21386e+07
	-123.098	2.84489e+08	-120.679	-1.82021e+07	-123.098	4.31677e+08	-123.098	4.0853e+08	-123.098	4.86433e+09	-120.679	2.29586e+08	-123.098	-5.31419e+06
	-123.101	3.38795e+08	-120.68	5.85997e+07	-123.101	2.82213e+08	-123.101	3.41515e+08	-123.101	4.8316e+09	-120.68	2.75943e+08	-123.101	-8.42781e+06
	-123.105	4.1539e+08	-120.68	8.88471e+07	-123.105	8.24284e+07	-123.105	2.81589e+08	-123.105	4.89468e+09	-120.68	2.89267e+08	-123.105	-1.53503e+07
	-123.109	3.75081e+08	-120.681	8.73829e+07	-123.109	3.77533e+08	-123.109	4.37594e+08	-123.109	4.74905e+09	-120.681	3.18339e+08	-123.109	5.0911e+06
	-123.112	3.81529e+08	-120.682	-3.13838e+07	-123.112	3.76697e+08	-123.112	3.07343e+08	-123.112	4.86633e+09	-120.682	3.38547e+08	-123.112	-1.16691e+07
	-123.116	2.43284e+08	-120.683	-3.91221e+07	-123.116	1.19924e+08	-123.116	1.48276e+08	-123.116	4.95414e+09	-120.683	3.15853e+08	-123.116	5.09329e+06
	-123.119	3.70528e+08	-120.684	1.67457e+07	-123.119	1.2884e+08	-123.119	4.47983e+08	-123.119	4.88522e+09	-120.684	3.02217e+08	-123.119	-6.83423e+06
	-123.123	4.92405e+08	-120.684	2.83478e+07	-123.123	3.60876e+08	-123.123	1.72648e+08	-123.123	4.95534e+09	-120.684	3.22685e+08	-123.123	4.19242e+06
	-123.127	2.77082e+08	-120.685	1.23485e+07	-123.127	-2.71162e+08	-123.127	3.43922e+08	-123.127	4.93586e+09	-120.685	3.38739e+08	-123.127	2.41921e+07
	-123.13	5.49168e+08	-120.686	-3.1667e+07	-123.13	3.15524e+08	-123.13	3.92891e+08	-123.13	4.90799e+09	-120.686	3.39314e+08	-123.13	1.71828e+07
	-123.134	2.89098e+08	-120.687	-4.56973e+07	-123.134	3.51103e+08	-123.134	5.61386e+08	-123.134	4.86091e+09	-120.687	2.99448e+08	-123.134	1.5577e+07
	-123.137	5.88035e+08	-120.688	-2.72639e+07	-123.137	3.39024e+08	-123.137	4.89077e+08	-123.137	4.63185e+09	-120.688	2.80726e+08	-123.137	9.86783e+06
	-123.141	4.56415e+08	-120.688	-8.73095e+06	-123.141	7.55666e+08	-123.141	3.76541e+08	-123.141	4.6851e+09	-120.688	3.28321e+08	-123.141	2.27277e+06
	-123.145	3.89901e+08	-120.689	-413503	-123.145	1.01294e+09	-123.145	1.47862e+08	-123.145	4.77095e+09	-120.689	3.1438e+08	-123.145	-8.86586e+06
	-123.148	2.41417e+08	-120.69	2.47813e+07	-123.148	3.65818e+08	-123.148	1.82682e+08	-123.148	4.70932e+09	-120.69	2.99374e+08	-123.148	-2.66639e+07
	-123.152	4.40118e+08	-120.691	2.5169e+07	-123.152	6.73596e+08	-123.152	3.3245e+08	-123.152	4.61863e+09	-120.691	2.97821e+08	-123.152	-1.32434e+07
	-123.156	4.00165e+08	-120.692	-3.05336e+07	-123.156	-6.11854e+07	-123.156	4.49088e+08	-123.156	4.66436e+09	-120.692	2.94211e+08	-123.156	-1.47095e+07
	-123.159	3.8604e+08	-120.692	-3.98957e+07	-123.159	6.89541e+08	-123.159	8.91956e+06	-123.159	4.62902e+09	-120.692	2.85133e+08	-123.159	-4.93432e+06
	-123.163	3.39458e+08	-120.693	5.58835e+07	-123.163	7.89628e+07	-123.163	3.1452e+08	-123.163	4.72529e+09	-120.693	2.82838e+08	-123.163	6.57906e+06
	-123.166	3.85989e+08	-120.694	6.3068e+07	-123.166	7.66322e+08	-123.166	1.1001e+08	-123.166	4.71314e+09	-120.694	2.11059e+08	-123.166	-6.17883e+06
	-123.17	3.55738e+08	-120.695	2.68687e+07	-123.17	5.38021e+08	-123.17	2.97761e+08	-123.17	4.76334e+09	-120.695	1.89362e+08	-123.17	-3.86833e+07
	-123.174	3.61808e+08	-120.696	-1.11145e+08	-123.174	1.58802e+08	-123.174	1.07646e+08	-123.174	4.69333e+09	-120.696	2.48489e+08	-123.174	-1.45212e+07
	-123.177	3.91434e+08	-120.696	-1.57389e+08	-123.177	2.98642e+08	-123.177	4.63529e+08	-123.177	4.53784e+09	-120.696	3.47033e+08	-123.177	-4.62599e+06
	-123.181	3.82175e+08	-120.697	-1.1139e+08	-123.181	2.10844e+08	-123.181	2.28114e+08	-123.181	4.57702e+09	-120.697	3.15836e+08	-123.181	-2.40206e+06
	-123.185	3.16447e+08	-120.698	-1.3203e+08	-123.185	6.15653e+08	-123.185	6.09514e+08	-123.185	4.49935e+09	-120.698	3.43216e+08	-123.185	-7.93367e+06
	-123.188	5.01458e+08	-120.699	-7.62013e+07	-123.188	5.64136e+08	-123.188	4.5859e+08	-123.188	4.52984e+09	-120.699	3.56765e+08	-123.188	-1.39421e+07
	-123.192	3.55078e+08	-120.7	-4.34563e+07	-123.192	4.64309e+08	-123.192	4.68203e+08	-123.192	4.63256e+09	-120.7	3.6642e+08	-123.192	8.50427e+06
	-123.195	4.35911e+08	-120.7	-8.75894e+07	-123.195	8.21806e+08	-123.195	4.41568e+08	-123.195	4.58455e+09	-120.7	3.31597e+08	-123.195	1.73695e+06
	-123.199	3.56221e+08	-120.701	-1.28497e+08	-123.199	-8.86635e+06	-123.199	4.30664e+08	-123.199	4.43692e+09	-120.701	2.99609e+08	-123.199	2.39442e+06
	-123.203	4.12255e+08	-120.702	-8.80107e+07	-123.203	6.28554e+08	-123.203	5.19606e+07	-123.203	4.4383e+09	-120.702	2.45326e+08	-123.203	-2.48768e+07
	-123.206	2.50934e+08	-120.703	2.61679e+07	-123.206	3.63782e+08	-123.206	2.45726e+08	-123.206	4.47365e+09	-120.703	2.42248e+08	-123.206	5.88016e+06
	-123.21	3.04458e+08	-120.703	8.30495e+07	-123.21	6.6996e+08	-123.21	3.49903e+08	-123.21	4.67111e+09	-120.703	2.47064e+08	-123.21	1.8132e+07
	-123.213	4.85183e+08	-120.704	5.86729e+07	-123.213	2.88677e+08	-123.213	1.89111e+08	-123.213	4.62856e+09	-120.704	2.45125e+08	-123.213	9.23281e+06
	-123.217	3.59784e+08	-120.705	1.86551e+07	-123.217	4.92322e+08	-123.217	4.72624e+08	-123.217	4.55054e+09	-120.705	2.85839e+08	-123.217	-7.24115e+06
	-123.221	4.26845e+08	-120.706	6.38718e+06	-123.221	8.03364e+08	-123.221	5.02636e+08	-123.221	4.39441e+09	-120.706	2.74538e+08	-123.221	-3.94355e+06
	-123.224	3.18749e+08	-120.707	3.89625e+07	-123.224	7.38122e+08	-123.224	1.14474e+08	-123.224	4.53785e+09	-120.707	2.67735e+08	-123.224	1.14458e+06
	-123.228	5.28215e+08	-120.707	4.0338e+07	-123.228	7.12406e+08	-123.228	4.27048e+08	-123.228	4.67028e+09	-120.707	2.9913e+08	-123.228	1.14786e+07
	-123.232	3.39368e+08	-120.708	2.94685e+07	-123.232	4.64216e+08	-123.232	3.39118e+08	-123.232	4.504e+09	-120.708	2.98599e+08	-123.232	1.46958e+07
	-123.235	3.90731e+08	-120.709	2.09487e+07	-123.235	3.55928e+08	-123.235	4.13058e+08	-123.235	4.53558e+09	-120.709	2.65187e+08	-123.235	1.74393e+07
	-123.239	2.86487e+08	-120.71	-8.47402e+07	-123.239	4.08004e+08	-123.239	2.36395e+08	-123.239	4.61278e+09	-120.71	2.84463e+08	-123.239	-1.82334e+07
	-123.242	4.39788e+08	-120.711	-1.53423e+08	-123.242	1.13135e+09	-123.242	8.84749e+07	-123.242	4.49613e+09	-120.711	2.83257e+08	-123.242	-1.90541e+06
	-123.246	4.36713e+08	-120.711	-1.02953e+08	-123.246	3.00741e+08	-123.246	8.88723e+07	-123.246	4.52157e+09	-120.711	2.68291e+08	-123.246	3.14708e+06
	-123.25	3.34539e+08	-120.712	-4.03981e+07	-123.25	7.48982e+08	-123.25	3.06252e+08	-123.25	4.47006e+09	-120.712	2.82916e+08	-123.25	-1.03597e+07
	-123.253	3.65263e+08	-120.713	-2.94658e+07	-123.253	6.43494e+08	-123.253	5.90699e+08	-123.253	4.55997e+09	-120.713	2.83389e+08	-123.253	1.76815e+07
	-123.257	4.26873e+08	-120.714	7.6174e+06	-123.257	8.10721e+08	-123.257	2.73962e+08	-123.257	4.61979e+09	-120.714	2.56102e+08	-123.257	-5.24147e+06
	-123.26	4.35336e+08	-120.715	8.87833e+07	-123.26	7.78981e+08	-123.26	1.08071e+08	-123.26	4.69448e+09	-120.715	2.60169e+08	-123.26	6.99925e+06
	-123.264	1.69205e+08	-120.715	3.46808e+07	-123.264	7.60531e+08	-123.264	2.72661e+08	-123.264	4.58879e+09	-120.715	2.93631e+08	-123.264	-1.74882e+07
	-123.268	4.59966e+08	-120.716	-5.00684e+07	-123.268	3.58215e+08	-123.268	5.9737e+08	-123.268	4.62789e+09	-120.716	3.09515e+08	-123.268	1.14214e+07
	-123.271	3.04403e+08	-120.717	-3.94623e+07	-123.271	2.10445e+08	-123.271	4.29893e+08	-123.271	4.71881e+09	-120.717	3.35645e+08	-123.271	1.29999e+07
	-123.275	4.32936e+08	-120.718	-9.37912e+06	-123.275	5.71923e+08	-123.275	1.67454e+08	-123.275	4.68215e+09	-120.718	3.37191e+08	-123.275	6.72516e+06
	-123.279	3.58787e+08	-120.719	7.22967e+06	-123.279	4.8148e+08	-123.279	3.19803e+08	-123.279	4.62811e+09	-120.719	3.37921e+08	-123.279	-1.80738e+07
	-123.282	4.75443e+08	-120.719	1.75365e+07	-123.282	5.61256e+08	-123.282	3.26642e+08	-123.282	4.74446e+09	-120.719	3.4507e+08	-123.282	-5.74733e+06
	-123.286	2.44825e+08	-120.72	4.44876e+07	-123.286	6.56648e+08	-123.286	2.20727e+08	-123.286	4.7931e+09	-120.72	3.49422e+08	-123.286	6.50761e+06
	-123.289	3.07733e+08	-120.721	5.07045e+06	-123.289	6.02318e+08	-123.289	2.89391e+08	-123.289	4.74292e+09	-120.721	3.57183e+08	-123.289	-1.1517e+07
	-123.293	3.02164e+08	-120.722	-4.29161e+07	-123.293	4.9563e+08	-123.293	2.40627e+08	-123.293	4.9271e+09	-120.722	3.53895e+08	-123.293	-1.03433e+06
	-123.297	4.2162e+08	-120.723	1.72165e+07	-123.297	4.89712e+08	-123.297	4.16045e+08	-123.297	4.99579e+09	-120.723	2.93912e+08	-123.297	2.20711e+06
	-123.3	2.60866e+08	-120.723	-2.08174e+07	-123.3	4.4196e+08	-123.3	1.3997e+08	-123.3	4.82476e+09	-120.723	3.08232e+08	-123.3	4.0366e+06
	-123.304	3.66708e+08	-120.724	-3.64443e+07	-123.304	8.36165e+08	-123.304	1.43489e+08	-123.304	4.82667e+09	-120.724	3.08813e+08	-123.304	3.77572e+07
	-123.308	3.04013e+08	-120.725	-4.991e+07	-123.308	7.76562e+08	-123.308	3.00243e+08	-123.308	4.7441e+09	-120.725	3.11978e+08	-123.308	1.79058e+07
	-123.311	3.85388e+08	-120.726	-2.32536e+07	-123.311	2.6708e+07	-123.311	6.05331e+08	-123.311	4.71026e+09	-120.726	3.0387e+08	-123.311	3.8735e+07
	-123.315	4.70297e+08	-120.726	4.72848e+07	-123.315	4.38776e+08	-123.315	1.81104e+08	-123.315	4.77762e+09	-120.726	3.20279e+08	-123.315	637213
	-123.318	4.25514e+08	-120.727	3.12374e+07	-123.318	6.53419e+08	-123.318	1.78002e+08	-123.318	4.80098e+09	-120.727	3.48018e+08	-123.318	1.07068e+06
	-123.322	2.83392e+08	-120.728	-2.77868e+06	-123.322	5.52675e+08	-123.322	3.57822e+08	-123.322	4.79308e+09	-120.728	3.6712e+08	-123.322	-4.6064e+06
	-123.326	3.41093e+08	-120.729	6.08028e+07	-123.326	7.03206e+08	-123.326	9.74345e+07	-123.326	4.98107e+09	-120.729	3.63621e+08	-123.326	-2.62646e+07
	-123.329	2.69428e+08	-120.73	9.19323e+07	-123.329	9.53606e+08	-123.329	3.26823e+07	-123.329	5.03729e+09	-120.73	3.13962e+08	-123.329	4.84996e+06
	-123.333	3.0629e+08	-120.73	6.09446e+07	-123.333	5.40825e+07	-123.333	6.85523e+08	-123.333	4.89712e+09	-120.73	2.44903e+08	-123.333	9.28698e+06
	-123.336	3.67448e+08	-120.731	3.96406e+07	-123.336	7.38386e+08	-123.336	2.75611e+08	-123.336	5.01571e+09	-120.731	2.54503e+08	-123.336	2.16343e+07
	-123.34	3.29022e+08	-120.732	2.36453e+07	-123.34	7.92365e+08	-123.34	2.41898e+08	-123.34	5.10702e+09	-120.732	2.25684e+08	-123.34	-2.06738e+07
	-123.344	3.94544e+08	-120.733	2.88009e+07	-123.344	7.18298e+08	-123.344	1.99282e+08	-123.344	5.11061e+09	-120.733	2.09608e+08	-123.344	-1.18215e+07
	-123.347	2.81007e+08	-120.734	1.7938e+07	-123.347	5.37926e+08	-123.347	2.2784e+08	-123.347	4.99599e+09	-120.734	2.38728e+08	-123.347	1.5786e+06
	-123.351	3.14764e+08	-120.734	-3.79009e+07	-123.351	5.00496e+08	-123.351	3.77946e+08	-123.351	5.01324e+09	-120.734	2.65523e+08	-123.351	-3.74224e+06
	-123.355	3.65462e+08	-120.735	-1.1634e+08	-123.355	6.11845e+08	-123.355	-1.36571e+07	-123.355	4.85578e+09	-120.735	2.66764e+08	-123.355	2.2377e+07
	-123.358	3.12745e+08	-120.736	-6.47122e+07	-123.358	4.62669e+08	-123.358	3.22216e+08	-123.358	4.99269e+09	-120.736	2.65003e+08	-123.358	5.70666e+06
	-123.362	3.88929e+08	-120.737	-8.01092e+07	-123.362	9.4657e+08	-123.362	1.38462e+08	-123.362	5.15521e+09	-120.737	2.52828e+08	-123.362	4.99691e+06
	-123.365	3.97989e+08	-120.738	-9.22112e+07	-123.365	7.56416e+08	-123.365	4.72653e+08	-123.365	5.00227e+09	-120.738	2.74412e+08	-123.365	1.00396e+07
	-123.369	3.04544e+08	-120.738	-3.85916e+07	-123.369	7.33303e+08	-123.369	4.84238e+08	-123.369	4.97071e+09	-120.738	2.68225e+08	-123.369	-1.46324e+07
	-123.373	2.53741e+08	-120.739	-2.12131e+07	-123.373	8.59154e+08	-123.373	1.99547e+08	-123.373	4.99221e+09	-120.739	2.63391e+08	-123.373	-1.41151e+07
	-123.376	3.56502e+08	-120.74	5.98967e+06	-123.376	8.94918e+08	-123.376	2.61301e+08	-123.376	5.09362e+09	-120.74	3.60004e+08	-123.376	2.47019e+06
	-123.38	2.92813e+08	-120.741	-3.25286e+07	-123.38	1.15441e+09	-123.38	3.0808e+08	-123.38	5.06579e+09	-120.741	4.23288e+08	-123.38	4.41433e+06
	-123.384	4.58542e+08	-120.742	-9.30866e+07	-123.384	6.3626e+08	-123.384	3.37257e+08	-123.384	5.02939e+09	-120.742	3.52342e+08	-123.384	-1.57549e+07
	-123.387	4.07198e+08	-120.742	-1.15124e+08	-123.387	9.98501e+08	-123.387	3.46144e+07	-123.387	5.0967e+09	-120.742	2.95757e+08	-123.387	3.01697e+07
	-123.391	3.29779e+08	-120.743	-1.35907e+08	-123.391	8.27035e+08	-123.391	2.19589e+08	-123.391	5.124e+09	-120.743	2.91431e+08	-123.391	-1.59618e+07
	-123.394	2.36758e+08	-120.744	-1.24941e+08	-123.394	7.12216e+08	-123.394	-5.67441e+07	-123.394	5.05095e+09	-120.744	3.39144e+08	-123.394	1.48208e+06
	-123.398	3.72683e+08	-120.745	-9.22289e+07	-123.398	4.26077e+08	-123.398	1.68563e+08	-123.398	5.11453e+09	-120.745	3.58292e+08	-123.398	-7.625e+06
	-123.402	3.70911e+08	-120.746	-1.43022e+08	-123.402	9.3111e+08	-123.402	3.69505e+08	-123.402	5.2156e+09	-120.746	3.11056e+08	-123.402	3.82139e+07
	-123.405	3.21002e+08	-120.746	-1.46341e+08	-123.405	1.32538e+09	-123.405	3.18595e+08	-123.405	5.33462e+09	-120.746	2.94089e+08	-123.405	2.65439e+07
	-123.409	3.08907e+08	-120.747	-1.66627e+08	-123.409	7.88557e+08	-123.409	-8.11472e+07	-123.409	5.29788e+09	-120.747	3.22951e+08	-123.409	-1.76617e+06
	-123.412	3.67279e+08	-120.748	-1.48341e+08	-123.412	1.20035e+09	-123.412	4.64817e+08	-123.412	5.24555e+09	-120.748	3.58816e+08	-123.412	-5.14165e+06
	-123.416	2.9951e+08	-120.749	-4.26071e+07	-123.416	7.29504e+08	-123.416	4.65214e+08	-123.416	5.25536e+09	-120.749	3.11964e+08	-123.416	-4.32577e+06
	-123.42	3.1609e+08	-120.749	-1.70421e+07	-123.42	1.13944e+09	-123.42	3.31263e+08	-123.42	5.37719e+09	-120.749	3.3188e+08	-123.42	-2.85234e+07
	-123.423	4.70865e+08	-120.75	-1.21058e+07	-123.423	8.68836e+08	-123.423	5.24267e+08	-123.423	5.31852e+09	-120.75	3.34119e+08	-123.423	-1.45602e+07
	-123.427	3.59487e+08	-120.751	3.98834e+06	-123.427	7.32641e+08	-123.427	-1.74202e+08	-123.427	5.25152e+09	-120.751	3.11412e+08	-123.427	3.20395e+06
	-123.431	2.02629e+08	-120.752	-1.17831e+07	-123.431	5.91862e+08	-123.431	9.12715e+07	-123.431	5.2281e+09	-120.752	2.67865e+08	-123.431	-2.52674e+06
	-123.434	4.1051e+08	-120.753	-3.59731e+07	-123.434	3.03173e+08	-123.434	2.20522e+08	-123.434	5.26069e+09	-120.753	2.71881e+08	-123.434	3.70672e+06
	-123.438	4.79733e+08	-120.753	-4.32036e+07	-123.438	1.13649e+09	-123.438	2.36377e+08	-123.438	5.34858e+09	-120.753	2.85927e+08	-123.438	-6.79758e+06
	-123.441	3.59984e+08	-120.754	-3.67452e+07	-123.441	1.15201e+09	-123.441	3.79135e+08	-123.441	5.31556e+09	-120.754	2.96169e+08	-123.441	3.0089e+07
	-123.445	2.41094e+08	-120.755	-1.2102e+08	-123.445	8.55067e+08	-123.445	1.55303e+08	-123.445	5.23016e+09	-120.755	3.0317e+08	-123.445	-4.5784e+06
	-123.449	3.64332e+08	-120.756	-1.62209e+08	-123.449	7.45209e+08	-123.449	4.97936e+08	-123.449	5.39068e+09	-120.756	2.89841e+08	-123.449	1.56723e+07
	-123.452	3.18932e+08	-120.757	-1.76415e+08	-123.452	1.01711e+09	-123.452	2.56433e+08	-123.452	5.42053e+09	-120.757	2.97546e+08	-123.452	-1.52339e+07
	-123.456	4.21486e+08	-120.757	-1.66757e+08	-123.456	1.11499e+09	-123.456	3.43169e+08	-123.456	5.45259e+09	-120.757	3.13999e+08	-123.456	-1.29837e+07
	-123.459	3.2716e+08	-120.758	-1.97377e+08	-123.459	7.8697e+08	-123.459	3.04878e+08	-123.459	5.3852e+09	-120.758	3.19247e+08	-123.459	-967370
	-123.463	2.0342e+08	-120.759	-1.38825e+08	-123.463	1.15065e+09	-123.463	7.13266e+08	-123.463	5.40481e+09	-120.759	2.83617e+08	-123.463	1.33676e+06
	-123.467	4.10235e+08	-120.76	-1.5511e+08	-123.467	1.19184e+09	-123.467	1.73005e+08	-123.467	5.52394e+09	-120.76	2.55139e+08	-123.467	2.78843e+07
	-123.47	3.14585e+08	-120.761	-1.52712e+08	-123.47	7.30244e+08	-123.47	1.69094e+08	-123.47	5.55222e+09	-120.761	2.66261e+08	-123.47	7.5994e+06
	-123.474	3.27462e+08	-120.761	-1.37197e+08	-123.474	9.59084e+08	-123.474	-5.69828e+07	-123.474	5.62125e+09	-120.761	3.05055e+08	-123.474	3.15661e+06
	-123.478	3.96176e+08	-120.762	-9.03854e+07	-123.478	1.24287e+09	-123.478	2.54307e+08	-123.478	5.69236e+09	-120.762	2.91082e+08	-123.478	-6.17239e+06
	-123.481	3.72982e+08	-120.763	-4.20148e+07	-123.481	1.60103e+09	-123.481	3.61273e+08	-123.481	5.60071e+09	-120.763	3.30161e+08	-123.481	1.40364e+07
	-123.485	4.15745e+08	-120.764	-6.12151e+07	-123.485	1.38747e+09	-123.485	2.56482e+08	-123.485	5.57591e+09	-120.764	3.09486e+08	-123.485	2.88102e+07
	-123.488	4.0305e+08	-120.765	-3.78732e+07	-123.488	1.09037e+09	-123.488	2.64035e+08	-123.488	5.63291e+09	-120.765	2.93388e+08	-123.488	-3.31712e+07
	-123.492	2.693e+08	-120.765	-4.06079e+07	-123.492	1.44775e+09	-123.492	2.6018e+08	-123.492	5.85839e+09	-120.765	2.80028e+08	-123.492	-2.62663e+07
	-123.496	3.89766e+08	-120.766	-7.94273e+06	-123.496	1.14147e+09	-123.496	3.86433e+08	-123.496	5.89741e+09	-120.766	2.83494e+08	-123.496	-7.33333e+06
	-123.499	4.17673e+08	-120.767	1.16865e+07	-123.499	9.29574e+08	-123.499	3.21187e+08	-123.499	5.93117e+09	-120.767	3.01274e+08	-123.499	-1.59968e+07
	-123.503	3.85125e+08	-120.768	3.07759e+07	-123.503	1.53268e+09	-123.503	7.20955e+07	-123.503	5.99814e+09	-120.768	3.21194e+08	-123.503	-1.51282e+07
	-123.507	4.15358e+08	-120.769	4.20441e+07	-123.507	1.14236e+09	-123.507	2.67319e+08	-123.507	5.95616e+09	-120.769	2.97535e+08	-123.507	2.21375e+07
	-123.51	2.78903e+08	-120.769	4.15067e+07	-123.51	1.41558e+09	-123.51	-4.68662e+07	-123.51	5.90524e+09	-120.769	3.17941e+08	-123.51	1.1894e+06
	-123.514	3.47199e+08	-120.77	-3.57134e+07	-123.514	1.24669e+09	-123.514	4.38073e+08	-123.514	5.84157e+09	-120.77	3.52872e+08	-123.514	-1.62759e+06
	-123.517	4.06269e+08	-120.771	-7.61928e+07	-123.517	1.50432e+09	-123.517	-3.81111e+06	-123.517	5.90221e+09	-120.771	3.33285e+08	-123.517	4.84929e+06
	-123.521	3.87269e+08	-120.772	-7.49416e+07	-123.521	1.627e+09	-123.521	2.97687e+08	-123.521	5.7972e+09	-120.772	3.0484e+08	-123.521	9.72988e+06
	-123.525	4.11397e+08	-120.772	-1.05912e+08	-123.525	1.40442e+09	-123.525	3.30791e+07	-123.525	5.98196e+09	-120.772	3.48281e+08	-123.525	-2.11824e+07
	-123.528	3.58266e+08	-120.773	-9.95119e+07	-123.528	1.24118e+09	-123.528	1.76777e+08	-123.528	6.06556e+09	-120.773	3.56406e+08	-123.528	-2.24758e+07
	-123.532	3.97497e+08	-120.774	-6.49045e+07	-123.532	1.68158e+09	-123.532	5.64835e+08	-123.532	6.02073e+09	-120.774	3.82019e+08	-123.532	3.57284e+07
	-123.535	3.4039e+08	-120.775	-4.11483e+07	-123.535	1.37733e+09	-123.535	2.32329e+08	-123.535	6.30477e+09	-120.775	3.92874e+08	-123.535	-4.69537e+06
	-123.539	4.15026e+08	-120.776	-5.28772e+07	-123.539	1.50463e+09	-123.539	4.39071e+08	-123.539	6.44627e+09	-120.776	4.1366e+08	-123.539	2.74304e+06
	-123.543	3.61601e+08	-120.776	-2.78815e+07	-123.543	1.20876e+09	-123.543	1.52216e+08	-123.543	6.42791e+09	-120.776	4.408e+08	-123.543	-2.28187e+07
	-123.546	2.17319e+08	-120.777	-6.46338e+07	-123.546	1.462e+09	-123.546	5.00753e+08	-123.546	6.43347e+09	-120.777	4.08337e+08	-123.546	-584198
	-123.55	3.17177e+08	-120.778	-2.97427e+07	-123.55	1.32714e+09	-123.55	7.20344e+07	-123.55	6.69004e+09	-120.778	3.60535e+08	-123.55	2.85185e+07
	-123.554	5.52929e+08	-120.779	-8.20178e+07	-123.554	1.49194e+09	-123.554	-1.07943e+08	-123.554	6.81778e+09	-120.779	3.14753e+08	-123.554	-2.35099e+07
	-123.557	2.71393e+08	-120.78	-1.50388e+08	-123.557	1.59142e+09	-123.557	1.03077e+08	-123.557	6.8593e+09	-120.78	3.35428e+08	-123.557	1.3856e+07
	-123.561	3.54307e+08	-120.78	-1.28914e+08	-123.561	1.41589e+09	-123.561	1.17516e+08	-123.561	6.90604e+09	-120.78	3.24244e+08	-123.561	-2.34996e+07
	-123.564	4.57453e+08	-120.781	-1.05582e+08	-123.564	1.20476e+09	-123.564	3.18001e+08	-123.564	7.01886e+09	-120.781	3.62755e+08	-123.564	2.70247e+07
	-123.568	4.56758e+08	-120.782	-7.54771e+07	-123.568	1.4539e+09	-123.568	-2.25346e+07	-123.568	7.07629e+09	-120.782	3.69524e+08	-123.568	1.27594e+07
	-123.572	2.91471e+08	-120.783	-7.13657e+07	-123.572	1.59685e+09	-123.572	3.22567e+08	-123.572	7.1938e+09	-120.783	3.84795e+08	-123.572	8.45211e+06
	-123.575	1.63656e+08	-120.784	-3.92077e+07	-123.575	1.65221e+09	-123.575	9.30742e+07	-123.575	7.3191e+09	-120.784	3.42858e+08	-123.575	1.62692e+06
	-123.579	3.92683e+08	-120.784	-8.39427e+06	-123.579	1.62518e+09	-123.579	4.57524e+08	-123.579	7.3113e+09	-120.784	3.2814e+08	-123.579	-1.54289e+07
	-123.582	3.51828e+08	-120.785	5.79288e+07	-123.582	1.78795e+09	-123.582	3.61555e+08	-123.582	7.55267e+09	-120.785	3.69504e+08	-123.582	1.31657e+07
	-123.586	2.99733e+08	-120.786	6.00038e+07	-123.586	1.55892e+09	-123.586	3.87255e+08	-123.586	7.6772e+09	-120.786	3.90744e+08	-123.586	1.20758e+07
	-123.59	3.93887e+08	-120.787	1.25884e+07	-123.59	1.58574e+09	-123.59	2.72377e+08	-123.59	7.66492e+09	-120.787	4.15176e+08	-123.59	-1.60212e+07
	-123.593	4.31059e+08	-120.788	-4.0529e+07	-123.593	1.69199e+09	-123.593	1.65424e+08	-123.593	7.81711e+09	-120.788	3.8207e+08	-123.593	2.51343e+07
	-123.597	4.67755e+08	-120.788	-4.22529e+07	-123.597	1.1835e+09	-123.597	3.30921e+08	-123.597	8.15802e+09	-120.788	3.45961e+08	-123.597	-6.11432e+06
	-123.601	2.52221e+08	-120.789	-5.01953e+07	-123.601	1.54203e+09	-123.601	1.98567e+08	-123.601	8.21218e+09	-120.789	3.59272e+08	-123.601	5.91704e+06
	-123.604	3.85647e+08	-120.79	-1.05925e+08	-123.604	1.49958e+09	-123.604	8.61553e+07	-123.604	8.3162e+09	-120.79	3.76619e+08	-123.604	871243
	-123.608	5.12047e+08	-120.791	-1.40176e+07	-123.608	1.60878e+09	-123.608	1.53198e+08	-123.608	8.2787e+09	-120.791	3.8125e+08	-123.608	4.84728e+06
	-123.611	2.87297e+08	-120.792	6.58714e+07	-123.611	1.58685e+09	-123.611	-4.1358e+07	-123.611	8.36609e+09	-120.792	3.2772e+08	-123.611	6.59972e+06
	-123.615	3.70239e+08	-120.792	7.53281e+07	-123.615	1.42604e+09	-123.615	2.40011e+08	-123.615	8.52931e+09	-120.792	3.10452e+08	-123.615	-1.80406e+07
	-123.619	3.06048e+08	-120.793	7.98752e+07	-123.619	1.79489e+09	-123.619	3.36008e+08	-123.619	8.58278e+09	-120.793	3.31595e+08	-123.619	3.00131e+06
	-123.622	4.20851e+08	-120.794	2.19569e+07	-123.622	1.49584e+09	-123.622	2.55382e+08	-123.622	8.79213e+09	-120.794	3.55598e+08	-123.622	-2.39851e+06
	-123.626	1.72358e+08	-120.795	5.49459e+06	-123.626	1.541e+09	-123.626	3.51903e+08	-123.626	9.00094e+09	-120.795	3.68517e+08	-123.626	-9.86681e+06
	-123.63	2.9713e+08	-120.795	-1.22154e+07	-123.63	1.59673e+09	-123.63	2.37023e+08	-123.63	8.97686e+09	-120.795	3.35666e+08	-123.63	-1.6969e+06
	-123.633	4.61966e+08	-120.796	2.79132e+07	-123.633	1.48896e+09	-123.633	4.25109e+08	-123.633	9.02897e+09	-120.796	3.26912e+08	-123.633	3.98784e+06
	-123.637	3.85704e+08	-120.797	6.70574e+07	-123.637	1.3349e+09	-123.637	1.40918e+08	-123.637	9.23978e+09	-120.797	2.96321e+08	-123.637	-1.25822e+07
	-123.64	3.95681e+08	-120.798	4.36139e+07	-123.64	1.5988e+09	-123.64	2.01516e+08	-123.64	9.29498e+09	-120.798	2.87242e+08	-123.64	1.25982e+06
	-123.644	5.87505e+08	-120.799	8.99464e+07	-123.644	1.62613e+09	-123.644	5.94056e+07	-123.644	9.57915e+09	-120.799	3.17307e+08	-123.644	-1.26161e+07
	-123.648	4.20048e+08	-120.799	7.98609e+06	-123.648	1.23155e+09	-123.648	2.36595e+08	-123.648	9.70062e+09	-120.799	3.53843e+08	-123.648	-1.74863e+07
	-123.651	3.40026e+08	-120.8	-3.83933e+07	-123.651	1.31915e+09	-123.651	3.44311e+08	-123.651	9.67472e+09	-120.8	3.59759e+08	-123.651	-2.96099e+06
	-123.655	3.24263e+08	-120.801	-4.07726e+06	-123.655	1.68729e+09	-123.655	4.55146e+08	-123.655	9.58532e+09	-120.801	3.5814e+08	-123.655	1.25869e+07
	-123.658	3.47244e+08	-120.802	6.26201e+07	-123.658	1.51213e+09	-123.658	1.73589e+08	-123.658	9.66131e+09	-120.802	3.98165e+08	-123.658	-5.43663e+06
	-123.662	3.5854e+08	-120.803	1.23064e+08	-123.662	1.31756e+09	-123.662	3.03872e+08	-123.662	9.68223e+09	-120.803	3.92432e+08	-123.662	1.14321e+07
	-123.666	2.12224e+08	-120.803	7.8932e+07	-123.666	1.53006e+09	-123.666	2.35612e+08	-123.666	9.78788e+09	-120.803	3.63494e+08	-123.666	5.5046e+06
	-123.669	4.37433e+08	-120.804	3.46045e+07	-123.669	1.38252e+09	-123.669	3.50986e+08	-123.669	9.75727e+09	-120.804	3.17273e+08	-123.669	-2.06378e+07
	-123.673	3.72045e+08	-120.805	2.03232e+07	-123.673	1.09805e+09	-123.673	1.86537e+08	-123.673	9.79925e+09	-120.805	2.66674e+08	-123.673	-5.23828e+06
	-123.677	2.13139e+08	-120.806	-1.48901e+07	-123.677	1.23712e+09	-123.677	3.33495e+08	-123.677	9.83066e+09	-120.806	2.80635e+08	-123.677	-6.97777e+06
	-123.68	3.84638e+08	-120.807	5.47871e+07	-123.68	1.22763e+09	-123.68	2.49729e+08	-123.68	9.82263e+09	-120.807	3.15267e+08	-123.68	1.00856e+07
	-123.684	3.69843e+08	-120.807	1.15525e+08	-123.684	1.18975e+09	-123.684	3.95697e+08	-123.684	9.93462e+09	-120.807	2.82676e+08	-123.684	-7.57295e+06
	-123.687	3.88663e+08	-120.808	7.42795e+07	-123.687	1.43531e+09	-123.687	3.12275e+08	-123.687	10000000000	-120.808	2.67397e+08	-123.687	1.83668e+07
	-123.691	3.75146e+08	-120.809	5.77239e+07	-123.691	9.96354e+08	-123.691	4.50367e+08	-123.691	9.92046e+09	-120.809	2.52669e+08	-123.691	-1.86679e+07
	-123.695	3.72378e+08	-120.81	1.11255e+07	-123.695	9.32101e+08	-123.695	1.58082e+08	-123.695	9.90216e+09	-120.81	3.23008e+08	-123.695	-9.4947e+06
	-123.698	3.07629e+08	-120.811	-7.57564e+07	-123.698	1.83999e+09	-123.698	5.9221e+07	-123.698	9.77469e+09	-120.811	4.0348e+08	-123.698	2.01335e+06
	-123.702	2.84982e+08	-120.811	-4.75973e+07	-123.702	1.37443e+09	-123.702	1.20028e+08	-123.702	9.80601e+09	-120.811	4.20359e+08	-123.702	-7.61782e+06
	-123.705	1.92082e+08	-120.812	3.63471e+07	-123.705	1.39942e+09	-123.705	3.2231e+08	-123.705	9.87105e+09	-120.812	4.10544e+08	-123.705	-2.65975e+06
	-123.709	3.05112e+08	-120.813	3.3222e+07	-123.709	1.34256e+09	-123.709	6.05441e+07	-123.709	9.84099e+09	-120.813	3.57683e+08	-123.709	9.94727e+06
	-123.713	4.90025e+08	-120.814	4.79966e+07	-123.713	1.07775e+09	-123.713	4.84587e+08	-123.713	9.57743e+09	-120.814	3.51645e+08	-123.713	-1.90033e+07
	-123.716	2.89406e+08	-120.815	1.14156e+08	-123.716	1.18482e+09	-123.716	-6.55444e+07	-123.716	9.25904e+09	-120.815	3.67529e+08	-123.716	1.81829e+07
	-123.72	2.56593e+08	-120.815	8.26967e+07	-123.72	1.68188e+09	-123.72	1.88999e+08	-123.72	9.15875e+09	-120.815	3.95293e+08	-123.72	-8.09091e+06
	-123.724	3.90623e+08	-120.816	1.3993e+06	-123.724	1.14742e+09	-123.724	3.89762e+08	-123.724	9.04965e+09	-120.816	4.15818e+08	-123.724	-8.76233e+06
	-123.727	4.72144e+08	-120.817	-8.89291e+07	-123.727	5.68503e+08	-123.727	1.31485e+08	-123.727	8.92487e+09	-120.817	3.80529e+08	-123.727	-1.08638e+07
	-123.731	4.02313e+08	-120.818	-8.12173e+07	-123.731	1.27711e+09	-123.731	1.84581e+08	-123.731	8.95306e+09	-120.818	3.18042e+08	-123.731	2.725e+07
	-123.734	4.72055e+08	-120.818	-5.1467e+07	-123.734	1.3778e+09	-123.734	1.24082e+08	-123.734	8.80321e+09	-120.818	3.28599e+08	-123.734	1.16983e+07
	-123.738	5.70803e+08	-120.819	-4.16485e+07	-123.738	8.0166e+08	-123.738	1.51055e+08	-123.738	8.62086e+09	-120.819	3.15111e+08	-123.738	1.98762e+07
	-123.742	4.72067e+08	-120.82	-2.1001e+07	-123.742	1.07893e+09	-123.742	-1.28574e+08	-123.742	8.44635e+09	-120.82	3.35737e+08	-123.742	1.81475e+06
	-123.745	4.5994e+08	-120.821	-2.39755e+07	-123.745	1.43289e+09	-123.745	3.0556e+08	-123.745	8.26598e+09	-120.821	3.42469e+08	-123.745	-8.36992e+06
	-123.749	3.54665e+08	-120.822	-6.30194e+07	-123.749	1.71541e+09	-123.749	4.74079e+08	-123.749	8.24921e+09	-120.822	3.60921e+08	-123.749	4.91186e+06
	-123.753	2.4802e+08	-120.822	-1.67646e+08	-123.753	1.05312e+09	-123.753	3.50769e+08	-123.753	7.98768e+09	-120.822	4.2657e+08	-123.753	-1.24647e+07
	-123.756	4.22349e+08	-120.823	-1.27997e+08	-123.756	1.36163e+09	-123.756	2.42523e+08	-123.756	7.85012e+09	-120.823	4.12001e+08	-123.756	-3.56376e+07
	-123.76	3.94366e+08	-120.824	-8.66667e+07	-123.76	9.71489e+08	-123.76	3.13618e+08	-123.76	7.6915e+09	-120.824	3.58468e+08	-123.76	9.32215e+06
	-123.763	4.13222e+08	-120.825	-5.01888e+07	-123.763	1.57751e+09	-123.763	3.24031e+08	-123.763	7.57827e+09	-120.825	3.75033e+08	-123.763	-5.36755e+06
	-123.767	3.52059e+08	-120.826	-4.7204e+07	-123.767	6.12525e+08	-123.767	4.19952e+08	-123.767	7.39374e+09	-120.826	3.84466e+08	-123.767	-7.9471e+06
	-123.771	3.35744e+08	-120.826	-2.40869e+07	-123.771	1.47046e+09	-123.771	2.89079e+08	-123.771	7.34487e+09	-120.826	3.34388e+08	-123.771	-9.00889e+06
	-123.774	2.45759e+08	-120.827	1.90617e+07	-123.774	1.65705e+09	-123.774	1.20427e+08	-123.774	7.17453e+09	-120.827	2.82788e+08	-123.774	4.25134e+06
	-123.778	3.97499e+08	-120.828	3.49575e+07	-123.778	6.37338e+08	-123.778	3.04155e+08	-123.778	7.04743e+09	-120.828	2.73578e+08	-123.778	-7.38946e+06
	-123.781	3.97932e+08	-120.829	-5.70763e+07	-123.781	1.01086e+09	-123.781	4.7391e+08	-123.781	6.89526e+09	-120.829	2.7868e+08	-123.781	-1.14674e+07
	-123.785	3.57536e+08	-120.83	2.78704e+07	-123.785	1.0476e+09	-123.785	4.49899e+07	-123.785	6.79761e+09	-120.83	3.35785e+08	-123.785	2.00449e+07
	-123.789	2.89478e+08	-120.83	3.68238e+06	-123.789	1.24134e+09	-123.789	3.93335e+08	-123.789	6.40856e+09	-120.83	3.43348e+08	-123.789	3.9228e+06
	-123.792	2.60661e+08	-120.831	-8.1196e+07	-123.792	1.51748e+09	-123.792	3.93315e+08	-123.792	6.231e+09	-120.831	3.0035e+08	-123.792	-2.54041e+07
	-123.796	3.48072e+08	-120.832	-1.30388e+08	-123.796	1.47332e+09	-123.796	5.37167e+07	-123.796	6.34171e+09	-120.832	2.92568e+08	-123.796	-1.88553e+07
	-123.8	2.90654e+08	-120.833	-1.0525e+08	-123.8	1.19783e+09	-123.8	2.77365e+08	-123.8	6.3057e+09	-120.833	3.27091e+08	-123.8	7.01398e+06
	-123.803	1.96083e+08	-120.834	-7.19043e+07	-123.803	1.33358e+09	-123.803	3.76814e+08	-123.803	6.17881e+09	-120.834	3.4797e+08	-123.803	-1.85362e+06
	-123.807	4.71384e+08	-120.834	-2.42041e+07	-123.807	1.16952e+09	-123.807	1.4351e+08	-123.807	5.89952e+09	-120.834	3.82411e+08	-123.807	3.43039e+06
	-123.81	3.64208e+08	-120.835	5.46076e+07	-123.81	1.44512e+09	-123.81	1.07295e+08	-123.81	5.68942e+09	-120.835	4.18146e+08	-123.81	-2.28795e+07
	-123.814	2.65254e+08	-120.836	1.03298e+08	-123.814	9.12651e+08	-123.814	1.97877e+08	-123.814	5.46397e+09	-120.836	4.40359e+08	-123.814	-1.75014e+07
	-123.818	3.15394e+08	-120.837	1.04038e+08	-123.818	1.44165e+09	-123.818	2.56589e+08	-123.818	5.32745e+09	-120.837	4.5875e+08	-123.818	-2.30831e+07
	-123.821	3.92188e+08	-120.838	4.83579e+07	-123.821	1.53037e+09	-123.821	2.65169e+08	-123.821	5.23684e+09	-120.838	4.34305e+08	-123.821	1.08328e+07
	-123.825	3.77236e+08	-120.838	1.41026e+07	-123.825	1.41719e+09	-123.825	-6.2633e+07	-123.825	5.1147e+09	-120.838	4.13614e+08	-123.825	7.3307e+06
	-123.829	3.07382e+08	-120.839	2.81061e+07	-123.829	1.24843e+09	-123.829	6.20074e+07	-123.829	5.05336e+09	-120.839	3.79937e+08	-123.829	-1.04841e+07
	-123.832	4.50995e+08	-120.84	5.31022e+07	-123.832	1.08116e+09	-123.832	5.19404e+08	-123.832	5.09369e+09	-120.84	4.2345e+08	-123.832	-3.15419e+07
	-123.836	3.12065e+08	-120.841	7.48582e+07	-123.836	1.33509e+09	-123.836	1.6984e+08	-123.836	5.04579e+09	-120.841	4.25706e+08	-123.836	-1.16392e+07
	-123.839	4.17839e+08	-120.841	123503	-123.839	1.2981e+09	-123.839	2.84261e+08	-123.839	4.84715e+09	-120.841	3.68389e+08	-123.839	2.97564e+06
	-123.843	3.811e+08	-120.842	-9.48204e+07	-123.843	1.30917e+09	-123.843	2.05585e+08	-123.843	4.69933e+09	-120.842	3.57434e+08	-123.843	-6.84861e+06
	-123.847	3.94734e+08	-120.843	-1.76986e+08	-123.847	1.45191e+09	-123.847	3.12854e+08	-123.847	4.55989e+09	-120.843	4.1141e+08	-123.847	2.71568e+07
	-123.85	4.0679e+08	-120.844	-1.67314e+08	-123.85	1.44449e+09	-123.85	-7.36096e+07	-123.85	4.42709e+09	-120.844	4.28075e+08	-123.85	1.43913e+07
	-123.854	5.27041e+08	-120.845	-1.17674e+08	-123.854	1.2854e+09	-123.854	4.19244e+06	-123.854	4.31627e+09	-120.845	4.20527e+08	-123.854	-4.78647e+06
	-123.857	3.06727e+08	-120.845	-1.04251e+08	-123.857	8.10805e+08	-123.857	5.32945e+08	-123.857	4.24877e+09	-120.845	4.88517e+08	-123.857	1.63616e+07
	-123.861	1.77393e+08	-120.846	-6.02165e+07	-123.861	1.27062e+09	-123.861	2.77124e+08	-123.861	4.24004e+09	-120.846	4.60143e+08	-123.861	6.35542e+06
	-123.865	3.45242e+08	-120.847	-1.05952e+08	-123.865	1.45818e+09	-123.865	9.08463e+07	-123.865	4.28781e+09	-120.847	4.16404e+08	-123.865	-5.22937e+06
	-123.868	2.52015e+08	-120.848	-1.27761e+08	-123.868	1.27513e+09	-123.868	2.39706e+08	-123.868	4.20312e+09	-120.848	3.70266e+08	-123.868	1.71202e+07
	-123.872	4.15217e+08	-120.849	-1.17968e+08	-123.872	1.37254e+09	-123.872	1.76254e+08	-123.872	4.03097e+09	-120.849	3.79488e+08	-123.872	-2.67846e+07
	-123.876	3.19463e+08	-120.849	-1.11529e+08	-123.876	1.47301e+09	-123.876	2.66854e+08	-123.876	3.87845e+09	-120.849	4.18443e+08	-123.876	-7.26379e+06
	-123.879	4.17237e+08	-120.85	-1.35412e+08	-123.879	1.02897e+09	-123.879	5.83237e+08	-123.879	3.88246e+09	-120.85	3.935e+08	-123.879	1.10288e+07
	-123.883	1.96047e+08	-120.851	-1.08199e+08	-123.883	1.27878e+09	-123.883	-4.35865e+07	-123.883	3.96737e+09	-120.851	4.25161e+08	-123.883	1.45085e+07
	-123.886	5.29884e+08	-120.852	-4.00677e+07	-123.886	1.14652e+09	-123.886	2.3446e+08	-123.886	3.93873e+09	-120.852	4.30723e+08	-123.886	-7.92575e+06
	-123.89	4.1742e+08	-120.853	-1.70452e+07	-123.89	1.33316e+09	-123.89	3.27397e+08	-123.89	3.82179e+09	-120.853	4.13669e+08	-123.89	8.80551e+06
	-123.894	4.09994e+08	-120.853	1.93288e+07	-123.894	1.30816e+09	-123.894	2.80567e+08	-123.894	3.72317e+09	-120.853	3.80326e+08	-123.894	1.20196e+07
	-123.897	4.62609e+08	-120.854	1.72571e+07	-123.897	1.43914e+09	-123.897	6.30579e+06	-123.897	3.71585e+09	-120.854	3.8711e+08	-123.897	-3.78611e+07
	-123.901	2.56972e+08	-120.855	-1.60959e+07	-123.901	1.1633e+09	-123.901	1.24134e+08	-123.901	3.7075e+09	-120.855	4.2523e+08	-123.901	-9.42135e+06
	-123.904	3.8799e+08	-120.856	-1.5063e+07	-123.904	1.82063e+09	-123.904	2.35881e+08	-123.904	3.58632e+09	-120.856	4.55828e+08	-123.904	1.51563e+06
	-123.908	3.46718e+08	-120.857	-7.48515e+07	-123.908	1.40887e+09	-123.908	4.40545e+08	-123.908	3.53606e+09	-120.857	4.89527e+08	-123.908	-2.83824e+07
	-123.912	3.82672e+08	-120.857	-9.59798e+07	-123.912	1.50503e+09	-123.912	2.06551e+08	-123.912	3.47169e+09	-120.857	4.52201e+08	-123.912	-2.86269e+06
	-123.915	4.66024e+08	-120.858	-6.36066e+07	-123.915	1.45637e+09	-123.915	2.66051e+08	-123.915	3.32629e+09	-120.858	4.26935e+08	-123.915	-3.79056e+07
	-123.919	2.34995e+08	-120.859	-5.64968e+07	-123.919	1.84382e+09	-123.919	1.79634e+08	-123.919	3.29428e+09	-120.859	4.72309e+08	-123.919	-1.33469e+06
	-123.923	3.39349e+08	-120.86	-3.86563e+07	-123.923	2.0846e+09	-123.923	1.45691e+08	-123.923	3.3625e+09	-120.86	4.79024e+08	-123.923	4.46568e+06
	-123.926	2.58671e+08	-120.861	1.24439e+07	-123.926	1.437e+09	-123.926	8.42958e+07	-123.926	3.42755e+09	-120.861	4.87854e+08	-123.926	707352
	-123.93	3.61496e+08	-120.861	3.3632e+07	-123.93	1.80741e+09	-123.93	3.59703e+08	-123.93	3.38383e+09	-120.861	4.63416e+08	-123.93	255125
	-123.933	3.084e+08	-120.862	4.48078e+07	-123.933	1.94469e+09	-123.933	3.66868e+08	-123.933	3.27933e+09	-120.862	4.47449e+08	-123.933	7.94352e+06
	-123.937	3.72561e+08	-120.863	-1.17743e+07	-123.937	1.37786e+09	-123.937	5.4014e+08	-123.937	3.39594e+09	-120.863	4.33326e+08	-123.937	2.17097e+07
	-123.941	2.10539e+08	-120.864	-2.03571e+07	-123.941	1.36725e+09	-123.941	3.21084e+08	-123.941	3.26351e+09	-120.864	3.35663e+08	-123.941	4.7852e+06
	-123.944	3.35516e+08	-120.864	-1.48977e+08	-123.944	2.08622e+09	-123.944	2.11779e+08	-123.944	3.2567e+09	-120.864	2.88891e+08	-123.944	-2.45639e+06
	-123.948	3.73219e+08	-120.865	-2.18593e+08	-123.948	1.75506e+09	-123.948	1.17488e+08	-123.948	3.17166e+09	-120.865	3.76496e+08	-123.948	-1.62797e+07
	-123.952	4.59738e+08	-120.866	-1.70685e+08	-123.952	2.04481e+09	-123.952	3.95624e+08	-123.952	3.28812e+09	-120.866	4.24736e+08	-123.952	-2.98224e+07
	-123.955	3.65161e+08	-120.867	-1.45785e+08	-123.955	1.84071e+09	-123.955	-1.30861e+07	-123.955	2.98419e+09	-120.867	3.65186e+08	-123.955	-7.44569e+06
	-123.959	3.00393e+08	-120.868	-7.30523e+07	-123.959	1.6855e+09	-123.959	1.61455e+07	-123.959	3.01891e+09	-120.868	3.66904e+08	-123.959	-226852
	-123.962	3.4638e+08	-120.868	-4.00636e+07	-123.962	1.63359e+09	-123.962	2.81599e+08	-123.962	3.14027e+09	-120.868	3.50059e+08	-123.962	-7.09206e+06
	-123.966	3.05303e+08	-120.869	-9.78202e+06	-123.966	1.80538e+09	-123.966	3.25191e+08	-123.966	3.07439e+09	-120.869	3.54034e+08	-123.966	8.41345e+06
	-123.97	4.71327e+08	-120.87	1.08121e+07	-123.97	2.02948e+09	-123.97	2.81609e+08	-123.97	2.97428e+09	-120.87	3.82117e+08	-123.97	-9.99004e+06
	-123.973	2.52233e+08	-120.871	-4.78254e+07	-123.973	1.73853e+09	-123.973	3.34954e+08	-123.973	2.92606e+09	-120.871	4.02977e+08	-123.973	-7.27589e+06
	-123.977	3.2981e+08	-120.872	-4.69895e+07	-123.977	1.98557e+09	-123.977	3.72452e+08	-123.977	3.09702e+09	-120.872	4.20001e+08	-123.977	1.18448e+06
	-123.98	4.15525e+08	-120.872	-5.11831e+07	-123.98	1.87989e+09	-123.98	4.40991e+08	-123.98	3.04319e+09	-120.872	4.11951e+08	-123.98	-5.92562e+06
	-123.984	3.68862e+08	-120.873	-4.84715e+07	-123.984	1.62977e+09	-123.984	4.11872e+07	-123.984	2.90486e+09	-120.873	3.66674e+08	-123.984	4.20689e+06
	-123.988	4.90153e+08	-120.874	1.46494e+07	-123.988	1.78936e+09	-123.988	4.13641e+08	-123.988	3.19614e+09	-120.874	3.45625e+08	-123.988	-1.21691e+07
	-123.991	4.37618e+08	-120.875	6.46261e+07	-123.991	2.44918e+09	-123.991	5.69326e+08	-123.991	3.25951e+09	-120.875	3.62766e+08	-123.991	-1.59092e+07
	-123.995	3.42785e+08	-120.876	8.59952e+07	-123.995	1.93675e+09	-123.995	4.74504e+08	-123.995	3.19119e+09	-120.876	3.52427e+08	-123.995	-1.28281e+07
	-123.999	4.12891e+08	-120.876	7.57645e+07	-123.999	1.92118e+09	-123.999	3.64527e+08	-123.999	3.20689e+09	-120.876	3.51296e+08	-123.999	8.26403e+06
	-124.002	3.73954e+08	-120.877	-2.73882e+06	-124.002	1.5672e+09	-124.002	4.4225e+07	-124.002	3.03772e+09	-120.877	3.66883e+08	-124.002	3.07302e+07
	-124.006	4.16259e+08	-120.878	-4.87223e+07	-124.006	1.79237e+09	-124.006	2.72643e+08	-124.006	3.14952e+09	-120.878	3.97262e+08	-124.006	-7.16227e+06
	-124.009	3.76327e+08	-120.879	-9.48113e+07	-124.009	2.28229e+09	-124.009	8.29591e+07	-124.009	3.25476e+09	-120.879	3.91142e+08	-124.009	-2.79196e+07
	-124.013	3.90515e+08	-120.88	-9.31086e+07	-124.013	2.58542e+09	-124.013	3.91896e+08	-124.013	3.31884e+09	-120.88	4.31274e+08	-124.013	1.76773e+06
	-124.017	4.23147e+08	-120.88	-3.83345e+07	-124.017	2.49795e+09	-124.017	1.6612e+08	-124.017	3.14814e+09	-120.88	4.94263e+08	-124.017	4.64245e+06
	-124.02	4.79289e+08	-120.881	-6.51047e+07	-124.02	2.25656e+09	-124.02	2.55541e+08	-124.02	3.14669e+09	-120.881	5.09909e+08	-124.02	-2.784e+07
	-124.024	4.66762e+08	-120.882	-1.42638e+08	-124.024	2.58061e+09	-124.024	5.00834e+08	-124.024	3.25208e+09	-120.882	4.47062e+08	-124.024	-2.88968e+07
	-124.027	3.22724e+08	-120.883	-1.09847e+08	-124.027	2.17304e+09	-124.027	1.60284e+08	-124.027	3.36204e+09	-120.883	4.51436e+08	-124.027	-3.97683e+06
	-124.031	4.98308e+08	-120.884	-9.17048e+07	-124.031	1.94378e+09	-124.031	3.25217e+08	-124.031	3.40628e+09	-120.884	4.46142e+08	-124.031	-8.52243e+06
	-124.035	2.95203e+08	-120.884	-6.97124e+07	-124.035	1.87635e+09	-124.035	2.04649e+08	-124.035	3.58201e+09	-120.884	4.21555e+08	-124.035	-1.69942e+06
	-124.038	4.7566e+08	-120.885	-5.74848e+07	-124.038	2.64014e+09	-124.038	2.57592e+08	-124.038	3.63754e+09	-120.885	3.72414e+08	-124.038	1.10949e+07
	-124.042	4.73371e+08	-120.886	-6.51532e+07	-124.042	2.19346e+09	-124.042	4.74981e+08	-124.042	3.55398e+09	-120.886	4.30743e+08	-124.042	-1.78366e+06
	-124.046	4.64909e+08	-120.887	-8.66681e+07	-124.046	2.46371e+09	-124.046	2.95872e+08	-124.046	3.61358e+09	-120.887	4.79482e+08	-124.046	-2.4322e+06
	-124.049	4.31978e+08	-120.887	-5.39863e+07	-124.049	2.41101e+09	-124.049	5.13213e+08	-124.049	3.63164e+09	-120.887	4.50165e+08	-124.049	-1.02329e+07
	-124.053	4.01701e+08	-120.888	-1.9357e+07	-124.053	2.43732e+09	-124.053	3.41391e+08	-124.053	3.61013e+09	-120.888	3.93383e+08	-124.053	-1.14457e+07
	-124.056	3.62766e+08	-120.889	2.10721e+07	-124.056	2.34379e+09	-124.056	3.55886e+08	-124.056	3.57663e+09	-120.889	3.64096e+08	-124.056	-7.11613e+06
	-124.06	3.73577e+08	-120.89	1.69208e+06	-124.06	2.09294e+09	-124.06	1.86257e+07	-124.06	3.38102e+09	-120.89	3.95302e+08	-124.06	-4.5403e+06
	-124.064	4.43735e+08	-120.891	3.39836e+07	-124.064	2.41112e+09	-124.064	6.18993e+07	-124.064	3.4174e+09	-120.891	4.05424e+08	-124.064	-654476
	-124.067	4.02715e+08	-120.891	-1.06078e+07	-124.067	2.24519e+09	-124.067	3.42695e+08	-124.067	3.60961e+09	-120.891	4.3735e+08	-124.067	-2.84891e+07
	-124.071	6.19775e+08	-120.892	-5.62537e+07	-124.071	2.61201e+09	-124.071	2.19817e+08	-124.071	3.60854e+09	-120.892	5.01561e+08	-124.071	-1.06251e+07
	-124.075	5.06116e+08	-120.893	-7.94317e+06	-124.075	2.58209e+09	-124.075	2.22065e+08	-124.075	3.47542e+09	-120.893	5.1305e+08	-124.075	-3.28176e+07
	-124.078	5.76025e+08	-120.894	1.88555e+07	-124.078	2.56736e+09	-124.078	4.12257e+08	-124.078	3.5436e+09	-120.894	5.04146e+08	-124.078	192048
	-124.082	4.36097e+08	-120.895	-6.61942e+06	-124.082	2.93867e+09	-124.082	1.60418e+08	-124.082	3.62714e+09	-120.895	4.48549e+08	-124.082	-1.87929e+07
	-124.085	3.51863e+08	-120.895	2.55783e+06	-124.085	3.00281e+09	-124.085	3.38502e+08	-124.085	3.49064e+09	-120.895	4.39523e+08	-124.085	-2.51597e+07
	-124.089	4.39963e+08	-120.896	4.59005e+07	-124.089	2.73863e+09	-124.089	1.81443e+08	-124.089	3.37354e+09	-120.896	3.66238e+08	-124.089	-4.63119e+06
	-124.093	5.12996e+08	-120.897	9.7357e+07	-124.093	2.98485e+09	-124.093	4.08994e+08	-124.093	3.43e+09	-120.897	4.00391e+08	-124.093	5.64933e+06
	-124.096	5.49016e+08	-120.898	8.19171e+07	-124.096	2.6767e+09	-124.096	2.29411e+08	-124.096	3.38603e+09	-120.898	4.38158e+08	-124.096	3.89902e+07
	-124.1	4.98722e+08	-120.899	3.1837e+07	-124.1	3.09409e+09	-124.1	3.23007e+08	-124.1	3.29214e+09	-120.899	4.14805e+08	-124.1	2.98214e+07
	-124.103	4.16333e+08	-120.899	-4.29922e+06	-124.103	3.15467e+09	-124.103	3.31785e+08	-124.103	3.1419e+09	-120.899	3.83781e+08	-124.103	1.64249e+07
	-124.107	5.67289e+08	-120.9	-5.04648e+07	-124.107	3.13183e+09	-124.107	2.76721e+08	-124.107	2.92762e+09	-120.9	3.96515e+08	-124.107	4.28007e+06
	-124.111	5.20566e+08	-120.901	-9.62231e+07	-124.111	3.50867e+09	-124.111	5.09388e+07	-124.111	2.81501e+09	-120.901	4.23168e+08	-124.111	-3.10378e+06
	-124.114	4.40183e+08	-120.902	4.50692e+06	-124.114	3.17707e+09	-124.114	5.39796e+08	-124.114	2.86086e+09	-120.902	4.27245e+08	-124.114	-1.52416e+07
	-124.118	6.23481e+08	-120.903	1.86067e+07	-124.118	3.40419e+09	-124.118	5.29047e+08	-124.118	2.74649e+09	-120.903	4.74067e+08	-124.118	2.16345e+07
	-124.122	4.6854e+08	-120.903	2.0322e+07	-124.122	3.54148e+09	-124.122	2.66918e+08	-124.122	2.74682e+09	-120.903	4.78401e+08	-124.122	4.88449e+06
	-124.125	5.16493e+08	-120.904	-4.59473e+07	-124.125	3.29817e+09	-124.125	7.10486e+08	-124.125	2.72047e+09	-120.904	4.91127e+08	-124.125	1.86492e+07
	-124.129	4.48074e+08	-120.905	-8.45256e+07	-124.129	3.38545e+09	-124.129	4.51263e+08	-124.129	2.59639e+09	-120.905	4.71464e+08	-124.129	1.40063e+06
	-124.132	5.57927e+08	-120.906	-1.34964e+08	-124.132	3.4668e+09	-124.132	1.96794e+08	-124.132	2.47758e+09	-120.906	5.1002e+08	-124.132	-3.8864e+06
	-124.136	5.52119e+08	-120.907	-1.44056e+08	-124.136	3.8455e+09	-124.136	3.68636e+08	-124.136	2.25962e+09	-120.907	5.39244e+08	-124.136	-2.04947e+06
	-124.14	3.04519e+08	-120.907	-1.31123e+08	-124.14	3.82369e+09	-124.14	3.6077e+08	-124.14	2.29186e+09	-120.907	5.27442e+08	-124.14	-1.93752e+07
	-124.143	4.42317e+08	-120.908	-1.28514e+08	-124.143	4.21099e+09	-124.143	3.9959e+08	-124.143	2.23124e+09	-120.908	4.97009e+08	-124.143	-6.35966e+06
	-124.147	6.285e+08	-120.909	-1.07883e+08	-124.147	4.2411e+09	-124.147	3.58413e+08	-124.147	2.19709e+09	-120.909	4.19304e+08	-124.147	-2.13194e+06
	-124.151	5.79826e+08	-120.91	-3.35778e+07	-124.151	3.90998e+09	-124.151	2.05491e+08	-124.151	2.20612e+09	-120.91	3.76244e+08	-124.151	-9.92761e+06
	-124.154	4.26908e+08	-120.91	-4.53334e+07	-124.154	4.21447e+09	-124.154	5.44095e+08	-124.154	2.30871e+09	-120.91	4.45072e+08	-124.154	7.31171e+06
	-124.158	5.31606e+08	-120.911	-4.85908e+07	-124.158	4.37714e+09	-124.158	4.86239e+08	-124.158	2.13127e+09	-120.911	4.09353e+08	-124.158	-2.28336e+07
	-124.161	4.24328e+08	-120.912	-5.57609e+07	-124.161	4.16328e+09	-124.161	4.5246e+08	-124.161	1.91883e+09	-120.912	3.62342e+08	-124.161	2.48979e+07
	-124.165	6.91323e+08	-120.913	-2.35258e+07	-124.165	4.73488e+09	-124.165	3.38456e+08	-124.165	1.92585e+09	-120.913	3.60982e+08	-124.165	-2.07926e+07
	-124.169	6.16247e+08	-120.914	5.39395e+07	-124.169	4.03245e+09	-124.169	3.21678e+08	-124.169	1.93007e+09	-120.914	4.0561e+08	-124.169	5.84062e+06
	-124.172	4.46586e+08	-120.914	-7.4513e+06	-124.172	4.49816e+09	-124.172	2.9954e+08	-124.172	1.88359e+09	-120.914	4.03653e+08	-124.172	-1.1668e+07
	-124.176	4.47777e+08	-120.915	-5.77279e+07	-124.176	4.45065e+09	-124.176	2.03798e+08	-124.176	1.75863e+09	-120.915	4.05198e+08	-124.176	2.00176e+07
	-124.179	6.10895e+08	-120.916	-2.65647e+07	-124.179	4.21645e+09	-124.179	1.67716e+08	-124.179	1.76568e+09	-120.916	4.11352e+08	-124.179	-2.20874e+07
	-124.183	4.53195e+08	-120.917	3.4754e+07	-124.183	4.49484e+09	-124.183	3.56473e+08	-124.183	1.94511e+09	-120.917	3.54745e+08	-124.183	-4.43494e+06
	-124.187	4.13306e+08	-120.918	1.3637e+07	-124.187	4.42374e+09	-124.187	4.13379e+08	-124.187	1.78944e+09	-120.918	3.56553e+08	-124.187	-3.02533e+07
	-124.19	6.2603e+08	-120.918	-2.09051e+07	-124.19	5.02174e+09	-124.19	4.50333e+08	-124.19	1.76425e+09	-120.918	4.15317e+08	-124.19	-6.41335e+06
	-124.194	4.39813e+08	-120.919	-7.96602e+07	-124.194	5.0675e+09	-124.194	2.58128e+08	-124.194	1.74222e+09	-120.919	4.13845e+08	-124.194	1.00656e+07
	-124.198	5.10371e+08	-120.92	-1.54369e+08	-124.198	5.29775e+09	-124.198	5.33862e+08	-124.198	1.70092e+09	-120.92	4.02847e+08	-124.198	1.45159e+06
	-124.201	4.43719e+08	-120.921	-1.4636e+08	-124.201	5.0153e+09	-124.201	5.2985e+08	-124.201	1.66282e+09	-120.921	4.05814e+08	-124.201	3.70555e+06
	-124.205	4.79107e+08	-120.922	-6.51219e+07	-124.205	5.26018e+09	-124.205	1.05734e+08	-124.205	1.49279e+09	-120.922	3.50369e+08	-124.205	100628
	-124.208	5.36494e+08	-120.922	7.13062e+06	-124.208	4.94823e+09	-124.208	4.7967e+08	-124.208	1.35207e+09	-120.922	3.47481e+08	-124.208	1.94554e+07
	-124.212	5.13301e+08	-120.923	-5.05942e+07	-124.212	5.0688e+09	-124.212	4.19564e+08	-124.212	1.39037e+09	-120.923	3.93417e+08	-124.212	3.6371e+07
	-124.216	5.95781e+08	-120.924	-1.13744e+08	-124.216	5.81602e+09	-124.216	4.14357e+08	-124.216	1.43254e+09	-120.924	4.28677e+08	-124.216	-1.57393e+07
	-124.219	5.02493e+08	-120.925	-1.07099e+08	-124.219	5.27976e+09	-124.219	3.0232e+08	-124.219	1.43208e+09	-120.925	4.67255e+08	-124.219	-2.70454e+07
	-124.223	5.0485e+08	-120.926	-6.4618e+07	-124.223	5.39623e+09	-124.223	4.40536e+08	-124.223	1.41863e+09	-120.926	5.20184e+08	-124.223	-585075
	-124.226	6.56283e+08	-120.926	-6.51212e+07	-124.226	5.70161e+09	-124.226	1.03398e+08	-124.226	1.35466e+09	-120.926	4.95315e+08	-124.226	-1.82705e+07
	-124.23	4.71466e+08	-120.927	-7.79322e+07	-124.23	5.75455e+09	-124.23	3.91446e+08	-124.23	1.186e+09	-120.927	4.39609e+08	-124.23	-2.57979e+07
	-124.234	5.47253e+08	-120.928	1.83015e+07	-124.234	6.16414e+09	-124.234	4.43939e+08	-124.234	1.11163e+09	-120.928	4.01221e+08	-124.234	1.23767e+07
	-124.237	6.8763e+08	-120.929	5.56676e+07	-124.237	6.13181e+09	-124.237	4.9363e+08	-124.237	1.10252e+09	-120.929	4.10467e+08	-124.237	-9.67396e+06
	-124.241	5.87383e+08	-120.93	-2.64657e+07	-124.241	5.70224e+09	-124.241	2.64411e+08	-124.241	1.02524e+09	-120.93	4.6325e+08	-124.241	-1.66561e+07
	-124.245	4.80452e+08	-120.93	-9.12205e+07	-124.245	6.27545e+09	-124.245	2.48981e+08	-124.245	1.0775e+09	-120.93	4.64903e+08	-124.245	-7.26906e+06
	-124.248	4.13543e+08	-120.931	-6.29645e+07	-124.248	6.9265e+09	-124.248	4.92911e+08	-124.248	1.15631e+09	-120.931	4.85322e+08	-124.248	1.10318e+07
	-124.252	5.17452e+08	-120.932	-4.14809e+07	-124.252	6.26236e+09	-124.252	6.8536e+08	-124.252	1.0548e+09	-120.932	4.64836e+08	-124.252	5.37588e+06
	-124.255	6.20648e+08	-120.933	-4.69312e+07	-124.255	6.63101e+09	-124.255	4.41657e+08	-124.255	9.69439e+08	-120.933	4.48062e+08	-124.255	-3.09407e+06
	-124.259	6.77606e+08	-120.933	-5.38943e+06	-124.259	6.55774e+09	-124.259	5.22943e+08	-124.259	1.11699e+09	-120.933	4.2442e+08	-124.259	1.35529e+07
	-124.263	6.07253e+08	-120.934	3.7955e+07	-124.263	6.41422e+09	-124.263	3.72392e+08	-124.263	1.27039e+09	-120.934	4.06815e+08	-124.263	-2.34649e+06
	-124.266	5.35201e+08	-120.935	8.23265e+06	-124.266	7.08192e+09	-124.266	5.06596e+08	-124.266	1.23739e+09	-120.935	4.34999e+08	-124.266	1.61365e+06
	-124.27	5.2481e+08	-120.936	-2.46812e+07	-124.27	7.17868e+09	-124.27	2.77933e+08	-124.27	1.05263e+09	-120.936	4.89391e+08	-124.27	4.90955e+06
	-124.274	6.19009e+08	-120.937	-1.12074e+07	-124.274	7.24607e+09	-124.274	4.26529e+08	-124.274	1.04833e+09	-120.937	5.3605e+08	-124.274	-1.16531e+07
	-124.277	6.17555e+08	-120.937	-2.66033e+07	-124.277	7.52297e+09	-124.277	5.37402e+08	-124.277	9.1498e+08	-120.937	4.83944e+08	-124.277	1.12987e+07
	-124.281	5.97257e+08	-120.938	-3.50237e+07	-124.281	7.35667e+09	-124.281	5.87632e+08	-124.281	7.14979e+08	-120.938	4.67313e+08	-124.281	-2.92805e+07
	-124.284	3.98827e+08	-120.939	-7.72301e+07	-124.284	8.01356e+09	-124.284	6.7646e+08	-124.284	7.87588e+08	-120.939	5.35563e+08	-124.284	1.88075e+07
	-124.288	6.35728e+08	-120.94	-1.20511e+08	-124.288	8.23504e+09	-124.288	4.56773e+08	-124.288	8.61841e+08	-120.94	5.47847e+08	-124.288	-8.32337e+06
	-124.292	4.35507e+08	-120.941	-1.47227e+08	-124.292	7.75787e+09	-124.292	3.2626e+08	-124.292	8.06305e+08	-120.941	5.10148e+08	-124.292	3.70146e+07
	-124.295	6.13792e+08	-120.941	-7.34865e+07	-124.295	8.06793e+09	-124.295	3.52859e+08	-124.295	8.24442e+08	-120.941	4.70273e+08	-124.295	3.63356e+06
	-124.299	4.01922e+08	-120.942	5.03047e+07	-124.299	9.08274e+09	-124.299	2.6023e+08	-124.299	7.91619e+08	-120.942	3.99535e+08	-124.299	3.03344e+07
	-124.302	6.61458e+08	-120.943	1.14967e+08	-124.302	8.45643e+09	-124.302	4.32152e+08	-124.302	7.89592e+08	-120.943	4.18515e+08	-124.302	5.84881e+06
	-124.306	5.0503e+08	-120.944	9.54971e+07	-124.306	8.37658e+09	-124.306	3.91815e+08	-124.306	8.47818e+08	-120.944	4.33307e+08	-124.306	-2.23489e+06
	-124.31	6.4136e+08	-120.945	6.92607e+07	-124.31	9.04394e+09	-124.31	6.08723e+08	-124.31	8.01487e+08	-120.945	4.29655e+08	-124.31	-1.33946e+06
	-124.313	3.97812e+08	-120.945	6.85955e+07	-124.313	8.8838e+09	-124.313	4.02763e+08	-124.313	7.70449e+08	-120.945	4.39321e+08	-124.313	-5.04489e+06
	-124.317	5.24398e+08	-120.946	4.54282e+07	-124.317	9.30794e+09	-124.317	7.33988e+08	-124.317	7.92447e+08	-120.946	4.83638e+08	-124.317	-7.4446e+06
	-124.321	4.08942e+08	-120.947	-4.44293e+06	-124.321	9.3379e+09	-124.321	1.97094e+08	-124.321	8.41026e+08	-120.947	5.25044e+08	-124.321	2.10227e+07
	-124.324	5.7899e+08	-120.948	-1.29989e+07	-124.324	9.01774e+09	-124.324	3.74878e+08	-124.324	8.04631e+08	-120.948	5.23796e+08	-124.324	-1.88318e+07
	-124.328	5.22321e+08	-120.949	-4.28839e+07	-124.328	9.86689e+09	-124.328	2.30933e+08	-124.328	8.32222e+08	-120.949	5.33946e+08	-124.328	1.81955e+07
	-124.331	5.17224e+08	-120.949	-9.05399e+07	-124.331	9.62142e+09	-124.331	3.05374e+08	-124.331	7.52068e+08	-120.949	5.47193e+08	-124.331	909417
	-124.335	5.36783e+08	-120.95	-9.6917e+07	-124.335	10000000000	-124.335	4.5109e+08	-124.335	6.8067e+08	-120.95	5.62713e+08	-124.335	1.22846e+07
	-124.339	5.99176e+08	-120.951	-9.26052e+07	-124.339	9.50602e+09	-124.339	6.65177e+08	-124.339	7.37321e+08	-120.951	5.82928e+08	-124.339	2.20702e+07
	-124.342	6.66774e+08	-120.952	-5.16367e+07	-124.342	9.73509e+09	-124.342	4.94892e+08	-124.342	7.45189e+08	-120.952	5.7562e+08	-124.342	-2.5838e+07
	-124.346	6.63767e+08	-120.953	-4.07111e+07	-124.346	9.77012e+09	-124.346	3.24689e+08	-124.346	7.22883e+08	-120.953	5.23158e+08	-124.346	538454
	-124.349	5.08001e+08	-120.953	-6.49355e+07	-124.349	9.43844e+09	-124.349	5.43738e+08	-124.349	6.14314e+08	-120.953	4.52311e+08	-124.349	-2.28526e+07
	-124.353	6.26852e+08	-120.954	-1.49538e+07	-124.353	9.77013e+09	-124.353	4.64592e+08	-124.353	6.5727e+08	-120.954	4.06428e+08	-124.353	-1.65397e+07
	-124.357	5.4154e+08	-120.955	5.85328e+07	-124.357	9.32577e+09	-124.357	5.08215e+08	-124.357	7.73863e+08	-120.955	4.06611e+08	-124.357	-7.03565e+06
	-124.36	6.67004e+08	-120.956	6.00589e+07	-124.36	9.26452e+09	-124.36	6.03873e+08	-124.36	6.75704e+08	-120.956	4.64174e+08	-124.36	-3.65945e+06
	-124.364	6.4898e+08	-120.956	1.54113e+07	-124.364	9.30097e+09	-124.364	3.23677e+08	-124.364	6.13853e+08	-120.956	5.03765e+08	-124.364	-1.13422e+07
	-124.368	5.3982e+08	-120.957	-5.68155e+07	-124.368	9.37633e+09	-124.368	3.37661e+08	-124.368	5.73545e+08	-120.957	4.98451e+08	-124.368	-7.80179e+06
	-124.371	6.71861e+08	-120.958	-9.40931e+07	-124.371	9.84555e+09	-124.371	4.66901e+08	-124.371	6.08448e+08	-120.958	5.15961e+08	-124.371	-2.31353e+06
	-124.375	4.74376e+08	-120.959	-8.82997e+07	-124.375	9.44094e+09	-124.375	3.17925e+08	-124.375	6.0368e+08	-120.959	5.31338e+08	-124.375	2.53023e+07
	-124.378	5.58798e+08	-120.96	-6.90231e+07	-124.378	8.95376e+09	-124.378	2.45293e+08	-124.378	6.51266e+08	-120.96	4.91604e+08	-124.378	-9.75961e+06
	-124.382	5.1213e+08	-120.96	-1.53154e+08	-124.382	9.04573e+09	-124.382	3.09625e+08	-124.382	5.0318e+08	-120.96	4.49587e+08	-124.382	2.56971e+06
	-124.386	5.04754e+08	-120.961	-1.15692e+08	-124.386	9.16922e+09	-124.386	5.61359e+08	-124.386	4.84571e+08	-120.961	4.61089e+08	-124.386	1.72774e+06
	-124.389	5.28718e+08	-120.962	-5.22448e+07	-124.389	8.70908e+09	-124.389	5.19368e+08	-124.389	4.52674e+08	-120.962	5.16422e+08	-124.389	-1.0627e+07
	-124.393	4.76902e+08	-120.963	-1.21202e+08	-124.393	8.28278e+09	-124.393	5.48718e+08	-124.393	4.14105e+08	-120.963	5.19406e+08	-124.393	-5.28199e+06
	-124.397	5.5411e+08	-120.964	-1.67141e+08	-124.397	8.62784e+09	-124.397	1.54803e+08	-124.397	4.93214e+08	-120.964	5.18433e+08	-124.397	-7.06909e+06
	-124.4	4.32467e+08	-120.964	-2.23729e+08	-124.4	8.57565e+09	-124.4	4.76539e+08	-124.4	4.41288e+08	-120.964	4.8448e+08	-124.4	7.52956e+06
	-124.404	6.16166e+08	-120.965	-1.70849e+08	-124.404	8.37207e+09	-124.404	6.11918e+08	-124.404	5.05843e+08	-120.965	4.94874e+08	-124.404	1.08613e+07
	-124.407	6.69474e+08	-120.966	-8.22204e+07	-124.407	8.17913e+09	-124.407	5.82058e+08	-124.407	5.39588e+08	-120.966	4.86643e+08	-124.407	-3.08341e+07
	-124.411	6.45799e+08	-120.967	4.55247e+07	-124.411	8.20075e+09	-124.411	5.29283e+08	-124.411	5.55968e+08	-120.967	5.22351e+08	-124.411	-1.32636e+07
	-124.415	6.30619e+08	-120.968	-1.15298e+07	-124.415	7.89991e+09	-124.415	7.69035e+08	-124.415	6.04015e+08	-120.968	5.95797e+08	-124.415	1.0634e+07
	-124.418	5.9994e+08	-120.968	-8.76103e+07	-124.418	7.91766e+09	-124.418	1.80143e+08	-124.418	6.25139e+08	-120.968	6.19882e+08	-124.418	-8.57644e+06
	-124.422	6.73926e+08	-120.969	-4.04884e+07	-124.422	7.42031e+09	-124.422	5.46317e+08	-124.422	4.79044e+08	-120.969	6.22782e+08	-124.422	-5.23865e+06
	-124.425	7.0129e+08	-120.97	1.48937e+07	-124.425	7.19958e+09	-124.425	3.11545e+08	-124.425	3.53321e+08	-120.97	5.91104e+08	-124.425	1.25488e+07
	-124.429	5.81925e+08	-120.971	-1.51108e+07	-124.429	7.22357e+09	-124.429	4.46925e+08	-124.429	4.47653e+08	-120.971	5.60469e+08	-124.429	3.27794e+06
	-124.433	5.0343e+08	-120.972	-5.90723e+07	-124.433	7.09156e+09	-124.433	5.29877e+08	-124.433	5.48819e+08	-120.972	5.33974e+08	-124.433	-3.54782e+06
	-124.436	5.53774e+08	-120.972	-3.49774e+07	-124.436	7.39396e+09	-124.436	4.57977e+08	-124.436	4.87859e+08	-120.972	5.17135e+08	-124.436	5.29979e+06
	-124.44	6.42415e+08	-120.973	-2.97372e+06	-124.44	7.13556e+09	-124.44	5.65767e+08	-124.44	4.1897e+08	-120.973	5.13372e+08	-124.44	7.1631e+06
	-124.444	4.37398e+08	-120.974	1.88657e+06	-124.444	6.89616e+09	-124.444	6.12302e+08	-124.444	4.62073e+08	-120.974	4.84609e+08	-124.444	7.84049e+06
	-124.447	4.2544e+08	-120.975	-3.04328e+07	-124.447	6.15063e+09	-124.447	4.17634e+08	-124.447	3.83737e+08	-120.975	4.7572e+08	-124.447	-1.64017e+07
	-124.451	5.83385e+08	-120.976	-6.45567e+07	-124.451	6.81107e+09	-124.451	3.89494e+08	-124.451	4.46479e+08	-120.976	4.82982e+08	-124.451	-8.07187e+06
	-124.454	3.00208e+08	-120.976	-1.48431e+08	-124.454	6.67425e+09	-124.454	4.30002e+08	-124.454	3.58161e+08	-120.976	4.58026e+08	-124.454	7.07348e+06
	-124.458	5.93577e+08	-120.977	-1.25198e+08	-124.458	6.40719e+09	-124.458	4.16209e+08	-124.458	3.9261e+08	-120.977	4.92054e+08	-124.458	3.71946e+06
	-124.462	3.71718e+08	-120.978	-1.19767e+08	-124.462	6.55893e+09	-124.462	5.72113e+08	-124.462	3.4036e+08	-120.978	5.39248e+08	-124.462	-2.73372e+06
	-124.465	5.95558e+08	-120.979	-5.77104e+07	-124.465	6.45421e+09	-124.465	8.12577e+08	-124.465	4.14691e+08	-120.979	5.33371e+08	-124.465	1.67831e+07
	-124.469	3.89653e+08	-120.979	-2.36338e+07	-124.469	6.09443e+09	-124.469	4.74726e+08	-124.469	4.85644e+08	-120.979	5.36387e+08	-124.469	-2.47175e+07
	-124.473	4.11909e+08	-120.98	-3.55027e+07	-124.473	6.09109e+09	-124.473	3.61077e+08	-124.473	4.85955e+08	-120.98	5.2936e+08	-124.473	-9.52782e+06
	-124.476	4.40174e+08	-120.981	-1.10186e+08	-124.476	6.18419e+09	-124.476	6.74819e+08	-124.476	3.42748e+08	-120.981	4.88058e+08	-124.476	-1.27932e+07
	-124.48	3.15877e+08	-120.982	-1.02927e+08	-124.48	5.96973e+09	-124.48	4.66861e+08	-124.48	4.39765e+08	-120.982	5.16079e+08	-124.48	-131140
	-124.483	5.17987e+08	-120.983	1.07334e+07	-124.483	6.09813e+09	-124.483	2.89415e+08	-124.483	6.2488e+08	-120.983	5.14754e+08	-124.483	3.01078e+07
	-124.487	4.17261e+08	-120.983	8.07455e+07	-124.487	5.72811e+09	-124.487	3.76633e+08	-124.487	6.02569e+08	-120.983	4.70209e+08	-124.487	-1.77452e+07
	-124.491	4.89299e+08	-120.984	9.28689e+07	-124.491	5.53817e+09	-124.491	4.21736e+08	-124.491	4.64675e+08	-120.984	4.93405e+08	-124.491	-5.34535e+06
	-124.494	4.70694e+08	-120.985	7.29291e+07	-124.494	5.28992e+09	-124.494	2.78563e+08	-124.494	5.05944e+08	-120.985	5.419e+08	-124.494	1.10523e+07
	-124.498	4.01201e+08	-120.986	4.02992e+07	-124.498	5.2093e+09	-124.498	6.31001e+08	-124.498	5.56169e+08	-120.986	5.50983e+08	-124.498	2.58924e+06
	-124.501	4.87053e+08	-120.987	-3.07963e+06	-124.501	5.27997e+09	-124.501	5.10311e+08	-124.501	5.27484e+08	-120.987	5.41525e+08	-124.501	1.56086e+07
	-124.505	5.38632e+08	-120.987	-2.84723e+07	-124.505	5.08659e+09	-124.505	2.00525e+08	-124.505	5.68306e+08	-120.987	5.26868e+08	-124.505	2.63412e+07
	-124.509	4.76854e+08	-120.988	-6.02102e+07	-124.509	5.67079e+09	-124.509	1.22443e+08	-124.509	4.52726e+08	-120.988	5.57696e+08	-124.509	-8.40556e+06
	-124.512	5.34848e+08	-120.989	-7.3279e+07	-124.512	4.6466e+09	-124.512	4.26396e+08	-124.512	4.36508e+08	-120.989	6.39843e+08	-124.512	1.37065e+07
	-124.516	6.67089e+08	-120.99	-1.58254e+08	-124.516	5.54233e+09	-124.516	6.71642e+08	-124.516	4.75719e+08	-120.99	6.19305e+08	-124.516	1.36341e+07
	-124.52	5.25422e+08	-120.991	-1.6459e+08	-124.52	4.85227e+09	-124.52	5.59528e+08	-124.52	4.20279e+08	-120.991	5.63598e+08	-124.52	-1.07091e+06
	-124.523	4.61558e+08	-120.991	-8.8826e+06	-124.523	4.81838e+09	-124.523	4.54762e+08	-124.523	3.31779e+08	-120.991	5.07955e+08	-124.523	5.0848e+06
	-124.527	3.15056e+08	-120.992	8.0292e+07	-124.527	4.79357e+09	-124.527	3.60793e+08	-124.527	2.29757e+08	-120.992	5.31374e+08	-124.527	-3.45951e+06
	-124.53	3.24739e+08	-120.993	1.83032e+07	-124.53	4.74401e+09	-124.53	4.26841e+08	-124.53	3.36642e+08	-120.993	5.39716e+08	-124.53	1.84909e+06
	-124.534	3.97428e+08	-120.994	3.10667e+06	-124.534	4.75194e+09	-124.534	2.81127e+08	-124.534	3.77294e+08	-120.994	4.75356e+08	-124.534	2.2262e+07
	-124.538	5.04361e+08	-120.995	-5.85925e+07	-124.538	4.33737e+09	-124.538	2.79287e+08	-124.538	3.94625e+08	-120.995	5.07964e+08	-124.538	3.52834e+06
	-124.541	5.24412e+08	-120.995	-2.31429e+07	-124.541	4.19648e+09	-124.541	4.2628e+08	-124.541	3.73203e+08	-120.995	4.91557e+08	-124.541	1.0855e+07
	-124.545	5.91274e+08	-120.996	1.42603e+07	-124.545	4.40763e+09	-124.545	4.6016e+08	-124.545	3.64813e+08	-120.996	5.32092e+08	-124.545	-2.91589e+07
	-124.548	4.01566e+08	-120.997	4.53678e+06	-124.548	4.62896e+09	-124.548	4.92321e+08	-124.548	3.39712e+08	-120.997	5.63125e+08	-124.548	4.11757e+06
	-124.552	5.29144e+08	-120.998	2.87566e+07	-124.552	4.20903e+09	-124.552	6.40166e+08	-124.552	3.12805e+08	-120.998	5.53771e+08	-124.552	-7.22267e+06
	-124.556	5.29659e+08	-120.999	3.68649e+07	-124.556	4.30363e+09	-124.556	7.56901e+07	-124.556	1.31396e+08	-120.999	5.57636e+08	-124.556	-950176
	-124.559	4.6868e+08	-120.999	2.14989e+06	-124.559	4.25943e+09	-124.559	6.31949e+08	-124.559	1.42003e+08	-120.999	5.58604e+08	-124.559	-4.1196e+06
	-124.563	4.47608e+08	-121	1.62812e+07	-124.563	3.46522e+09	-124.563	5.84176e+08	-124.563	2.96527e+08	-121	5.8151e+08	-124.563	8.57939e+06
	-124.567	4.74802e+08	-121.001	-2.9703e+07	-124.567	3.59083e+09	-124.567	3.38803e+08	-124.567	3.38973e+08	-121.001	5.91611e+08	-124.567	1.00885e+07
	-124.57	3.91533e+08	-121.002	-8.12353e+07	-124.57	3.86937e+09	-124.57	3.0733e+08	-124.57	2.33906e+08	-121.002	5.62514e+08	-124.57	-1.20639e+06
	-124.574	3.2249e+08	-121.002	-6.36844e+07	-124.574	3.9057e+09	-124.574	7.22799e+08	-124.574	1.96836e+08	-121.002	5.72802e+08	-124.574	1.33411e+07
	-124.577	3.41994e+08	-121.003	-6.57726e+07	-124.577	4.10431e+09	-124.577	2.62309e+08	-124.577	1.074e+08	-121.003	6.2629e+08	-124.577	1.22923e+07
	-124.581	5.15887e+08	-121.004	-2.83195e+07	-124.581	3.50562e+09	-124.581	3.07319e+08	-124.581	1.58428e+08	-121.004	5.86407e+08	-124.581	1.54607e+07
	-124.585	4.71305e+08	-121.005	4.60634e+07	-124.585	4.45337e+09	-124.585	6.16025e+08	-124.585	1.90159e+08	-121.005	5.3307e+08	-124.585	8.69925e+06
	-124.588	5.28697e+08	-121.006	8.03863e+07	-124.588	3.74416e+09	-124.588	5.10596e+08	-124.588	1.45246e+08	-121.006	4.96657e+08	-124.588	1.40181e+07
	-124.592	4.80644e+08	-121.006	9.13437e+07	-124.592	3.60795e+09	-124.592	4.89152e+08	-124.592	2.1528e+08	-121.006	5.1045e+08	-124.592	1.87189e+06
	-124.596	5.05047e+08	-121.007	3.76145e+07	-124.596	3.402e+09	-124.596	6.02251e+08	-124.596	1.66393e+08	-121.007	5.36525e+08	-124.596	-3.22751e+06
	-124.599	5.71397e+08	-121.008	-6.20256e+07	-124.599	3.02421e+09	-124.599	4.34035e+08	-124.599	1.23201e+08	-121.008	5.46765e+08	-124.599	723831
	-124.603	6.04122e+08	-121.009	-1.15811e+08	-124.603	3.36398e+09	-124.603	7.17747e+08	-124.603	1.09429e+08	-121.009	5.77219e+08	-124.603	-4.06585e+06
	-124.606	5.51987e+08	-121.01	-1.2205e+08	-124.606	3.4782e+09	-124.606	5.26954e+08	-124.606	3.99245e+07	-121.01	5.69582e+08	-124.606	-7.39189e+06
	-124.61	4.91932e+08	-121.01	-6.98654e+07	-124.61	3.2675e+09	-124.61	3.58109e+08	-124.61	2.65841e+08	-121.01	5.66285e+08	-124.61	-1.83165e+07
	-124.614	5.59279e+08	-121.011	-1.87345e+07	-124.614	3.53758e+09	-124.614	3.05996e+08	-124.614	1.77798e+08	-121.011	5.48679e+08	-124.614	1.33557e+07
	-124.617	4.57851e+08	-121.012	3.01664e+07	-124.617	3.51483e+09	-124.617	6.06147e+08	-124.617	2.11998e+08	-121.012	5.43993e+08	-124.617	8.88442e+06
	-124.621	4.76805e+08	-121.013	5.57538e+06	-124.621	3.36093e+09	-124.621	4.94017e+08	-124.621	2.74453e+08	-121.013	5.18353e+08	-124.621	-1.58639e+07
	-124.624	5.04407e+08	-121.014	-1.85105e+07	-124.624	2.84572e+09	-124.624	4.25487e+08	-124.624	4.29385e+08	-121.014	5.08847e+08	-124.624	-1.71668e+06
	-124.628	5.61164e+08	-121.014	-5.13623e+06	-124.628	3.66952e+09	-124.628	6.2902e+08	-124.628	5.26246e+08	-121.014	5.72491e+08	-124.628	-4.887e+06
	-124.632	5.1254e+08	-121.015	165703	-124.632	3.09402e+09	-124.632	6.35558e+08	-124.632	3.29559e+08	-121.015	6.08459e+08	-124.632	-1.13604e+07
	-124.635	5.38164e+08	-121.016	-1.95326e+07	-124.635	3.54449e+09	-124.635	5.1317e+08	-124.635	2.54549e+08	-121.016	5.59854e+08	-124.635	3.04414e+06
	-124.639	5.68564e+08	-121.017	-2.17176e+06	-124.639	3.04568e+09	-124.639	5.44483e+08	-124.639	2.53282e+08	-121.017	5.04141e+08	-124.639	-1.70384e+07
	-124.643	3.308e+08	-121.018	-6.36381e+07	-124.643	3.21976e+09	-124.643	7.17327e+08	-124.643	1.23845e+08	-121.018	4.65712e+08	-124.643	-5.94224e+06
	-124.646	3.51625e+08	-121.018	-1.16028e+08	-124.646	2.73173e+09	-124.646	4.38699e+08	-124.646	7.031e+07	-121.018	5.17498e+08	-124.646	-1.04831e+07
	-124.65	3.92827e+08	-121.019	-8.65365e+07	-124.65	2.9799e+09	-124.65	5.48103e+08	-124.65	2.40975e+07	-121.019	5.66382e+08	-124.65	1.41195e+07
	-124.653	4.54168e+08	-121.02	3.26781e+07	-124.653	2.90885e+09	-124.653	5.76657e+08	-124.653	2.00321e+07	-121.02	5.97316e+08	-124.653	-1.29099e+07
	-124.657	6.10319e+08	-121.021	5.84269e+07	-124.657	2.8314e+09	-124.657	8.84499e+08	-124.657	2.89632e+07	-121.021	6.25447e+08	-124.657	1.6261e+07
	-124.661	5.28753e+08	-121.022	2.72891e+07	-124.661	2.64513e+09	-124.661	6.39654e+08	-124.661	1.06471e+08	-121.022	6.25466e+08	-124.661	3.22391e+06
	-124.664	4.64154e+08	-121.022	-3.28367e+07	-124.664	2.82222e+09	-124.664	3.54881e+08	-124.664	1.19217e+08	-121.022	5.99577e+08	-124.664	-1.41608e+07
	-124.668	6.79639e+08	-121.023	-1.25504e+08	-124.668	2.96758e+09	-124.668	6.86161e+08	-124.668	1.06454e+08	-121.023	5.61474e+08	-124.668	1.78075e+07
	-124.671	6.69532e+08	-121.024	-1.19315e+08	-124.671	2.58792e+09	-124.671	6.69096e+08	-124.671	1.03848e+08	-121.024	5.36075e+08	-124.671	-2.14195e+07
	-124.675	4.83733e+08	-121.025	-1.13613e+08	-124.675	2.99765e+09	-124.675	5.77849e+08	-124.675	1.93171e+08	-121.025	5.17448e+08	-124.675	-2.55677e+07
	-124.679	5.5987e+08	-121.025	-5.29252e+07	-124.679	2.66516e+09	-124.679	6.87427e+08	-124.679	2.47725e+08	-121.025	5.23731e+08	-124.679	2.78763e+07
	-124.682	4.69718e+08	-121.026	-1.87029e+07	-124.682	2.86649e+09	-124.682	5.81339e+08	-124.682	1.42428e+08	-121.026	5.53911e+08	-124.682	7.1099e+06
	-124.686	7.19798e+08	-121.027	3.96943e+07	-124.686	2.81905e+09	-124.686	6.47947e+08	-124.686	2.09461e+08	-121.027	5.97927e+08	-124.686	-3.88721e+06
	-124.69	5.68318e+08	-121.028	7.10785e+07	-124.69	2.59592e+09	-124.69	5.1585e+08	-124.69	2.79334e+08	-121.028	6.28508e+08	-124.69	2.50045e+07
	-124.693	5.77823e+08	-121.029	-6.04068e+07	-124.693	2.57037e+09	-124.693	7.1753e+08	-124.693	2.81003e+08	-121.029	6.33725e+08	-124.693	2.53926e+07
	-124.697	4.75982e+08	-121.029	-1.23732e+08	-124.697	2.82635e+09	-124.697	8.36801e+08	-124.697	6.30577e+07	-121.029	6.03239e+08	-124.697	4.3006e+07
	-124.7	5.32428e+08	-121.03	-1.41314e+08	-124.7	2.88843e+09	-124.7	6.65305e+08	-124.7	2.37686e+07	-121.03	6.09061e+08	-124.7	2.78735e+07
	-124.704	5.1228e+08	-121.031	-8.47696e+07	-124.704	2.90072e+09	-124.704	4.55564e+08	-124.704	5.76293e+07	-121.031	6.37872e+08	-124.704	2.80413e+07
	-124.708	7.10093e+08	-121.032	-6.97444e+07	-124.708	2.99009e+09	-124.708	6.76943e+08	-124.708	7.06793e+07	-121.032	6.63655e+08	-124.708	1.38101e+07
	-124.711	5.65436e+08	-121.033	-1.32989e+08	-124.711	2.64438e+09	-124.711	6.325e+08	-124.711	2.36552e+07	-121.033	6.84343e+08	-124.711	4.51364e+07
	-124.715	5.25649e+08	-121.033	-1.03488e+08	-124.715	2.37561e+09	-124.715	6.01341e+08	-124.715	-3.84405e+07	-121.033	6.39974e+08	-124.715	1.30253e+07
	-124.719	4.03695e+08	-121.034	-7.49021e+07	-124.719	2.5923e+09	-124.719	4.97254e+08	-124.719	1.64665e+08	-121.034	6.37674e+08	-124.719	5.82248e+07
	-124.722	6.24828e+08	-121.035	-6.41779e+07	-124.722	2.65221e+09	-124.722	6.8279e+08	-124.722	7.14176e+07	-121.035	6.61102e+08	-124.722	9.58025e+06
	-124.726	5.91951e+08	-121.036	-1.14121e+07	-124.726	2.61288e+09	-124.726	7.31242e+08	-124.726	1.5243e+08	-121.036	6.68273e+08	-124.726	2.98673e+07
	-124.729	5.2582e+08	-121.037	1.8745e+07	-124.729	2.88183e+09	-124.729	9.12636e+08	-124.729	1.59906e+08	-121.037	6.69845e+08	-124.729	2.20221e+07
	-124.733	5.86089e+08	-121.037	-3.56473e+07	-124.733	2.9005e+09	-124.733	7.92989e+08	-124.733	6.09957e+07	-121.037	6.89134e+08	-124.733	4.99497e+07
	-124.737	4.72979e+08	-121.038	-3.14586e+07	-124.737	2.53206e+09	-124.737	5.90269e+08	-124.737	2.39997e+07	-121.038	6.93519e+08	-124.737	3.054e+07
	-124.74	5.1418e+08	-121.039	-5.90718e+06	-124.74	2.69996e+09	-124.74	8.00087e+08	-124.74	-2.06971e+07	-121.039	7.23646e+08	-124.74	1.92823e+07
	-124.744	5.39751e+08	-121.04	3.4624e+07	-124.744	3.15488e+09	-124.744	5.35308e+08	-124.744	-1.22656e+08	-121.04	6.92546e+08	-124.744	2.3056e+07
	-124.747	4.36795e+08	-121.041	-8.0629e+06	-124.747	2.59593e+09	-124.747	9.80558e+08	-124.747	5.03242e+07	-121.041	6.79553e+08	-124.747	3.91601e+07
	-124.751	2.9114e+08	-121.041	-6.80195e+06	-124.751	2.5109e+09	-124.751	7.98992e+08	-124.751	1.75286e+08	-121.041	6.82802e+08	-124.751	3.51674e+07
	-124.755	6.47485e+08	-121.042	6.24009e+06	-124.755	2.39537e+09	-124.755	9.89605e+08	-124.755	2.78367e+08	-121.042	7.14248e+08	-124.755	5.05026e+07
	-124.758	5.23382e+08	-121.043	5.03851e+07	-124.758	2.24832e+09	-124.758	9.30361e+08	-124.758	5.23241e+07	-121.043	7.46877e+08	-124.758	4.35166e+07
	-124.762	4.33293e+08	-121.044	7.41894e+07	-124.762	3.01861e+09	-124.762	1.03692e+09	-124.762	1.67876e+08	-121.044	6.93927e+08	-124.762	4.45986e+07
	-124.766	4.29547e+08	-121.045	6.06899e+07	-124.766	2.65616e+09	-124.766	6.2049e+08	-124.766	3.14878e+08	-121.045	6.37896e+08	-124.766	6.60833e+07
	-124.769	5.4535e+08	-121.045	3.29727e+07	-124.769	2.67683e+09	-124.769	6.94593e+08	-124.769	1.03978e+08	-121.045	6.00427e+08	-124.769	7.26918e+07
	-124.773	5.29337e+08	-121.046	-4.80899e+06	-124.773	2.66721e+09	-124.773	8.08935e+08	-124.773	6.07024e+07	-121.046	6.126e+08	-124.773	1.05373e+08
	-124.776	5.39468e+08	-121.047	-3.48773e+07	-124.776	3.43401e+09	-124.776	9.89004e+08	-124.776	2.35933e+06	-121.047	5.89632e+08	-124.776	9.7647e+07
	-124.78	4.2356e+08	-121.048	-5.17665e+07	-124.78	3.06895e+09	-124.78	8.78917e+08	-124.78	2.22627e+07	-121.048	6.12401e+08	-124.78	1.30995e+08
	-124.784	5.37796e+08	-121.048	-8.07369e+07	-124.784	3.49141e+09	-124.784	9.27032e+08	-124.784	-1.95707e+08	-121.048	6.44883e+08	-124.784	1.75173e+08
	-124.787	5.57878e+08	-121.049	-6.23899e+07	-124.787	2.63568e+09	-124.787	9.55476e+08	-124.787	-1.92353e+08	-121.049	6.75249e+08	-124.787	2.51332e+08
	-124.791	4.65138e+08	-121.05	2.64688e+07	-124.791	2.90472e+09	-124.791	9.16445e+08	-124.791	-7.12763e+07	-121.05	6.98149e+08	-124.791	6.97864e+08
	-124.795	5.43491e+08	-121.051	2.2608e+07	-124.795	3.16935e+09	-124.795	9.93654e+08	-124.795	-5.80412e+07	-121.051	7.01231e+08	-124.795	4.58838e+09
	-124.798	5.32856e+08	-121.052	-4.99133e+06	-124.798	2.90568e+09	-124.798	9.09193e+08	-124.798	-7.21238e+07	-121.052	6.48487e+08	-124.798	1.38822e+09
	-124.802	5.96664e+08	-121.052	-6.37781e+07	-124.802	3.03316e+09	-124.802	1.10562e+09	-124.802	2.47477e+07	-121.052	6.07494e+08	-124.802	4.73204e+09
	-124.805	5.59799e+08	-121.053	-4.35199e+07	-124.805	2.79363e+09	-124.805	1.02487e+09	-124.805	1.48434e+08	-121.053	6.54272e+08	-124.805	2.02139e+09
	-124.809	5.23137e+08	-121.054	-1.52291e+07	-124.809	3.01595e+09	-124.809	1.16143e+09	-124.809	1.05146e+08	-121.054	6.62163e+08	-124.809	9.79899e+09
	-124.813	5.209e+08	-121.055	-3.93532e+07	-124.813	3.31666e+09	-124.813	1.13903e+09	-124.813	3.65738e+07	-121.055	6.93701e+08	-124.813	3.01187e+09
	-124.816	4.07761e+08	-121.056	-1.37342e+07	-124.816	3.0862e+09	-124.816	1.28858e+09	-124.816	1.29499e+08	-121.056	7.2314e+08	-124.816	10000000000
	-124.82	5.19073e+08	-121.056	3.7046e+07	-124.82	2.66725e+09	-124.82	1.13437e+09	-124.82	3.20876e+07	-121.056	6.73837e+08	-124.82	2.28844e+09
	-124.823	4.49296e+08	-121.057	-9.94474e+06	-124.823	3.12703e+09	-124.823	1.21131e+09	-124.823	9.44205e+07	-121.057	6.41324e+08	-124.823	5.15114e+09
	-124.827	3.80449e+08	-121.058	-2.2494e+07	-124.827	3.04114e+09	-124.827	1.17324e+09	-124.827	8.15981e+07	-121.058	6.55796e+08	-124.827	1.96939e+09
	-124.831	5.33409e+08	-121.059	-2.01567e+07	-124.831	2.78501e+09	-124.831	1.1441e+09	-124.831	-5.02204e+07	-121.059	6.72179e+08	-124.831	5.19518e+09
	-124.834	2.88256e+08	-121.06	3.35779e+07	-124.834	3.54155e+09	-124.834	1.00598e+09	-124.834	-7.29438e+06	-121.06	7.02533e+08	-124.834	1.0785e+09
	-124.838	4.0357e+08	-121.06	-2.13028e+07	-124.838	2.95558e+09	-124.838	1.48541e+09	-124.838	7.75746e+07	-121.06	6.47238e+08	-124.838	3.98267e+08
	-124.842	4.63724e+08	-121.061	-5.7554e+07	-124.842	3.08115e+09	-124.842	9.76283e+08	-124.842	-9.87558e+07	-121.061	5.88981e+08	-124.842	2.6676e+08
	-124.845	5.41378e+08	-121.062	-3.6187e+07	-124.845	3.10361e+09	-124.845	1.36967e+09	-124.845	3.00448e+06	-121.062	6.37696e+08	-124.845	1.8631e+08
	-124.849	5.55028e+08	-121.063	-2.72426e+07	-124.849	2.97401e+09	-124.849	1.39873e+09	-124.849	-6.50542e+07	-121.063	6.50414e+08	-124.849	1.58616e+08
	-124.852	5.2226e+08	-121.064	-1.63766e+07	-124.852	3.20215e+09	-124.852	1.39067e+09	-124.852	-9.36532e+07	-121.064	6.73642e+08	-124.852	8.57394e+07
	-124.856	4.95797e+08	-121.064	-1.29032e+07	-124.856	3.29538e+09	-124.856	1.59375e+09	-124.856	-3.95407e+07	-121.064	7.42214e+08	-124.856	1.15635e+08
	-124.86	5.33333e+08	-121.065	-5.2161e+07	-124.86	3.52922e+09	-124.86	1.55666e+09	-124.86	-8.86961e+07	-121.065	7.64278e+08	-124.86	9.56225e+07
	-124.863	4.35738e+08	-121.066	-1.02861e+08	-124.863	3.55724e+09	-124.863	1.5447e+09	-124.863	5.70468e+07	-121.066	7.76019e+08	-124.863	8.8888e+07
	-124.867	4.28851e+08	-121.067	-7.27376e+07	-124.867	3.5959e+09	-124.867	1.60482e+09	-124.867	5.30759e+07	-121.067	7.91143e+08	-124.867	6.25084e+07
	-124.87	4.37171e+08	-121.068	-3.44594e+07	-124.87	3.80704e+09	-124.87	1.63345e+09	-124.87	4.79884e+07	-121.068	8.37658e+08	-124.87	6.04658e+07
	-124.874	3.18483e+08	-121.068	7.72459e+06	-124.874	3.33128e+09	-124.874	1.70446e+09	-124.874	1.27073e+08	-121.068	8.6026e+08	-124.874	4.06538e+07
	-124.878	2.96635e+08	-121.069	1.83132e+07	-124.878	3.41279e+09	-124.878	1.86673e+09	-124.878	2.04263e+08	-121.069	8.83796e+08	-124.878	6.63418e+07
	-124.881	4.82367e+08	-121.07	-1.77207e+06	-124.881	3.73786e+09	-124.881	1.84755e+09	-124.881	1.7621e+08	-121.07	7.97314e+08	-124.881	2.66582e+07
	-124.885	4.54639e+08	-121.071	-2.75136e+07	-124.885	4.15804e+09	-124.885	1.66427e+09	-124.885	1.89387e+08	-121.071	7.18667e+08	-124.885	1.41454e+07
	-124.889	4.12779e+08	-121.071	-6.53296e+07	-124.889	3.96491e+09	-124.889	1.74637e+09	-124.889	2.91672e+06	-121.071	7.12833e+08	-124.889	6.55681e+06
	-124.892	4.52512e+08	-121.072	-1.45413e+07	-124.892	3.61164e+09	-124.892	1.68896e+09	-124.892	4.76286e+07	-121.072	6.99995e+08	-124.892	7.81317e+06
	-124.896	5.06108e+08	-121.073	2.62254e+07	-124.896	4.09519e+09	-124.896	1.99593e+09	-124.896	-2.09579e+06	-121.073	7.14853e+08	-124.896	2.32801e+07
	-124.899	4.37178e+08	-121.074	1.17678e+08	-124.899	4.0867e+09	-124.899	2.04484e+09	-124.899	-6.88239e+07	-121.074	7.12998e+08	-124.899	-4.03958e+06
	-124.903	3.65569e+08	-121.075	1.3752e+08	-124.903	4.33437e+09	-124.903	2.10338e+09	-124.903	1.58573e+08	-121.075	6.99282e+08	-124.903	7.3761e+06
	-124.907	3.09167e+08	-121.075	1.22694e+08	-124.907	4.50793e+09	-124.907	2.01606e+09	-124.907	1.18574e+08	-121.075	7.07078e+08	-124.907	-8.66904e+06
	-124.91	3.04148e+08	-121.076	1.36835e+08	-124.91	4.34666e+09	-124.91	2.23312e+09	-124.91	-1.39223e+08	-121.076	7.21147e+08	-124.91	-1.12801e+07
	-124.914	4.92923e+08	-121.077	2.0723e+08	-124.914	3.96426e+09	-124.914	2.21228e+09	-124.914	-1.6737e+08	-121.077	6.79474e+08	-124.914	296000
	-124.918	4.8175e+08	-121.078	1.881e+08	-124.918	4.07667e+09	-124.918	2.18575e+09	-124.918	6.96305e+06	-121.078	6.41046e+08	-124.918	5.3138e+06
	-124.921	5.93804e+08	-121.079	5.95391e+07	-124.921	4.06164e+09	-124.921	2.66076e+09	-124.921	-3.82705e+07	-121.079	6.37151e+08	-124.921	-1.06997e+07
	-124.925	4.05171e+08	-121.079	-7.31515e+07	-124.925	3.77943e+09	-124.925	2.81267e+09	-124.925	-9.5428e+07	-121.079	6.79792e+08	-124.925	-310978
	-124.928	3.06496e+08	-121.08	-7.38466e+07	-124.928	4.25351e+09	-124.928	2.39844e+09	-124.928	-1.22664e+08	-121.08	6.81566e+08	-124.928	-1.04301e+07
	-124.932	3.6008e+08	-121.081	-4.51431e+07	-124.932	3.99181e+09	-124.932	2.49876e+09	-124.932	-5.64544e+07	-121.081	6.75946e+08	-124.932	-1.43282e+07
	-124.936	4.31248e+08	-121.082	-1.57893e+07	-124.936	4.14799e+09	-124.936	2.33639e+09	-124.936	2.266e+07	-121.082	6.42725e+08	-124.936	-2.97306e+07
	-124.939	4.46453e+08	-121.083	1.39992e+07	-124.939	3.90236e+09	-124.939	2.91231e+09	-124.939	-1.10881e+08	-121.083	6.47328e+08	-124.939	-1.64075e+07
	-124.943	4.22014e+08	-121.083	2.33116e+07	-124.943	4.30323e+09	-124.943	2.7389e+09	-124.943	-1.17792e+08	-121.083	6.53144e+08	-124.943	-1.11664e+07
	-124.946	3.78661e+08	-121.084	-1.66085e+07	-124.946	3.87448e+09	-124.946	2.68108e+09	-124.946	-1.73863e+08	-121.084	6.73296e+08	-124.946	-2.87436e+07
	-124.95	1.97689e+08	-121.085	-3.76153e+07	-124.95	3.98474e+09	-124.95	2.74158e+09	-124.95	-2.48604e+08	-121.085	6.76068e+08	-124.95	-2.54183e+07
	-124.954	4.42619e+08	-121.086	-3.66552e+07	-124.954	4.40722e+09	-124.954	2.9809e+09	-124.954	-2.92723e+08	-121.086	6.89077e+08	-124.954	1.62172e+07
	-124.957	5.08068e+08	-121.087	-3.83928e+07	-124.957	4.18937e+09	-124.957	3.16938e+09	-124.957	-1.48583e+08	-121.087	7.10548e+08	-124.957	-2.85555e+07
	-124.961	4.43511e+08	-121.087	4.71324e+06	-124.961	4.11074e+09	-124.961	3.29462e+09	-124.961	5.52885e+07	-121.087	6.86156e+08	-124.961	2.58961e+07
	-124.965	4.72113e+08	-121.088	5.30213e+06	-124.965	3.69167e+09	-124.965	3.08918e+09	-124.965	4.03813e+07	-121.088	7.16624e+08	-124.965	7.90343e+06
	-124.968	3.42729e+08	-121.089	1.44526e+07	-124.968	3.43439e+09	-124.968	2.86185e+09	-124.968	-9.03519e+07	-121.089	7.61998e+08	-124.968	-8.10561e+06
	-124.972	6.33958e+08	-121.09	1.15356e+08	-124.972	3.64681e+09	-124.972	2.72734e+09	-124.972	-2.98996e+08	-121.09	7.75833e+08	-124.972	-9.18891e+06
	-124.975	3.68989e+08	-121.091	1.89772e+08	-124.975	3.7761e+09	-124.975	2.99071e+09	-124.975	-3.13378e+08	-121.091	8.13826e+08	-124.975	-2.67484e+07
	-124.979	3.13039e+08	-121.091	1.75218e+08	-124.979	3.40221e+09	-124.979	2.58044e+09	-124.979	-2.24825e+08	-121.091	8.2564e+08	-124.979	-2.63284e+07
	-124.983	4.22027e+08	-121.092	4.05342e+07	-124.983	3.42135e+09	-124.983	2.791e+09	-124.983	-1.62975e+08	-121.092	7.99273e+08	-124.983	-2.87783e+06
	-124.986	4.16091e+08	-121.093	-3.70342e+07	-124.986	2.68215e+09	-124.986	2.22e+09	-124.986	-1.29756e+08	-121.093	7.76178e+08	-124.986	-1.22288e+07
	-124.99	2.70318e+08	-121.094	3.62339e+06	-124.99	2.90631e+09	-124.99	2.10215e+09	-124.99	-1.5343e+08	-121.094	7.28078e+08	-124.99	4.94106e+06
	-124.993	3.334e+08	-121.094	4.47977e+07	-124.993	2.82211e+09	-124.993	2.03577e+09	-124.993	-9.13985e+07	-121.094	7.3076e+08	-124.993	1.29195e+07
	-124.997	4.34164e+08	-121.095	6.51692e+07	-124.997	2.51881e+09	-124.997	1.74649e+09	-124.997	-3.60981e+07	-121.095	7.40376e+08	-124.997	-1.24503e+07
	-125.001	4.20049e+08	-121.096	4.6279e+07	-125.001	2.60544e+09	-125.001	2.10248e+09	-125.001	-1.55771e+08	-121.096	7.46216e+08	-125.001	-1.06492e+07
	-125.004	1.85165e+08	-121.097	2.27365e+07	-125.004	2.28898e+09	-125.004	1.70061e+09	-125.004	-5.39195e+07	-121.097	7.2436e+08	-125.004	-1.34959e+07
	-125.008	3.34651e+08	-121.098	1.21149e+07	-125.008	2.36315e+09	-125.008	1.89916e+09	-125.008	-2.00831e+08	-121.098	6.86309e+08	-125.008	-9.86199e+06
	-125.012	2.71183e+08	-121.098	6.32183e+06	-125.012	2.72198e+09	-125.012	1.6692e+09	-125.012	-1.61409e+08	-121.098	6.6374e+08	-125.012	-3.6194e+07
	-125.015	3.65725e+08	-121.099	5.03994e+07	-125.015	2.35557e+09	-125.015	1.6777e+09	-125.015	-7.91553e+07	-121.099	6.72902e+08	-125.015	3.05358e+06
	-125.019	4.53792e+08	-121.1	4.66348e+07	-125.019	2.45929e+09	-125.019	1.50923e+09	-125.019	-8.71522e+07	-121.1	6.27992e+08	-125.019	-5.78133e+06
	-125.022	3.74479e+08	-121.101	-1.71022e+06	-125.022	2.61869e+09	-125.022	1.32855e+09	-125.022	8.7112e+07	-121.101	6.57574e+08	-125.022	-2.19676e+07
	-125.026	3.38412e+08	-121.102	-3.47484e+07	-125.026	2.04588e+09	-125.026	1.33707e+09	-125.026	-7.86943e+07	-121.102	7.28886e+08	-125.026	-9.00568e+06
	-125.03	4.0771e+08	-121.102	-5.21674e+07	-125.03	1.98271e+09	-125.03	1.11239e+09	-125.03	-3.41747e+07	-121.102	7.71537e+08	-125.03	-3.02454e+07
	-125.033	4.34476e+08	-121.103	1.64786e+07	-125.033	2.3735e+09	-125.033	1.59268e+09	-125.033	-5.84327e+07	-121.103	7.86715e+08	-125.033	795656
	-125.037	4.0149e+08	-121.104	7.37891e+07	-125.037	1.60369e+09	-125.037	1.64152e+09	-125.037	2.75304e+07	-121.104	8.20443e+08	-125.037	-1.19508e+06
	-125.041	4.33442e+08	-121.105	4.61336e+07	-125.041	1.89594e+09	-125.041	1.29423e+09	-125.041	-8.63936e+07	-121.105	8.01343e+08	-125.041	-9.07374e+06
	-125.044	3.63858e+08	-121.106	-1.45656e+07	-125.044	1.79759e+09	-125.044	1.13565e+09	-125.044	-1.1944e+08	-121.106	8.26148e+08	-125.044	1.36046e+07
	-125.048	3.02355e+08	-121.106	-3.04527e+07	-125.048	2.5506e+09	-125.048	1.17394e+09	-125.048	-2.27822e+07	-121.106	8.62837e+08	-125.048	6.06403e+06
	-125.051	4.19776e+08	-121.107	-1.357e+07	-125.051	1.79101e+09	-125.051	1.36141e+09	-125.051	-1.0579e+08	-121.107	8.23006e+08	-125.051	1.9025e+07
	-125.055	3.73548e+08	-121.108	4.77853e+07	-125.055	1.76488e+09	-125.055	9.50307e+08	-125.055	-1.35382e+08	-121.108	7.6156e+08	-125.055	1.09822e+07
	-125.059	3.53572e+08	-121.109	4.38681e+07	-125.059	2.08907e+09	-125.059	9.05155e+08	-125.059	-6.91906e+07	-121.109	7.44654e+08	-125.059	-9.35901e+06
	-125.062	4.70821e+08	-121.11	-2.51191e+07	-125.062	1.46948e+09	-125.062	8.36963e+08	-125.062	-2.10157e+08	-121.11	7.2331e+08	-125.062	7.23421e+06
	-125.066	3.69134e+08	-121.11	5.59643e+07	-125.066	1.54951e+09	-125.066	1.29136e+09	-125.066	-6.12687e+07	-121.11	7.31276e+08	-125.066	1.47906e+07
	-125.069	4.32807e+08	-121.111	1.26221e+08	-125.069	2.20954e+09	-125.069	1.06852e+09	-125.069	5.04324e+07	-121.111	7.55389e+08	-125.069	4.39353e+06
	-125.073	4.5972e+08	-121.112	1.03236e+08	-125.073	1.9871e+09	-125.073	9.16294e+08	-125.073	-2.54717e+07	-121.112	7.65127e+08	-125.073	3.80809e+07
	-125.077	3.5722e+08	-121.113	7.44706e+07	-125.077	1.68979e+09	-125.077	1.09053e+09	-125.077	-1.01242e+08	-121.113	7.93753e+08	-125.077	-9.52082e+06
	-125.08	4.15714e+08	-121.114	3.0071e+06	-125.08	1.80062e+09	-125.08	9.11251e+08	-125.08	-3.29078e+08	-121.114	7.38905e+08	-125.08	1.70972e+07
	-125.084	3.6365e+08	-121.114	-7.90832e+07	-125.084	1.88157e+09	-125.084	8.99909e+08	-125.084	-3.69502e+08	-121.114	6.88219e+08	-125.084	2.22278e+07
	-125.088	2.44148e+08	-121.115	-9.81287e+07	-125.088	1.62538e+09	-125.088	1.0901e+09	-125.088	-1.54473e+08	-121.115	7.00852e+08	-125.088	2.87206e+07
	-125.091	3.60477e+08	-121.116	-1.13543e+08	-125.091	1.18079e+09	-125.091	7.79532e+08	-125.091	-1.2322e+08	-121.116	7.69524e+08	-125.091	1.2488e+07
	-125.095	3.82918e+08	-121.117	-1.25846e+08	-125.095	1.26586e+09	-125.095	9.24795e+08	-125.095	-1.72175e+08	-121.117	8.0779e+08	-125.095	-9.6245e+06
	-125.098	3.4927e+08	-121.117	-1.35849e+08	-125.098	1.41073e+09	-125.098	5.73242e+08	-125.098	-9.97626e+07	-121.117	7.97865e+08	-125.098	-1.21088e+07
	-125.102	1.78908e+08	-121.118	-1.33463e+08	-125.102	1.68623e+09	-125.102	9.65061e+08	-125.102	-9.83646e+07	-121.118	8.20473e+08	-125.102	1.14696e+07
	-125.106	3.61302e+08	-121.119	-1.28736e+08	-125.106	9.00774e+08	-125.106	8.94193e+08	-125.106	-1.25253e+08	-121.119	8.49333e+08	-125.106	1.08675e+07
	-125.109	3.2746e+08	-121.12	-3.39932e+07	-125.109	1.33909e+09	-125.109	6.46003e+08	-125.109	-9.26391e+07	-121.12	9.09989e+08	-125.109	-1.89576e+07
	-125.113	3.05788e+08	-121.121	1.03014e+08	-125.113	1.15928e+09	-125.113	8.78264e+08	-125.113	-1.13574e+08	-121.121	8.9882e+08	-125.113	1.51506e+07
	-125.116	3.92064e+08	-121.121	1.66925e+08	-125.116	1.68288e+09	-125.116	7.35194e+08	-125.116	-2.2807e+08	-121.121	8.35186e+08	-125.116	-2.28748e+07
	-125.12	3.36997e+08	-121.122	1.27619e+08	-125.12	1.49487e+09	-125.12	6.53329e+08	-125.12	-2.38704e+08	-121.122	8.21829e+08	-125.12	3.41896e+06
	-125.124	4.12082e+08	-121.123	6.79651e+06	-125.124	8.77259e+08	-125.124	4.81765e+08	-125.124	-2.64924e+08	-121.123	8.16828e+08	-125.124	-3.2274e+06
	-125.127	4.24577e+08	-121.124	-1.08617e+08	-125.127	1.22914e+09	-125.127	8.41741e+08	-125.127	-2.90482e+08	-121.124	8.09112e+08	-125.127	2.25324e+06
	-125.131	3.36491e+08	-121.125	-1.51547e+08	-125.131	1.37048e+09	-125.131	6.50965e+08	-125.131	-2.75087e+08	-121.125	7.03085e+08	-125.131	-1.56585e+07
	-125.135	4.66864e+08	-121.125	-8.70691e+07	-125.135	1.03586e+09	-125.135	4.20532e+08	-125.135	-1.42899e+08	-121.125	7.05908e+08	-125.135	-5.24784e+06
	-125.138	4.3003e+08	-121.126	-3.22238e+07	-125.138	5.40604e+08	-125.138	7.76871e+08	-125.138	-2.18127e+08	-121.126	7.26611e+08	-125.138	-1.22277e+07
	-125.142	3.67537e+08	-121.127	1.18706e+07	-125.142	1.61196e+09	-125.142	7.28971e+08	-125.142	-5.38831e+07	-121.127	7.41391e+08	-125.142	-5.76263e+06
	-125.145	3.67446e+08	-121.128	1.1794e+08	-125.145	1.161e+09	-125.145	5.42476e+08	-125.145	7.66453e+07	-121.128	7.66812e+08	-125.145	-1.94949e+07
	-125.149	5.28746e+08	-121.129	9.1758e+07	-125.149	9.44637e+08	-125.149	7.37721e+08	-125.149	-5.19886e+07	-121.129	7.71909e+08	-125.149	-1.30676e+07
	-125.153	4.0037e+08	-121.129	5.06524e+07	-125.153	1.01991e+09	-125.153	6.37512e+08	-125.153	-8.04139e+07	-121.129	7.6101e+08	-125.153	347745
	-125.156	4.261e+08	-121.13	1.47389e+07	-125.156	1.07952e+09	-125.156	7.90504e+08	-125.156	-2.59639e+07	-121.13	7.91593e+08	-125.156	2.88701e+07
	-125.16	2.45579e+08	-121.131	-3.82731e+07	-125.16	1.4515e+09	-125.16	6.16435e+08	-125.16	-9.55857e+07	-121.131	8.351e+08	-125.16	-1.08084e+07
	-125.164	4.19663e+08	-121.132	-2.95923e+07	-125.164	9.14103e+08	-125.164	8.0497e+08	-125.164	-5.35979e+07	-121.132	8.46994e+08	-125.164	-2.81813e+07
	-125.167	3.61957e+08	-121.133	4.76856e+07	-125.167	9.34502e+08	-125.167	6.94186e+08	-125.167	-9.28058e+07	-121.133	9.20885e+08	-125.167	6.07433e+06
	-125.171	3.0824e+08	-121.133	6.46765e+07	-125.171	1.00883e+09	-125.171	4.42537e+08	-125.171	-1.03241e+08	-121.133	9.18769e+08	-125.171	2.17415e+06
	-125.174	4.90697e+08	-121.134	1.51465e+07	-125.174	1.16019e+09	-125.174	1.84244e+08	-125.174	-1.40112e+07	-121.134	8.6722e+08	-125.174	1.7893e+07
	-125.178	3.40844e+08	-121.135	-4.17476e+06	-125.178	1.24478e+09	-125.178	4.94685e+08	-125.178	-1.8026e+08	-121.135	8.17088e+08	-125.178	8.6466e+06
	-125.182	3.68248e+08	-121.136	-3.36693e+07	-125.182	1.4427e+09	-125.182	7.71395e+08	-125.182	-2.69633e+08	-121.136	7.69603e+08	-125.182	-1.92029e+06
	-125.185	4.1365e+08	-121.137	-1.92806e+07	-125.185	8.6206e+08	-125.185	6.19116e+08	-125.185	-1.94474e+08	-121.137	7.60157e+08	-125.185	207534
	-125.189	3.30988e+08	-121.137	2.77067e+07	-125.189	1.2263e+09	-125.189	6.40442e+08	-125.189	-1.4229e+08	-121.137	7.87736e+08	-125.189	2.65429e+07
	-125.192	4.46694e+08	-121.138	2.41591e+07	-125.192	1.13771e+09	-125.192	6.96227e+08	-125.192	-1.81372e+08	-121.138	8.20785e+08	-125.192	-2.70518e+07
	-125.196	3.79833e+08	-121.139	3.87731e+07	-125.196	6.48153e+08	-125.196	7.59575e+08	-125.196	-2.06333e+08	-121.139	8.45409e+08	-125.196	-1.76248e+07
	-125.2	4.09117e+08	-121.14	1.44317e+07	-125.2	8.25065e+08	-125.2	7.64992e+08	-125.2	-1.36654e+08	-121.14	8.5824e+08	-125.2	3.51919e+07
	-125.203	4.64084e+08	-121.14	-6.22877e+07	-125.203	1.15944e+09	-125.203	5.26573e+08	-125.203	3.42821e+07	-121.14	8.95091e+08	-125.203	2.20876e+07
	-125.207	4.44956e+08	-121.141	-6.94188e+07	-125.207	1.03716e+09	-125.207	4.10988e+08	-125.207	-4.61328e+07	-121.141	9.19108e+08	-125.207	-2.62581e+07
	-125.211	2.95844e+08	-121.142	-2.68195e+07	-125.211	1.17719e+09	-125.211	7.0821e+08	-125.211	-1.15183e+08	-121.142	9.42313e+08	-125.211	5.0671e+06
	-125.214	3.79598e+08	-121.143	-3.10553e+07	-125.214	1.37459e+09	-125.214	6.23057e+08	-125.214	-2.72564e+08	-121.143	9.2021e+08	-125.214	-2.31023e+07
	-125.218	5.20844e+08	-121.144	-3.4737e+07	-125.218	1.03858e+09	-125.218	7.93472e+08	-125.218	-1.35484e+08	-121.144	8.39705e+08	-125.218	-7.78891e+06
	-125.221	4.94016e+08	-121.144	-1.24004e+07	-125.221	7.98106e+08	-125.221	5.10276e+08	-125.221	-7.62544e+06	-121.144	8.04608e+08	-125.221	-8.77412e+06
	-125.225	5.06071e+08	-121.145	-9.82343e+06	-125.225	7.60515e+08	-125.225	6.97898e+08	-125.225	-7.78368e+07	-121.145	8.44371e+08	-125.225	-2.20606e+07
	-125.229	3.55032e+08	-121.146	-1.13428e+07	-125.229	1.0383e+09	-125.229	5.26705e+08	-125.229	1.38751e+06	-121.146	9.02913e+08	-125.229	-1.48914e+07
	-125.232	2.96442e+08	-121.147	-6.26402e+07	-125.232	1.16643e+09	-125.232	1.76262e+08	-125.232	-2.05498e+08	-121.147	8.70483e+08	-125.232	8.31252e+06
	-125.236	3.4364e+08	-121.148	-6.42985e+07	-125.236	9.78314e+08	-125.236	4.62836e+08	-125.236	-2.61726e+08	-121.148	8.68038e+08	-125.236	3.24665e+06
	-125.24	3.28562e+08	-121.148	-4.9906e+07	-125.24	5.65208e+08	-125.24	5.08655e+08	-125.24	-2.67576e+08	-121.148	8.64755e+08	-125.24	-8.05583e+06
	-125.243	2.97725e+08	-121.149	-3.83611e+07	-125.243	8.44564e+08	-125.243	5.23434e+08	-125.243	-2.03755e+08	-121.149	8.49881e+08	-125.243	-5.57698e+06
	-125.247	4.66994e+08	-121.15	-1.09511e+08	-125.247	6.70754e+08	-125.247	6.04221e+08	-125.247	-1.62117e+08	-121.15	8.65722e+08	-125.247	-7.31009e+06
	-125.25	2.70925e+08	-121.151	-8.88436e+07	-125.25	1.1457e+09	-125.25	3.47799e+08	-125.25	-1.96727e+08	-121.151	8.54916e+08	-125.25	-1.70956e+07
	-125.254	3.73249e+08	-121.152	-7.03383e+07	-125.254	8.99088e+08	-125.254	1.44377e+07	-125.254	-2.65582e+08	-121.152	8.26461e+08	-125.254	-1.39306e+07
	-125.258	3.83325e+08	-121.152	-7.14563e+07	-125.258	4.91897e+08	-125.258	4.722e+08	-125.258	-5.28694e+08	-121.152	8.46562e+08	-125.258	1.34908e+07
	-125.261	5.1249e+08	-121.153	-3.63669e+07	-125.261	1.03622e+09	-125.261	4.63741e+08	-125.261	-5.07706e+08	-121.153	8.32805e+08	-125.261	1.23152e+07
	-125.265	2.81268e+08	-121.154	4.46603e+06	-125.265	8.86676e+08	-125.265	7.08782e+08	-125.265	-3.25119e+08	-121.154	8.55952e+08	-125.265	1.67991e+07
	-125.268	6.12143e+08	-121.155	-1.3219e+07	-125.268	7.58285e+08	-125.268	6.16699e+08	-125.268	-1.33139e+08	-121.155	9.08249e+08	-125.268	1.35581e+07
	-125.272	4.45016e+08	-121.156	-3.36791e+07	-125.272	7.19466e+08	-125.272	6.88929e+08	-125.272	-1.6239e+08	-121.156	9.40647e+08	-125.272	-1.95524e+06
	-125.276	3.40627e+08	-121.156	-2.31264e+07	-125.276	1.01728e+09	-125.276	3.895e+08	-125.276	-1.41219e+08	-121.156	8.90025e+08	-125.276	6.06297e+06
	-125.279	4.20203e+08	-121.157	-3.81017e+07	-125.279	6.00249e+08	-125.279	4.85294e+08	-125.279	-1.60779e+08	-121.157	8.86519e+08	-125.279	-5.18819e+07
	-125.283	2.97685e+08	-121.158	-7.16095e+07	-125.283	6.5067e+08	-125.283	4.3349e+08	-125.283	-5.05582e+07	-121.158	8.68148e+08	-125.283	-6.67556e+06
	-125.287	4.41334e+08	-121.159	-7.55248e+07	-125.287	3.64105e+08	-125.287	8.19405e+08	-125.287	-1.17719e+07	-121.159	9.18541e+08	-125.287	-1.61326e+07
	-125.29	4.3042e+08	-121.16	-5.64655e+07	-125.29	5.91775e+08	-125.29	2.9369e+08	-125.29	-5.4494e+07	-121.16	9.57109e+08	-125.29	-9.36155e+06
	-125.294	4.56973e+08	-121.16	-4.1374e+07	-125.294	8.37106e+08	-125.294	4.12927e+08	-125.294	-1.37433e+08	-121.16	9.21698e+08	-125.294	7.82064e+06
	-125.297	4.9534e+08	-121.161	-1.49261e+07	-125.297	7.58361e+08	-125.297	3.9048e+08	-125.297	-2.8801e+08	-121.161	9.08603e+08	-125.297	-2.74279e+07
	-125.301	4.04589e+08	-121.162	-1.64877e+07	-125.301	1.03371e+09	-125.301	5.80917e+08	-125.301	-3.36684e+08	-121.162	8.96912e+08	-125.301	6.44289e+06
	-125.305	2.68446e+08	-121.163	5.29111e+07	-125.305	1.17873e+09	-125.305	2.98353e+08	-125.305	-1.97609e+08	-121.163	9.5373e+08	-125.305	-1.16691e+07
	-125.308	3.93952e+08	-121.163	1.66408e+07	-125.308	9.76972e+08	-125.308	2.90106e+08	-125.308	-1.77553e+08	-121.163	9.71741e+08	-125.308	2.73734e+07
	-125.312	3.01281e+08	-121.164	3.03598e+07	-125.312	8.63276e+08	-125.312	2.2574e+08	-125.312	-3.40585e+07	-121.164	9.60465e+08	-125.312	-633174
	-125.315	2.33131e+08	-121.165	3.70905e+07	-125.315	1.3265e+09	-125.315	6.64029e+08	-125.315	-1.42075e+08	-121.165	9.43793e+08	-125.315	-1.76565e+07
	-125.319	4.00401e+08	-121.166	1.34126e+07	-125.319	3.06826e+08	-125.319	3.54915e+08	-125.319	-1.70233e+08	-121.166	9.87317e+08	-125.319	-1.28266e+07
	-125.323	4.11569e+08	-121.167	8.30252e+06	-125.323	8.3413e+08	-125.323	6.87478e+08	-125.323	-2.89327e+08	-121.167	1.02163e+09	-125.323	-5.57206e+06
	-125.326	3.82997e+08	-121.167	-702946	-125.326	6.67022e+08	-125.326	5.83075e+08	-125.326	-2.37944e+08	-121.167	1.00635e+09	-125.326	5.35915e+06
	-125.33	4.56221e+08	-121.168	-4.58894e+06	-125.33	8.93395e+08	-125.33	2.83437e+08	-125.33	-2.8986e+08	-121.168	1.02099e+09	-125.33	1.68882e+06
	-125.334	4.80547e+08	-121.169	-1.88919e+07	-125.334	7.76773e+08	-125.334	5.10287e+08	-125.334	-2.78897e+08	-121.169	1.03515e+09	-125.334	2.86083e+07
	-125.337	2.66581e+08	-121.17	3.0441e+07	-125.337	3.40804e+08	-125.337	5.9158e+08	-125.337	-2.67623e+08	-121.17	9.81803e+08	-125.337	4.92379e+06
	-125.341	4.52644e+08	-121.171	1.33044e+08	-125.341	6.22864e+08	-125.341	1.48994e+08	-125.341	-9.36488e+07	-121.171	9.69966e+08	-125.341	3.42575e+06
	-125.344	2.95232e+08	-121.171	1.16602e+08	-125.344	3.54323e+08	-125.344	8.29002e+07	-125.344	2.83898e+07	-121.171	1.01151e+09	-125.344	3.73463e+07
	-125.348	3.14936e+08	-121.172	6.88763e+07	-125.348	7.29194e+08	-125.348	5.65739e+08	-125.348	-7.08727e+07	-121.172	1.00717e+09	-125.348	1.73203e+07
	-125.352	3.34261e+08	-121.173	7.44365e+07	-125.352	6.35409e+08	-125.352	4.48311e+08	-125.352	-2.31673e+08	-121.173	9.65017e+08	-125.352	3.95656e+07
	-125.355	3.48248e+08	-121.174	1.49034e+07	-125.355	6.63408e+08	-125.355	6.11471e+08	-125.355	-4.01982e+08	-121.174	9.63113e+08	-125.355	1.48188e+07
	-125.359	4.00209e+08	-121.175	-1.33303e+07	-125.359	4.34561e+08	-125.359	4.30665e+08	-125.359	-3.07356e+08	-121.175	9.82475e+08	-125.359	3.02102e+07
	-125.363	4.50936e+08	-121.175	1.39496e+07	-125.363	3.30121e+08	-125.363	2.02173e+08	-125.363	-2.56818e+08	-121.175	1.01173e+09	-125.363	1.64973e+06
	-125.366	4.05105e+08	-121.176	-3.53073e+06	-125.366	6.88966e+08	-125.366	3.81867e+08	-125.366	-3.71289e+08	-121.176	9.68537e+08	-125.366	1.30744e+07
	-125.37	4.7348e+08	-121.177	-1.28274e+07	-125.37	4.76272e+08	-125.37	3.82821e+08	-125.37	-3.12561e+08	-121.177	9.08881e+08	-125.37	-2.28927e+06
	-125.373	4.21353e+08	-121.178	-1.68216e+07	-125.373	7.56535e+08	-125.373	3.26416e+08	-125.373	-2.97325e+08	-121.178	9.3656e+08	-125.373	523152
	-125.377	3.58832e+08	-121.179	2.64505e+07	-125.377	6.88307e+08	-125.377	4.45823e+08	-125.377	-4.2635e+08	-121.179	1.04631e+09	-125.377	9.00843e+06
	-125.381	4.34201e+08	-121.179	5.13797e+07	-125.381	6.95754e+08	-125.381	2.90557e+08	-125.381	-3.26925e+08	-121.179	1.08513e+09	-125.381	-7.18133e+06
	-125.384	3.17244e+08	-121.18	-3.81823e+07	-125.384	6.74565e+08	-125.384	4.00885e+08	-125.384	-1.76667e+08	-121.18	1.09338e+09	-125.384	-924165
	-125.388	2.1386e+08	-121.181	-7.76532e+07	-125.388	9.2256e+08	-125.388	5.13614e+08	-125.388	-3.57455e+08	-121.181	1.07995e+09	-125.388	-6.85087e+06
	-125.391	4.93115e+08	-121.182	-6.20604e+07	-125.391	5.10434e+08	-125.391	4.2248e+08	-125.391	-1.97395e+08	-121.182	1.11984e+09	-125.391	9.09825e+06
	-125.395	4.66849e+08	-121.183	-6.21568e+07	-125.395	7.4449e+08	-125.395	5.92319e+08	-125.395	-1.00198e+08	-121.183	1.13157e+09	-125.395	1.43377e+07
	-125.399	3.31993e+08	-121.183	-4.99599e+07	-125.399	7.29841e+08	-125.399	1.7939e+08	-125.399	-1.08046e+08	-121.183	1.07579e+09	-125.399	-2.42226e+07
	-125.402	3.46212e+08	-121.184	-5.24577e+07	-125.402	6.89961e+08	-125.402	1.84967e+08	-125.402	-1.97867e+08	-121.184	1.02576e+09	-125.402	-2.00064e+07
	-125.406	2.79705e+08	-121.185	-8.17992e+07	-125.406	8.14181e+08	-125.406	2.18633e+08	-125.406	-2.5126e+08	-121.185	1.06634e+09	-125.406	-7.67956e+06
	-125.41	1.24478e+08	-121.186	-1.14319e+08	-125.41	-8.74184e+07	-125.41	2.79892e+08	-125.41	-1.93839e+08	-121.186	1.0936e+09	-125.41	1.63895e+06
	-125.413	2.80611e+08	-121.186	-9.59185e+07	-125.413	3.2291e+08	-125.413	3.88787e+08	-125.413	-1.61015e+08	-121.186	1.04828e+09	-125.413	6.57394e+06
	-125.417	3.18385e+08	-121.187	-6.25313e+07	-125.417	6.38283e+08	-125.417	3.65704e+08	-125.417	-6.59911e+07	-121.187	1.01266e+09	-125.417	-1.70108e+06
	-125.42	2.83513e+08	-121.188	-7.6462e+07	-125.42	1.21507e+09	-125.42	1.53215e+08	-125.42	-1.82372e+08	-121.188	1.01527e+09	-125.42	-2.48741e+07
	-125.424	3.70905e+08	-121.189	-5.71847e+07	-125.424	6.3449e+08	-125.424	1.57053e+08	-125.424	-1.2444e+08	-121.189	1.07427e+09	-125.424	1.14941e+07
	-125.428	3.44918e+08	-121.19	-2.06525e+06	-125.428	6.1742e+08	-125.428	1.11971e+08	-125.428	-2.34094e+07	-121.19	1.10586e+09	-125.428	1.85037e+07
	-125.431	4.01425e+08	-121.19	-3.80514e+07	-125.431	-3.00209e+06	-125.431	2.27883e+08	-125.431	-1.02816e+08	-121.19	1.07814e+09	-125.431	-1.07248e+07
	-125.435	2.14382e+08	-121.191	-1.61578e+08	-125.435	5.04127e+08	-125.435	1.93247e+08	-125.435	-1.98344e+08	-121.191	1.07462e+09	-125.435	9.53042e+06
	-125.438	4.17041e+08	-121.192	-1.51737e+08	-125.438	3.25486e+08	-125.438	2.02423e+08	-125.438	-3.64306e+08	-121.192	1.10076e+09	-125.438	-2.37151e+07
	-125.442	3.88251e+08	-121.193	-1.00024e+08	-125.442	5.09836e+08	-125.442	3.03672e+08	-125.442	-4.10262e+08	-121.193	1.10508e+09	-125.442	-1.67679e+07
	-125.446	3.56102e+08	-121.194	-3.94303e+07	-125.446	8.02561e+08	-125.446	2.62661e+08	-125.446	-2.35654e+08	-121.194	1.10903e+09	-125.446	-2.27618e+06
	-125.449	3.43676e+08	-121.194	-4.16629e+07	-125.449	6.24474e+08	-125.449	1.46346e+08	-125.449	-2.05991e+08	-121.194	1.0851e+09	-125.449	1.22893e+06
	-125.453	3.02673e+08	-121.195	-1.12746e+08	-125.453	6.16994e+08	-125.453	4.32302e+08	-125.453	-1.82394e+08	-121.195	1.07201e+09	-125.453	4.90388e+06
	-125.457	3.54884e+08	-121.196	-1.36704e+08	-125.457	7.20947e+07	-125.457	3.85926e+08	-125.457	-2.6155e+08	-121.196	1.06135e+09	-125.457	-1.08959e+07
	-125.46	3.03388e+08	-121.197	-1.13831e+08	-125.46	5.24357e+08	-125.46	2.97598e+08	-125.46	-2.5273e+08	-121.197	1.08675e+09	-125.46	3.04248e+06
	-125.464	3.52507e+08	-121.198	-9.96146e+07	-125.464	3.41134e+08	-125.464	3.2434e+08	-125.464	-3.07387e+08	-121.198	1.09829e+09	-125.464	3.16388e+06
	-125.467	3.65478e+08	-121.198	-1.04525e+08	-125.467	3.68956e+08	-125.467	5.84512e+08	-125.467	-3.5148e+08	-121.198	1.0885e+09	-125.467	1.38442e+06
	-125.471	3.76451e+08	-121.199	-9.30787e+07	-125.471	8.13778e+08	-125.471	3.42136e+08	-125.471	-3.48255e+08	-121.199	1.09652e+09	-125.471	-3.29065e+07
	-125.475	3.25528e+08	-121.2	-1.02242e+08	-125.475	6.11936e+08	-125.475	5.06139e+08	-125.475	-3.94573e+08	-121.2	1.10317e+09	-125.475	-2.52506e+07
	-125.478	4.14478e+08	-121.201	-9.94784e+07	-125.478	7.58079e+08	-125.478	2.46805e+07	-125.478	-2.82501e+08	-121.201	1.09326e+09	-125.478	57192
	-125.482	3.47893e+08	-121.202	-1.52466e+08	-125.482	3.418e+08	-125.482	3.43589e+08	-125.482	-2.88995e+08	-121.202	1.10586e+09	-125.482	6.68691e+06
	-125.486	4.47341e+08	-121.202	-1.55484e+08	-125.486	2.19922e+08	-125.486	2.56536e+08	-125.486	-3.53497e+08	-121.202	1.09741e+09	-125.486	1.71469e+07
	-125.489	5.24751e+08	-121.203	-1.11175e+08	-125.489	1.70752e+08	-125.489	1.25412e+08	-125.489	-3.09346e+08	-121.203	1.1699e+09	-125.489	-4.42984e+06
	-125.493	2.83878e+08	-121.204	-4.45241e+07	-125.493	2.65196e+08	-125.493	4.50176e+08	-125.493	-2.12011e+08	-121.204	1.18106e+09	-125.493	-9.8204e+06
	-125.496	3.67401e+08	-121.205	-5.13008e+07	-125.496	5.65558e+08	-125.496	3.19079e+08	-125.496	-1.39613e+08	-121.205	1.14955e+09	-125.496	-5.99809e+06
	-125.5	5.31384e+08	-121.206	-6.96323e+07	-125.5	1.01021e+09	-125.5	5.24869e+08	-125.5	-7.14394e+07	-121.206	1.12602e+09	-125.5	-2.10431e+06
	-125.504	3.12035e+08	-121.206	-3.30188e+07	-125.504	2.81058e+08	-125.504	2.15034e+08	-125.504	-2.65971e+08	-121.206	1.14808e+09	-125.504	1.35497e+06
	-125.507	2.86701e+08	-121.207	8.73123e+06	-125.507	5.43041e+08	-125.507	2.06298e+08	-125.507	-7.77892e+07	-121.207	1.12695e+09	-125.507	2.20395e+07
	-125.511	3.38225e+08	-121.208	4.58326e+06	-125.511	-4.47355e+07	-125.511	6.14991e+08	-125.511	-1.61049e+08	-121.208	1.10585e+09	-125.511	-6.20127e+06
	-125.514	4.44561e+08	-121.209	2.14599e+07	-125.514	2.62272e+08	-125.514	2.88849e+08	-125.514	-3.03519e+08	-121.209	1.09472e+09	-125.514	-1.17976e+07
	-125.518	4.29741e+08	-121.209	7.68043e+07	-125.518	5.14783e+08	-125.518	4.10144e+08	-125.518	-3.02965e+08	-121.209	1.08436e+09	-125.518	-2.83255e+07
	-125.522	9.09598e+07	-121.21	5.29e+07	-125.522	3.96371e+08	-125.522	7.28928e+08	-125.522	-2.35165e+08	-121.21	1.10515e+09	-125.522	1.30277e+06
	-125.525	3.68405e+08	-121.211	5.1749e+07	-125.525	6.44669e+08	-125.525	3.97721e+08	-125.525	-2.52115e+08	-121.211	1.08448e+09	-125.525	1.30063e+07
	-125.529	4.72494e+08	-121.212	9.12389e+07	-125.529	6.84925e+08	-125.529	4.05537e+08	-125.529	-3.42161e+08	-121.212	1.12858e+09	-125.529	-8.34112e+06
	-125.533	3.05217e+08	-121.213	1.66958e+08	-125.533	7.61082e+08	-125.533	2.2999e+08	-125.533	-4.64299e+08	-121.213	1.18865e+09	-125.533	-1.95921e+06
	-125.536	2.91007e+08	-121.213	1.03807e+08	-125.536	6.31226e+08	-125.536	2.77278e+08	-125.536	-3.35303e+08	-121.213	1.19358e+09	-125.536	-1.70046e+07
	-125.54	4.41228e+08	-121.214	5.09478e+07	-125.54	7.38029e+08	-125.54	2.39706e+08	-125.54	-1.6146e+08	-121.214	1.1904e+09	-125.54	1.10874e+07
	-125.543	4.50141e+08	-121.215	-7.09878e+06	-125.543	2.41299e+08	-125.543	4.09492e+08	-125.543	-2.51879e+08	-121.215	1.18454e+09	-125.543	3.69954e+06
	-125.547	2.87142e+08	-121.216	-3.28847e+07	-125.547	5.31249e+08	-125.547	2.46433e+08	-125.547	-1.21025e+08	-121.216	1.20825e+09	-125.547	3.29479e+06
	-125.551	3.83792e+08	-121.217	-5.58975e+07	-125.551	3.52437e+08	-125.551	5.47462e+08	-125.551	-1.08694e+08	-121.217	1.22084e+09	-125.551	2.21131e+06
	-125.554	4.66501e+08	-121.217	-1.03188e+08	-125.554	8.25201e+08	-125.554	2.08518e+08	-125.554	-2.80646e+08	-121.217	1.14652e+09	-125.554	5.88473e+06
	-125.558	3.79667e+08	-121.218	-4.86303e+07	-125.558	2.86628e+08	-125.558	2.16414e+08	-125.558	-4.06847e+08	-121.218	1.11144e+09	-125.558	-359146
	-125.562	3.31216e+08	-121.219	-3.56173e+07	-125.562	4.44027e+08	-125.562	3.31979e+08	-125.562	-4.21804e+08	-121.219	1.11317e+09	-125.562	4.66105e+06
	-125.565	2.28057e+08	-121.22	-6.67871e+07	-125.565	6.2147e+08	-125.565	2.30618e+08	-125.565	-3.91601e+08	-121.22	1.11473e+09	-125.565	-1.69428e+07
	-125.569	2.72622e+08	-121.221	-7.46015e+07	-125.569	6.46506e+08	-125.569	4.64694e+08	-125.569	-2.89652e+08	-121.221	1.1691e+09	-125.569	2.51159e+07
	-125.572	3.73449e+08	-121.221	-9.40037e+07	-125.572	5.43555e+08	-125.572	2.88379e+08	-125.572	-2.34987e+08	-121.221	1.20277e+09	-125.572	-1.22333e+07
	-125.576	3.13314e+08	-121.222	-9.12275e+07	-125.576	2.68524e+08	-125.576	2.73243e+08	-125.576	-3.52501e+08	-121.222	1.22701e+09	-125.576	7.76052e+06
	-125.58	4.56329e+08	-121.223	2.54987e+07	-125.58	1.53193e+08	-125.58	3.3644e+08	-125.58	-4.0663e+08	-121.223	1.2362e+09	-125.58	-9.06756e+06
	-125.583	3.54244e+08	-121.224	6.58381e+06	-125.583	-3.09444e+07	-125.583	2.62358e+08	-125.583	-2.27956e+08	-121.224	1.23335e+09	-125.583	5.80796e+06
	-125.587	3.42896e+08	-121.225	-9.525e+07	-125.587	3.31677e+08	-125.587	2.48833e+08	-125.587	-2.88514e+08	-121.225	1.20012e+09	-125.587	-1.09889e+07
	-125.59	5.60861e+08	-121.225	-8.33453e+07	-125.59	9.35851e+07	-125.59	3.23113e+08	-125.59	-2.90033e+08	-121.225	1.15436e+09	-125.59	8.29122e+06
	-125.594	2.79678e+08	-121.226	-9.94852e+07	-125.594	1.14371e+09	-125.594	3.44745e+08	-125.594	-4.37262e+08	-121.226	1.11976e+09	-125.594	-1.04612e+06
	-125.598	4.15202e+08	-121.227	-1.05507e+08	-125.598	1.13411e+08	-125.598	6.13957e+08	-125.598	-5.52748e+08	-121.227	1.1811e+09	-125.598	-1.97253e+07
	-125.601	3.31234e+08	-121.228	-1.45028e+08	-125.601	4.54331e+08	-125.601	6.40016e+08	-125.601	-3.28243e+08	-121.228	1.17196e+09	-125.601	-6.59277e+06
	-125.605	3.97512e+08	-121.229	-1.12004e+08	-125.605	-2.12418e+08	-125.605	1.34059e+08	-125.605	-2.10086e+08	-121.229	1.21703e+09	-125.605	1.50219e+07
	-125.609	3.94721e+08	-121.229	-1.25053e+08	-125.609	3.78032e+08	-125.609	2.52393e+08	-125.609	-1.68377e+08	-121.229	1.16774e+09	-125.609	429978
	-125.612	4.75966e+08	-121.23	-1.56294e+08	-125.612	2.07447e+08	-125.612	1.57415e+08	-125.612	-1.91746e+08	-121.23	1.19511e+09	-125.612	-2.97424e+06
	-125.616	3.55547e+08	-121.231	-1.29868e+08	-125.616	4.53372e+08	-125.616	5.46335e+08	-125.616	-2.97146e+08	-121.231	1.22787e+09	-125.616	-1.95685e+06
	-125.619	5.78145e+08	-121.232	-6.82666e+07	-125.619	7.13496e+08	-125.619	3.20112e+08	-125.619	-1.80983e+08	-121.232	1.19049e+09	-125.619	1.33663e+07
	-125.623	3.77832e+08	-121.232	-5.23976e+07	-125.623	4.59177e+08	-125.623	2.97873e+08	-125.623	-3.47436e+08	-121.232	1.20321e+09	-125.623	3.47299e+06
	-125.627	2.62435e+08	-121.233	-6.13389e+07	-125.627	3.13212e+08	-125.627	6.54406e+08	-125.627	-3.76584e+08	-121.233	1.2058e+09	-125.627	-8.89748e+06
	-125.63	4.01528e+08	-121.234	-3.83291e+07	-125.63	3.57494e+08	-125.63	1.38462e+08	-125.63	-3.91751e+08	-121.234	1.21894e+09	-125.63	9.78234e+06
	-125.634	2.18762e+08	-121.235	-2.60129e+07	-125.634	7.74708e+07	-125.634	3.01344e+08	-125.634	-5.07025e+08	-121.235	1.24154e+09	-125.634	7.94841e+06
	-125.637	3.24845e+08	-121.236	-2.93085e+07	-125.637	1.03509e+08	-125.637	3.64068e+08	-125.637	-3.80621e+08	-121.236	1.2022e+09	-125.637	-3.18671e+07
	-125.641	2.18257e+08	-121.236	2.93291e+06	-125.641	1.05511e+09	-125.641	5.13146e+08	-125.641	-2.63022e+08	-121.236	1.21932e+09	-125.641	-1.40535e+07
	-125.645	3.01418e+08	-121.237	3.6865e+07	-125.645	1.82283e+08	-125.645	2.92579e+08	-125.645	-2.48256e+08	-121.237	1.23751e+09	-125.645	5.49357e+06
	-125.648	2.41435e+08	-121.238	1.74153e+07	-125.648	3.04334e+08	-125.648	1.62711e+08	-125.648	-3.46981e+08	-121.238	1.17713e+09	-125.648	3.69161e+07
	-125.652	3.19276e+08	-121.239	246331	-125.652	3.30885e+08	-125.652	-3.02427e+07	-125.652	-4.12554e+08	-121.239	1.19607e+09	-125.652	-1.80487e+07
	-125.656	2.16132e+08	-121.24	7.98438e+06	-125.656	6.58506e+08	-125.656	3.9987e+08	-125.656	-1.94094e+08	-121.24	1.22974e+09	-125.656	6.31544e+06
	-125.659	3.34756e+08	-121.24	-1.73994e+07	-125.659	9.19336e+08	-125.659	2.07964e+08	-125.659	-1.7601e+08	-121.24	1.23312e+09	-125.659	-2.59489e+07
	-125.663	4.03062e+08	-121.241	3.49906e+07	-125.663	5.08672e+08	-125.663	-6.13039e+07	-125.663	-2.70089e+08	-121.241	1.25865e+09	-125.663	-5.55551e+06
	-125.666	4.80997e+08	-121.242	-3.62428e+07	-125.666	2.5343e+08	-125.666	-1.10965e+08	-125.666	-1.92466e+08	-121.242	1.27702e+09	-125.666	-1.33196e+07
	-125.67	2.98279e+08	-121.243	-4.82564e+07	-125.67	7.95611e+08	-125.67	1.71404e+08	-125.67	-1.71509e+08	-121.243	1.24453e+09	-125.67	2.84896e+06
	-125.674	3.10925e+08	-121.244	1.20666e+07	-125.674	1.98586e+08	-125.674	3.14139e+08	-125.674	-3.04621e+08	-121.244	1.2317e+09	-125.674	-746057
	-125.677	4.31303e+08	-121.244	-3.48722e+07	-125.677	5.5566e+08	-125.677	3.77956e+08	-125.677	-2.54504e+08	-121.244	1.19938e+09	-125.677	3.04488e+07
	-125.681	4.47241e+08	-121.245	-6.32884e+07	-125.681	7.05945e+07	-125.681	3.35546e+08	-125.681	-3.14758e+08	-121.245	1.17657e+09	-125.681	2.04751e+06
	-125.685	3.35406e+08	-121.246	2.91571e+07	-125.685	5.33158e+08	-125.685	2.02404e+08	-125.685	-4.53217e+08	-121.246	1.18046e+09	-125.685	-1.26404e+07
	-125.688	3.80403e+08	-121.247	7.13039e+07	-125.688	2.28637e+08	-125.688	1.92645e+08	-125.688	-3.86093e+08	-121.247	1.21485e+09	-125.688	-183924
	-125.692	3.55144e+08	-121.248	9.21081e+07	-125.692	3.85209e+08	-125.692	4.87584e+08	-125.692	-1.80167e+08	-121.248	1.28074e+09	-125.692	6.40665e+06
	-125.695	4.11203e+08	-121.248	6.48632e+07	-125.695	1.00272e+07	-125.695	2.80529e+08	-125.695	-2.13486e+08	-121.248	1.33871e+09	-125.695	-2.04837e+07
	-125.699	2.24965e+08	-121.249	4.70465e+07	-125.699	1.23179e+08	-125.699	2.8753e+08	-125.699	-2.40209e+08	-121.249	1.34619e+09	-125.699	-2.24812e+07
	-125.703	2.99333e+08	-121.25	5.95234e+07	-125.703	5.28726e+08	-125.703	3.3035e+08	-125.703	-4.03171e+08	-121.25	1.35031e+09	-125.703	-1.88579e+06
	-125.706	3.52165e+08	-121.251	2.35532e+07	-125.706	5.83746e+08	-125.706	4.63647e+08	-125.706	-4.18963e+08	-121.251	1.3734e+09	-125.706	1.03164e+07
	-125.71	3.64625e+08	-121.252	1.40419e+07	-125.71	6.59541e+08	-125.71	5.16155e+08	-125.71	-3.42243e+08	-121.252	1.365e+09	-125.71	-2.32331e+07
	-125.713	2.97404e+08	-121.252	3.27532e+07	-125.713	8.48937e+08	-125.713	1.87856e+08	-125.713	-1.51434e+08	-121.252	1.35305e+09	-125.713	4.08099e+06
	-125.717	2.9508e+08	-121.253	5.69506e+07	-125.717	5.63828e+08	-125.717	1.92522e+08	-125.717	-9.30502e+07	-121.253	1.33431e+09	-125.717	-2.32603e+07
	-125.721	2.99916e+08	-121.254	4.39128e+07	-125.721	1.05636e+08	-125.721	5.55114e+07	-125.721	-2.20564e+08	-121.254	1.39621e+09	-125.721	-1.78775e+07
	-125.724	3.36606e+08	-121.255	-3.49328e+07	-125.724	3.10159e+08	-125.724	5.31124e+08	-125.724	-3.69983e+08	-121.255	1.43332e+09	-125.724	3.88017e+06
	-125.728	1.38934e+08	-121.255	-6.12108e+07	-125.728	3.4048e+08	-125.728	2.05332e+08	-125.728	-2.91872e+08	-121.255	1.41964e+09	-125.728	4.4408e+06
	-125.732	3.79361e+08	-121.256	-8.9219e+07	-125.732	4.29508e+08	-125.732	1.36655e+08	-125.732	-2.62385e+08	-121.256	1.42303e+09	-125.732	-1.92171e+07
	-125.735	1.73202e+08	-121.257	-1.11276e+07	-125.735	7.09035e+08	-125.735	1.15606e+08	-125.735	-2.58799e+08	-121.257	1.41051e+09	-125.735	-6.95845e+06
	-125.739	3.21953e+08	-121.258	-3.98542e+07	-125.739	3.84368e+08	-125.739	2.46586e+08	-125.739	-3.97332e+08	-121.258	1.36891e+09	-125.739	576005
	-125.742	3.16779e+08	-121.259	-602747	-125.742	4.59201e+08	-125.742	1.98612e+08	-125.742	-2.29978e+08	-121.259	1.33512e+09	-125.742	779662
	-125.746	3.53584e+08	-121.259	1.52388e+08	-125.746	4.19039e+08	-125.746	2.94284e+08	-125.746	-2.4878e+08	-121.259	1.33558e+09	-125.746	-2.15208e+06
	-125.75	5.2818e+08	-121.26	1.61494e+08	-125.75	7.01445e+08	-125.75	1.56225e+08	-125.75	-2.45898e+08	-121.26	1.38127e+09	-125.75	1.52956e+07
	-125.753	4.47775e+08	-121.261	1.06005e+08	-125.753	6.5713e+08	-125.753	2.88912e+08	-125.753	-2.22906e+08	-121.261	1.40115e+09	-125.753	-594469
	-125.757	4.49839e+08	-121.262	7.82463e+07	-125.757	7.41673e+08	-125.757	4.51326e+08	-125.757	-1.76424e+08	-121.262	1.41062e+09	-125.757	9.23482e+06
	-125.76	3.56305e+08	-121.263	1.45896e+08	-125.76	3.60666e+08	-125.76	3.21817e+08	-125.76	-1.94695e+08	-121.263	1.42723e+09	-125.76	3.36315e+07
	-125.764	2.98951e+08	-121.263	1.46434e+08	-125.764	2.30056e+08	-125.764	-1.82033e+07	-125.764	-2.26954e+08	-121.263	1.41754e+09	-125.764	-2.0252e+07
	-125.768	1.93716e+08	-121.264	1.05249e+08	-125.768	9.02826e+08	-125.768	3.16013e+08	-125.768	-2.91372e+08	-121.264	1.42265e+09	-125.768	-1.37088e+07
	-125.771	2.34715e+08	-121.265	3.18249e+07	-125.771	3.58057e+08	-125.771	2.50868e+08	-125.771	-1.62113e+08	-121.265	1.47585e+09	-125.771	2.62333e+06
	-125.775	3.62187e+08	-121.266	-6.65388e+07	-125.775	1.68018e+08	-125.775	3.03326e+08	-125.775	-2.52238e+08	-121.266	1.49595e+09	-125.775	-1.63527e+07
	-125.779	3.1205e+08	-121.267	-1.16112e+08	-125.779	6.1114e+08	-125.779	2.83927e+08	-125.779	-3.95756e+08	-121.267	1.46968e+09	-125.779	-1.66844e+07
	-125.782	2.99853e+08	-121.267	-6.05274e+07	-125.782	4.48417e+08	-125.782	1.12127e+08	-125.782	-3.27952e+08	-121.267	1.37885e+09	-125.782	3.19463e+06
	-125.786	3.57735e+08	-121.268	-5.40603e+07	-125.786	4.56147e+07	-125.786	5.4249e+08	-125.786	-3.20025e+08	-121.268	1.36829e+09	-125.786	-3.12767e+06
	-125.789	3.98757e+08	-121.269	-8.10717e+07	-125.789	2.39003e+08	-125.789	8.73121e+07	-125.789	-3.75328e+08	-121.269	1.406e+09	-125.789	2.19739e+06
	-125.793	3.15989e+08	-121.27	-9.0524e+07	-125.793	7.4308e+07	-125.793	1.24621e+08	-125.793	-1.48967e+08	-121.27	1.45586e+09	-125.793	-1.3095e+07
	-125.797	3.94803e+08	-121.271	3.63978e+06	-125.797	4.22649e+07	-125.797	3.80933e+08	-125.797	-1.20337e+08	-121.271	1.4832e+09	-125.797	-8.29918e+06
	-125.8	3.67542e+08	-121.271	7.2731e+06	-125.8	7.2183e+08	-125.8	3.56225e+08	-125.8	-462270	-121.271	1.52235e+09	-125.8	1.34653e+06
	-125.804	3.83887e+08	-121.272	1.66007e+07	-125.804	3.90721e+07	-125.804	-3.1513e+07	-125.804	1.121e+08	-121.272	1.52012e+09	-125.804	6.63974e+06
	-125.808	3.33629e+08	-121.273	-5.24816e+07	-125.808	3.81927e+07	-125.808	3.37182e+08	-125.808	1.9586e+08	-121.273	1.52015e+09	-125.808	4.66239e+06
	-125.811	3.34074e+08	-121.274	-1.01178e+08	-125.811	3.59117e+08	-125.811	2.58906e+08	-125.811	-1.40836e+08	-121.274	1.4875e+09	-125.811	7.74928e+06
	-125.815	3.09956e+08	-121.275	-6.96457e+07	-125.815	2.24774e+08	-125.815	2.307e+08	-125.815	-2.20581e+08	-121.275	1.44946e+09	-125.815	-2.39278e+06
	-125.818	2.65302e+08	-121.275	2.89388e+06	-125.818	3.46201e+08	-125.818	4.20722e+08	-125.818	-1.01718e+08	-121.275	1.45449e+09	-125.818	-1.26782e+07
	-125.822	3.15012e+08	-121.276	4.36826e+07	-125.822	5.41606e+08	-125.822	3.30114e+08	-125.822	2.89775e+07	-121.276	1.46128e+09	-125.822	2.00195e+07
	-125.826	3.65851e+08	-121.277	1.78399e+07	-125.826	-5.27026e+07	-125.826	4.86769e+08	-125.826	5.14747e+07	-121.277	1.44495e+09	-125.826	2.87476e+07
	-125.829	4.75043e+08	-121.278	6.65124e+07	-125.829	5.78442e+08	-125.829	1.00791e+08	-125.829	-4.10722e+07	-121.278	1.41868e+09	-125.829	1.0125e+07
	-125.833	2.95243e+08	-121.278	1.02038e+08	-125.833	-2.0077e+08	-125.833	4.80368e+08	-125.833	9.22983e+07	-121.278	1.43163e+09	-125.833	-2.27998e+07
	-125.836	4.23756e+08	-121.279	8.27326e+07	-125.836	5.46164e+08	-125.836	3.16323e+08	-125.836	5.44405e+06	-121.279	1.47022e+09	-125.836	-1.05654e+07
	-125.84	2.68261e+08	-121.28	4.48081e+07	-125.84	-6.71052e+07	-125.84	-6.41842e+07	-125.84	-2.78525e+07	-121.28	1.51099e+09	-125.84	1.39821e+07
	-125.844	2.65667e+08	-121.281	6.14701e+07	-125.844	3.7743e+08	-125.844	2.87463e+08	-125.844	-1.28395e+08	-121.281	1.51241e+09	-125.844	-1.70618e+06
	-125.847	3.40233e+08	-121.282	2.42241e+07	-125.847	2.4988e+08	-125.847	3.41517e+08	-125.847	7.7425e+07	-121.282	1.50149e+09	-125.847	-1.62965e+06
	-125.851	2.56271e+08	-121.282	6.84059e+07	-125.851	4.12218e+07	-125.851	5.26147e+08	-125.851	1.60375e+08	-121.282	1.5039e+09	-125.851	1.01846e+07
	-125.855	4.3153e+08	-121.283	1.0197e+08	-125.855	4.35892e+08	-125.855	1.11737e+08	-125.855	1.8394e+08	-121.283	1.50436e+09	-125.855	9.42156e+06
	-125.858	2.85713e+08	-121.284	9.182e+07	-125.858	3.18869e+08	-125.858	1.75972e+08	-125.858	9.08989e+07	-121.284	1.54552e+09	-125.858	-3.53942e+06
	-125.862	3.87092e+08	-121.285	1.0912e+08	-125.862	2.05551e+08	-125.862	4.13048e+08	-125.862	1.10306e+08	-121.285	1.55691e+09	-125.862	8.81446e+06
	-125.865	2.44574e+08	-121.286	8.80401e+07	-125.865	3.52633e+08	-125.865	1.74663e+08	-125.865	3.05115e+08	-121.286	1.53093e+09	-125.865	1.19148e+06
	-125.869	3.30256e+08	-121.286	7.94771e+07	-125.869	7.55755e+08	-125.869	2.1995e+08	-125.869	3.85986e+08	-121.286	1.54858e+09	-125.869	-7.73153e+06
	-125.873	3.15413e+08	-121.287	6.00372e+07	-125.873	3.15492e+08	-125.873	4.57939e+08	-125.873	3.99219e+08	-121.287	1.59218e+09	-125.873	-8.93039e+06
	-125.876	2.20319e+08	-121.288	6.47776e+07	-125.876	2.70556e+08	-125.876	1.8128e+08	-125.876	3.78106e+08	-121.288	1.57309e+09	-125.876	9.79411e+06
	-125.88	2.70407e+08	-121.289	9.8412e+07	-125.88	1.0298e+08	-125.88	3.23161e+08	-125.88	2.66273e+08	-121.289	1.55403e+09	-125.88	-1.48711e+07
	-125.884	3.27846e+08	-121.29	8.98065e+07	-125.884	4.62738e+08	-125.884	2.5643e+08	-125.884	3.01618e+08	-121.29	1.53338e+09	-125.884	-2.03992e+07
	-125.887	2.92511e+08	-121.29	9.46925e+07	-125.887	3.10883e+08	-125.887	2.41869e+08	-125.887	2.32953e+08	-121.29	1.55036e+09	-125.887	8.12733e+06
	-125.891	2.70852e+08	-121.291	8.91941e+07	-125.891	4.69745e+08	-125.891	2.15465e+08	-125.891	3.80285e+07	-121.291	1.56888e+09	-125.891	3.90514e+06
	-125.894	4.41796e+08	-121.292	2.95626e+07	-125.894	1.89219e+08	-125.894	1.70914e+08	-125.894	2.53146e+08	-121.292	1.59876e+09	-125.894	-7.48661e+06
	-125.898	3.21332e+08	-121.293	-2.55137e+07	-125.898	3.752e+08	-125.898	3.2255e+08	-125.898	1.92052e+08	-121.293	1.633e+09	-125.898	-2.68452e+07
	-125.902	3.81527e+08	-121.294	-2.77167e+07	-125.902	4.82998e+08	-125.902	5.30207e+08	-125.902	1.49069e+08	-121.294	1.66982e+09	-125.902	-1.11393e+07
	-125.905	4.74564e+08	-121.294	-1.47715e+07	-125.905	3.192e+08	-125.905	3.16662e+08	-125.905	-1.49892e+08	-121.294	1.69445e+09	-125.905	-2.85692e+07
	-125.909	2.86158e+08	-121.295	1.86942e+06	-125.909	8.11395e+06	-125.909	2.27143e+08	-125.909	-4.91079e+07	-121.295	1.71227e+09	-125.909	2.17374e+07
	-125.912	4.04391e+08	-121.296	6.90368e+07	-125.912	-1.2034e+08	-125.912	2.6053e+08	-125.912	7.57306e+07	-121.296	1.71123e+09	-125.912	-1.50122e+07
	-125.916	3.87803e+08	-121.297	3.95741e+07	-125.916	1.15648e+08	-125.916	5.53882e+07	-125.916	3.54456e+06	-121.297	1.72493e+09	-125.916	4.78744e+06
	-125.92	4.37586e+08	-121.298	-5.33243e+07	-125.92	1.30405e+08	-125.92	1.88781e+08	-125.92	-1.02409e+08	-121.298	1.7159e+09	-125.92	-1.50057e+07
	-125.923	4.10049e+08	-121.298	-7.21331e+07	-125.923	3.84201e+08	-125.923	3.51002e+08	-125.923	-1.03407e+08	-121.298	1.65681e+09	-125.923	1.86915e+06
	-125.927	3.15937e+08	-121.299	-6.84579e+07	-125.927	4.03144e+08	-125.927	2.81819e+08	-125.927	-5.48658e+07	-121.299	1.66131e+09	-125.927	-1.23292e+07
	-125.931	3.75743e+08	-121.3	-5.85384e+07	-125.931	3.84537e+08	-125.931	3.69557e+08	-125.931	-8.82827e+07	-121.3	1.71361e+09	-125.931	-8.90242e+06
	-125.934	3.20036e+08	-121.301	-6.8639e+07	-125.934	6.0328e+08	-125.934	2.18908e+08	-125.934	2.11378e+07	-121.301	1.73617e+09	-125.934	-2.63042e+07
	-125.938	3.91581e+08	-121.301	-7.68149e+07	-125.938	-1.46952e+08	-125.938	2.75529e+08	-125.938	1.48889e+08	-121.301	1.77774e+09	-125.938	-5.83058e+06
	-125.941	4.10084e+08	-121.302	-2.69068e+07	-125.941	-6.83103e+07	-125.941	1.31924e+08	-125.941	1.46964e+08	-121.302	1.79197e+09	-125.941	3.21551e+07
	-125.945	3.12759e+08	-121.303	-2.39837e+07	-125.945	4.96042e+07	-125.945	-4.83279e+07	-125.945	2.54358e+07	-121.303	1.79068e+09	-125.945	1.62214e+07
	-125.949	1.58492e+08	-121.304	1.14541e+07	-125.949	1.5566e+08	-125.949	3.82802e+08	-125.949	-6.47665e+06	-121.304	1.7854e+09	-125.949	2.14562e+06
	-125.952	3.55965e+08	-121.305	1.56917e+07	-125.952	4.55792e+08	-125.952	2.3797e+08	-125.952	-3.46527e+07	-121.305	1.76756e+09	-125.952	1.03592e+06
	-125.956	4.29476e+08	-121.305	-1.02661e+07	-125.956	1.57299e+08	-125.956	1.5456e+08	-125.956	-1.87214e+07	-121.305	1.78146e+09	-125.956	1.0434e+06
	-125.959	4.49838e+08	-121.306	-8.84563e+07	-125.959	5.00042e+08	-125.959	3.63144e+08	-125.959	-4.00023e+07	-121.306	1.83353e+09	-125.959	-7.8467e+06
	-125.963	2.70881e+08	-121.307	-7.41775e+07	-125.963	8.91588e+07	-125.963	4.93668e+07	-125.963	-1.4241e+08	-121.307	1.85248e+09	-125.963	6.47338e+06
	-125.967	2.14739e+08	-121.308	-3.75433e+07	-125.967	-2.63785e+08	-125.967	3.54072e+08	-125.967	-9.58148e+07	-121.308	1.7996e+09	-125.967	-2.8027e+07
	-125.97	3.91774e+08	-121.309	-6.21323e+07	-125.97	5.67704e+08	-125.97	5.36236e+08	-125.97	-5.56657e+07	-121.309	1.78182e+09	-125.97	-1.51235e+07
	-125.974	1.93006e+08	-121.309	-8.33103e+07	-125.974	4.56765e+08	-125.974	1.90865e+08	-125.974	-8.15805e+07	-121.309	1.81632e+09	-125.974	2.28907e+07
	-125.978	3.60141e+08	-121.31	20564	-125.978	5.68017e+08	-125.978	2.14847e+08	-125.978	-1.97957e+08	-121.31	1.80022e+09	-125.978	1.1965e+07
	-125.981	3.12256e+08	-121.311	6.51708e+07	-125.981	2.85006e+08	-125.981	2.10129e+07	-125.981	-1.45361e+07	-121.311	1.76453e+09	-125.981	-5.99468e+06
	-125.985	1.85268e+08	-121.312	7.87225e+07	-125.985	4.73616e+08	-125.985	3.33321e+08	-125.985	2.31893e+06	-121.312	1.7275e+09	-125.985	9.79813e+06
	-125.988	4.37195e+08	-121.313	4.93398e+07	-125.988	-1.67932e+08	-125.988	5.05654e+08	-125.988	-7.32971e+06	-121.313	1.69404e+09	-125.988	1.53517e+07
	-125.992	3.21919e+08	-121.313	8.69268e+06	-125.992	1.32368e+08	-125.992	-2.11902e+07	-125.992	-2.23813e+08	-121.313	1.70247e+09	-125.992	1.45432e+07
	-125.996	2.49302e+08	-121.314	-4.27391e+07	-125.996	2.33925e+08	-125.996	1.52148e+08	-125.996	-3.82904e+08	-121.314	1.79876e+09	-125.996	-2.46232e+06
	-125.999	2.91377e+08	-121.315	-2.00421e+07	-125.999	6.22162e+08	-125.999	9.60253e+07	-125.999	-3.11969e+08	-121.315	1.85797e+09	-125.999	1.05081e+07
	-126.003	2.2282e+08	-121.316	2.02093e+07	-126.003	7.81339e+08	-126.003	9.42667e+07	-126.003	-3.2579e+08	-121.316	1.8506e+09	-126.003	-1.27525e+07
	-126.007	4.44856e+08	-121.317	-2.75371e+07	-126.007	3.86274e+08	-126.007	2.23832e+08	-126.007	-3.42467e+08	-121.317	1.80201e+09	-126.007	-1.75883e+06
	-126.01	3.57638e+08	-121.317	-2.21975e+07	-126.01	2.88177e+08	-126.01	5.114e+08	-126.01	-3.34939e+08	-121.317	1.79285e+09	-126.01	-1.05864e+07
	-126.014	3.36667e+08	-121.318	4.35485e+07	-126.014	-1.81226e+08	-126.014	5.04466e+07	-126.014	-3.06178e+08	-121.318	1.77985e+09	-126.014	-4.06776e+07
	-126.017	1.4402e+08	-121.319	4.00232e+07	-126.017	-6.37772e+07	-126.017	3.86054e+08	-126.017	-2.64252e+08	-121.319	1.79241e+09	-126.017	-1.40647e+07
	-126.021	2.2772e+08	-121.32	8.38557e+06	-126.021	5.36149e+08	-126.021	2.87016e+08	-126.021	-1.9582e+08	-121.32	1.78984e+09	-126.021	6.45281e+06
	-126.025	2.02057e+08	-121.321	3.99516e+07	-126.025	1.31113e+08	-126.025	3.37306e+07	-126.025	-1.6167e+08	-121.321	1.84261e+09	-126.025	-1.90273e+07
	-126.028	3.4746e+08	-121.321	8.00388e+07	-126.028	5.72904e+07	-126.028	2.95664e+08	-126.028	-1.74602e+08	-121.321	1.83139e+09	-126.028	1.1112e+07
	-126.032	3.64327e+08	-121.322	6.01816e+07	-126.032	2.55351e+08	-126.032	2.16547e+08	-126.032	-1.88949e+08	-121.322	1.82895e+09	-126.032	-6.7006e+06
	-126.035	4.09139e+08	-121.323	7.72917e+07	-126.035	-1.90705e+08	-126.035	6.24179e+07	-126.035	-3.29243e+08	-121.323	1.84477e+09	-126.035	7.30442e+06
	-126.039	4.91603e+08	-121.324	1.10592e+08	-126.039	-3.11714e+08	-126.039	1.16884e+08	-126.039	-2.11853e+08	-121.324	1.84899e+09	-126.039	-3.66444e+06
	-126.043	3.82436e+08	-121.324	6.83646e+07	-126.043	-5.92647e+07	-126.043	1.95586e+08	-126.043	-2.72972e+08	-121.324	1.84969e+09	-126.043	8.21847e+06
	-126.046	2.65733e+08	-121.325	-6.03592e+06	-126.046	3.74563e+08	-126.046	1.23994e+08	-126.046	-3.55087e+08	-121.325	1.82383e+09	-126.046	-1.43886e+07
	-126.05	2.85941e+08	-121.326	-3.54808e+07	-126.05	1.32276e+08	-126.05	1.28189e+08	-126.05	-4.5746e+08	-121.326	1.85704e+09	-126.05	-2.34994e+07
	-126.054	3.32646e+08	-121.327	-1.92191e+07	-126.054	3.70004e+07	-126.054	5.23543e+07	-126.054	-3.32179e+08	-121.327	1.88353e+09	-126.054	-2.15527e+06
	-126.057	4.33968e+08	-121.328	-3.74267e+07	-126.057	6.59025e+08	-126.057	6.34851e+07	-126.057	-1.89738e+08	-121.328	1.9197e+09	-126.057	-1.2654e+06
	-126.061	3.47386e+08	-121.328	-9.13765e+07	-126.061	5.1354e+08	-126.061	3.32418e+08	-126.061	-9.75666e+07	-121.328	1.95878e+09	-126.061	-6.64558e+06
	-126.064	3.167e+08	-121.329	-7.76794e+07	-126.064	2.50239e+08	-126.064	3.70039e+08	-126.064	-2.97738e+08	-121.329	1.97604e+09	-126.064	-9.23565e+06
	-126.068	2.67177e+08	-121.33	1.75979e+07	-126.068	-5.52179e+07	-126.068	2.00372e+08	-126.068	-4.39966e+08	-121.33	1.93621e+09	-126.068	-2.43482e+07
	-126.072	4.96495e+08	-121.331	3.4815e+07	-126.072	5.06927e+08	-126.072	2.94339e+08	-126.072	-3.77205e+08	-121.331	1.86017e+09	-126.072	-3.38545e+06
	-126.075	4.33566e+08	-121.332	2.7616e+07	-126.075	3.17323e+08	-126.075	1.51101e+08	-126.075	-3.97167e+08	-121.332	1.86874e+09	-126.075	9.63237e+06
	-126.079	2.4594e+08	-121.332	3.14101e+06	-126.079	3.67926e+07	-126.079	2.55392e+07	-126.079	-4.25057e+08	-121.332	1.90523e+09	-126.079	-6.96934e+06
	-126.082	2.73837e+08	-121.333	-2.15548e+07	-126.082	-3.65528e+07	-126.082	3.86595e+08	-126.082	-4.46214e+08	-121.333	1.9606e+09	-126.082	-2.20921e+06
	-126.086	3.24619e+08	-121.334	1.96684e+06	-126.086	1.08158e+08	-126.086	1.18691e+08	-126.086	-4.65871e+08	-121.334	1.99067e+09	-126.086	1.72927e+07
	-126.09	4.21995e+08	-121.335	1.07592e+06	-126.09	1.69243e+08	-126.09	3.09137e+08	-126.09	-3.92001e+08	-121.335	2.00715e+09	-126.09	-1.14531e+07
	-126.093	3.28589e+08	-121.336	-1.4225e+07	-126.093	8.33667e+07	-126.093	1.00825e+07	-126.093	-3.7568e+08	-121.336	1.97962e+09	-126.093	-1.43115e+07
	-126.097	3.35141e+08	-121.336	-6.57818e+07	-126.097	9.95209e+07	-126.097	9.99051e+07	-126.097	-4.57516e+08	-121.336	1.94863e+09	-126.097	-2.94977e+06
	-126.101	3.77683e+08	-121.337	-9.38199e+07	-126.101	8.19941e+08	-126.101	9.73785e+07	-126.101	-4.39353e+08	-121.337	1.91863e+09	-126.101	-1.80763e+07
	-126.104	2.90015e+08	-121.338	-6.53064e+07	-126.104	3.39588e+08	-126.104	-2.69526e+07	-126.104	-3.61192e+08	-121.338	1.93732e+09	-126.104	-1.79242e+07
	-126.108	3.53044e+08	-121.339	-4.84171e+07	-126.108	2.01787e+08	-126.108	6.18545e+07	-126.108	-2.9136e+08	-121.339	1.98646e+09	-126.108	8.4495e+06
	-126.111	4.66622e+08	-121.34	-3.56259e+07	-126.111	4.82165e+08	-126.111	1.17042e+08	-126.111	-1.96999e+08	-121.34	2.06151e+09	-126.111	1.50548e+07
	-126.115	4.36124e+08	-121.34	-8.58806e+07	-126.115	3.53949e+08	-126.115	1.34428e+08	-126.115	-2.37751e+08	-121.34	2.10233e+09	-126.115	-6.52861e+06
	-126.119	3.24042e+08	-121.341	-8.46501e+07	-126.119	2.4468e+08	-126.119	2.62889e+08	-126.119	-1.81295e+08	-121.341	2.06226e+09	-126.119	-8.29343e+06
	-126.122	4.3866e+08	-121.342	2.97327e+07	-126.122	6.57901e+08	-126.122	1.27464e+08	-126.122	-2.73402e+08	-121.342	2.01983e+09	-126.122	5.635e+06
	-126.126	4.60799e+08	-121.343	2.98116e+07	-126.126	2.10178e+08	-126.126	2.42156e+08	-126.126	-3.55253e+08	-121.343	2.08613e+09	-126.126	1.50576e+06
	-126.13	3.06208e+08	-121.344	-9.3572e+06	-126.13	4.8444e+07	-126.13	4.50362e+08	-126.13	-4.88509e+08	-121.344	2.1263e+09	-126.13	8.83279e+06
	-126.133	3.38351e+08	-121.344	4.65261e+07	-126.133	1.09257e+08	-126.133	1.61969e+08	-126.133	-4.46706e+08	-121.344	2.04917e+09	-126.133	1.56341e+06
	-126.137	3.73849e+08	-121.345	1.43155e+08	-126.137	3.60294e+08	-126.137	-3.00059e+07	-126.137	-4.01932e+08	-121.345	1.99741e+09	-126.137	1.19103e+07
	-126.14	3.89122e+08	-121.346	1.63497e+08	-126.14	-3.09441e+07	-126.14	4.23518e+07	-126.14	-2.65891e+08	-121.346	2.02279e+09	-126.14	-4.45345e+06
	-126.144	4.87832e+08	-121.347	1.66344e+08	-126.144	4.26432e+08	-126.144	2.82858e+08	-126.144	-2.84659e+08	-121.347	1.96237e+09	-126.144	243701
	-126.148	3.12816e+08	-121.347	8.48301e+07	-126.148	2.79005e+08	-126.148	3.1242e+08	-126.148	-3.68873e+08	-121.347	1.99207e+09	-126.148	-1.09513e+07
	-126.151	2.98844e+08	-121.348	1.09308e+08	-126.151	1.64536e+08	-126.151	3.18902e+08	-126.151	-3.41482e+08	-121.348	2.07329e+09	-126.151	-1.09235e+07
	-126.155	3.781e+08	-121.349	7.02779e+07	-126.155	2.78131e+08	-126.155	-3.91534e+07	-126.155	-6.28641e+08	-121.349	2.12715e+09	-126.155	1.79379e+07
	-126.158	3.9599e+08	-121.35	-4.74314e+07	-126.158	2.68796e+08	-126.158	1.76859e+08	-126.158	-6.50543e+08	-121.35	2.152e+09	-126.158	171022
	-126.162	3.22224e+08	-121.351	4.59847e+07	-126.162	-2.04409e+08	-126.162	7.19293e+07	-126.162	-5.47667e+08	-121.351	2.16594e+09	-126.162	1.93603e+07
	-126.166	2.22194e+08	-121.351	1.41022e+08	-126.166	3.59074e+08	-126.166	1.6087e+08	-126.166	-4.9612e+08	-121.351	2.17724e+09	-126.166	1.03962e+07
	-126.169	3.75493e+08	-121.352	1.40655e+08	-126.169	5.10384e+08	-126.169	1.49484e+08	-126.169	-3.00994e+08	-121.352	2.16683e+09	-126.169	-1.83556e+07
	-126.173	4.04932e+08	-121.353	4.19106e+07	-126.173	6.93179e+08	-126.173	1.77814e+08	-126.173	-2.54307e+08	-121.353	2.22447e+09	-126.173	-1.56869e+07
	-126.177	2.79545e+08	-121.354	3.6227e+07	-126.177	-3.74242e+08	-126.177	9.25524e+07	-126.177	-2.62664e+08	-121.354	2.28387e+09	-126.177	2.20928e+06
	-126.18	2.82502e+08	-121.355	4.68993e+07	-126.18	1.01224e+08	-126.18	6.89508e+07	-126.18	-1.6626e+08	-121.355	2.24612e+09	-126.18	2.6767e+07
	-126.184	3.97191e+08	-121.355	3.23499e+07	-126.184	2.6676e+08	-126.184	1.77692e+08	-126.184	-8.10316e+07	-121.355	2.18012e+09	-126.184	2.28791e+06
	-126.187	2.5693e+08	-121.356	-6.08167e+07	-126.187	1.14732e+08	-126.187	3.67178e+08	-126.187	-2.52777e+08	-121.356	2.14663e+09	-126.187	5.15891e+06
	-126.191	3.3029e+08	-121.357	-8.78685e+07	-126.191	5.94365e+07	-126.191	4.90674e+08	-126.191	-4.45566e+08	-121.357	2.14834e+09	-126.191	-8.86831e+06
	-126.195	4.55868e+08	-121.358	4.40668e+06	-126.195	-3.2892e+07	-126.195	3.51888e+08	-126.195	-4.41985e+08	-121.358	2.13098e+09	-126.195	-1.28641e+07
	-126.198	3.69127e+08	-121.359	5.54265e+07	-126.198	5.55431e+08	-126.198	9.98619e+07	-126.198	-3.84962e+08	-121.359	2.14664e+09	-126.198	1.53436e+07
	-126.202	3.47475e+08	-121.359	5.28824e+07	-126.202	-1.15842e+08	-126.202	6.77812e+07	-126.202	-3.75929e+08	-121.359	2.19251e+09	-126.202	397274
	-126.205	3.43996e+08	-121.36	1.08141e+08	-126.205	2.86472e+08	-126.205	4.03243e+06	-126.205	-3.72962e+08	-121.36	2.20013e+09	-126.205	2.31572e+07
	-126.209	3.8869e+08	-121.361	1.12026e+08	-126.209	-9.07627e+07	-126.209	8.87799e+07	-126.209	-2.88172e+08	-121.361	2.20831e+09	-126.209	-1.03446e+07
	-126.213	3.49511e+08	-121.362	8.57195e+07	-126.213	5.34388e+08	-126.213	2.1651e+08	-126.213	-3.47264e+08	-121.362	2.23611e+09	-126.213	2.48337e+06
	-126.216	3.40436e+08	-121.363	-4.09628e+06	-126.216	-3.13247e+07	-126.216	1.87262e+08	-126.216	-2.71139e+08	-121.363	2.24065e+09	-126.216	2.49953e+07
	-126.22	4.03488e+08	-121.363	-1.28225e+07	-126.22	-5.79145e+07	-126.22	-1.88974e+08	-126.22	-4.77099e+08	-121.363	2.24811e+09	-126.22	-2.1255e+07
	-126.224	2.80812e+08	-121.364	-2.76449e+07	-126.224	1.33091e+08	-126.224	-2.67539e+08	-126.224	-3.7601e+08	-121.364	2.27187e+09	-126.224	1.62094e+07
	-126.227	3.40558e+08	-121.365	-2.67293e+07	-126.227	-4.14956e+07	-126.227	-1.43231e+08	-126.227	-3.58496e+08	-121.365	2.31002e+09	-126.227	8.27342e+06
	-126.231	2.11364e+08	-121.366	-6.00972e+07	-126.231	2.85675e+08	-126.231	5.64641e+07	-126.231	-4.38767e+08	-121.366	2.30304e+09	-126.231	-2.5134e+06
	-126.234	3.80607e+08	-121.367	-4.52158e+07	-126.234	2.57131e+08	-126.234	-1.2925e+07	-126.234	-3.29363e+08	-121.367	2.26073e+09	-126.234	2.60841e+07
	-126.238	3.18564e+08	-121.367	3.07947e+07	-126.238	-1.21672e+08	-126.238	2.98214e+08	-126.238	-2.6743e+08	-121.367	2.25152e+09	-126.238	2.54871e+07
	-126.242	3.4612e+08	-121.368	6.84646e+07	-126.242	2.96918e+08	-126.242	1.14726e+08	-126.242	-2.85985e+08	-121.368	2.28052e+09	-126.242	6.49692e+06
	-126.245	2.75127e+08	-121.369	5.31025e+07	-126.245	4.94035e+08	-126.245	-5.76917e+07	-126.245	-3.69731e+08	-121.369	2.2944e+09	-126.245	-9.24206e+06
	-126.249	3.75168e+08	-121.37	8.74818e+07	-126.249	1.8211e+08	-126.249	1.03067e+08	-126.249	-2.84622e+08	-121.37	2.35646e+09	-126.249	-1.06736e+07
	-126.253	3.19541e+08	-121.37	1.52604e+08	-126.253	1.94758e+08	-126.253	2.15846e+08	-126.253	-2.52288e+08	-121.37	2.38199e+09	-126.253	3.5475e+07
	-126.256	3.80756e+08	-121.371	5.6264e+07	-126.256	-2.56261e+07	-126.256	-3.83452e+07	-126.256	-3.36538e+08	-121.371	2.36663e+09	-126.256	-1.10072e+07
	-126.26	3.71172e+08	-121.372	6.04406e+06	-126.26	-2.43475e+08	-126.26	1.04966e+08	-126.26	-5.16503e+08	-121.372	2.3634e+09	-126.26	1.68652e+07
	-126.263	4.2292e+08	-121.373	3.91899e+07	-126.263	5.90367e+07	-126.263	3.58485e+08	-126.263	-6.70801e+08	-121.373	2.37393e+09	-126.263	1.73838e+07
	-126.267	3.77123e+08	-121.374	1.04003e+08	-126.267	-2.33797e+06	-126.267	-1.31914e+08	-126.267	-6.28351e+08	-121.374	2.42559e+09	-126.267	-2.36299e+06
	-126.271	1.87454e+08	-121.374	1.30605e+08	-126.271	-7.52923e+07	-126.271	4.56468e+07	-126.271	-4.69392e+08	-121.374	2.4303e+09	-126.271	1.33739e+07
	-126.274	2.81104e+08	-121.375	1.52549e+08	-126.274	3.75287e+08	-126.274	2.63546e+08	-126.274	-4.25412e+08	-121.375	2.46034e+09	-126.274	1.57771e+07
	-126.278	3.84869e+08	-121.376	1.30235e+08	-126.278	3.98702e+08	-126.278	1.44015e+08	-126.278	-5.71548e+08	-121.376	2.42488e+09	-126.278	-1.27029e+07
	-126.281	3.31817e+08	-121.377	1.27735e+08	-126.281	9.7482e+07	-126.281	664025	-126.281	-5.15502e+08	-121.377	2.41031e+09	-126.281	1.97236e+06
	-126.285	3.74579e+08	-121.378	6.35633e+07	-126.285	4.75566e+08	-126.285	2.01754e+08	-126.285	-4.303e+08	-121.378	2.38396e+09	-126.285	1.07535e+07
	-126.289	4.10015e+08	-121.378	-9.3996e+06	-126.289	-3.58542e+08	-126.289	1.99482e+08	-126.289	-3.99737e+08	-121.378	2.39355e+09	-126.289	2.44001e+06
	-126.292	4.44058e+08	-121.379	-4.67211e+07	-126.292	1.90367e+08	-126.292	8.01068e+06	-126.292	-4.19353e+08	-121.379	2.39974e+09	-126.292	-6.65811e+06
	-126.296	4.83741e+08	-121.38	-1.17742e+07	-126.296	3.93296e+08	-126.296	2.90574e+08	-126.296	-4.3648e+08	-121.38	2.42808e+09	-126.296	7.69181e+06
	-126.3	4.40153e+08	-121.381	2.15048e+06	-126.3	-8.07471e+07	-126.3	6.27981e+07	-126.3	-3.13965e+08	-121.381	2.45533e+09	-126.3	5.03806e+06
	-126.303	4.3359e+08	-121.382	-3.28083e+06	-126.303	1.40368e+08	-126.303	8.9244e+07	-126.303	-3.7188e+08	-121.382	2.48489e+09	-126.303	1.15551e+07
	-126.307	3.16004e+08	-121.382	-1.40125e+07	-126.307	2.86658e+07	-126.307	2.88042e+07	-126.307	-3.84634e+08	-121.382	2.50146e+09	-126.307	357092
	-126.31	4.35124e+08	-121.383	2.43151e+07	-126.31	-3.36039e+08	-126.31	3.34536e+08	-126.31	-4.0859e+08	-121.383	2.53524e+09	-126.31	-4.89861e+06
	-126.314	2.49842e+08	-121.384	-4.6013e+07	-126.314	-1.4625e+08	-126.314	3.12191e+08	-126.314	-2.79444e+08	-121.384	2.56409e+09	-126.314	2.1046e+07
	-126.318	2.70436e+08	-121.385	-9.55485e+07	-126.318	1.82683e+08	-126.318	9.08218e+07	-126.318	-2.9905e+08	-121.385	2.57049e+09	-126.318	-2.35964e+07
	-126.321	3.45269e+08	-121.386	-9.41993e+07	-126.321	2.02675e+08	-126.321	4.12337e+07	-126.321	-4.12929e+08	-121.386	2.57802e+09	-126.321	1.32211e+07
	-126.325	3.06093e+08	-121.386	-2.52029e+07	-126.325	1.01362e+08	-126.325	1.59539e+08	-126.325	-3.70485e+08	-121.386	2.5693e+09	-126.325	-5.02225e+06
	-126.329	2.23743e+08	-121.387	-7.63396e+06	-126.329	3.02286e+08	-126.329	2.55163e+08	-126.329	-4.39455e+08	-121.387	2.584e+09	-126.329	-6.48898e+06
	-126.332	4.5093e+08	-121.388	4.75225e+07	-126.332	-2.53855e+08	-126.332	-7.06045e+07	-126.332	-2.62608e+08	-121.388	2.60469e+09	-126.332	-1.73113e+07
	-126.336	3.36529e+08	-121.389	1.17734e+08	-126.336	4.18911e+08	-126.336	4.0663e+07	-126.336	-1.72486e+08	-121.389	2.62108e+09	-126.336	8.24086e+06
	-126.339	3.50168e+08	-121.39	1.24191e+08	-126.339	1.06901e+08	-126.339	1.38302e+08	-126.339	-2.6899e+08	-121.39	2.6277e+09	-126.339	-2.17953e+06
	-126.343	3.42081e+08	-121.39	1.2424e+08	-126.343	5.12236e+08	-126.343	-1.08966e+07	-126.343	-2.57463e+08	-121.39	2.59394e+09	-126.343	2.41148e+07
	-126.347	3.75055e+08	-121.391	5.04233e+07	-126.347	-3.04966e+08	-126.347	2.49945e+08	-126.347	-3.95709e+08	-121.391	2.58944e+09	-126.347	-2.26781e+06
	-126.35	5.2385e+08	-121.392	2.5317e+07	-126.35	2.82828e+08	-126.35	2.68673e+08	-126.35	-2.59605e+08	-121.392	2.63777e+09	-126.35	9.34417e+06
	-126.354	4.57138e+08	-121.393	-1.14305e+07	-126.354	-1.18318e+08	-126.354	-6.97961e+07	-126.354	-2.91081e+08	-121.393	2.72215e+09	-126.354	1.26375e+07
	-126.357	2.33696e+08	-121.393	1.49004e+07	-126.357	-7.92894e+07	-126.357	3.66295e+08	-126.357	-4.05609e+08	-121.393	2.7239e+09	-126.357	-2.96939e+06
	-126.361	2.7697e+08	-121.394	3.45699e+07	-126.361	3.6988e+08	-126.361	2.00384e+08	-126.361	-3.03125e+08	-121.394	2.7245e+09	-126.361	6.22836e+06
	-126.365	3.40695e+08	-121.395	7.54071e+07	-126.365	1.80925e+08	-126.365	2.09696e+08	-126.365	-1.64667e+08	-121.395	2.72876e+09	-126.365	-2.05203e+06
	-126.368	2.64993e+08	-121.396	8.13695e+07	-126.368	2.17158e+08	-126.368	-3.56874e+07	-126.368	-3.03196e+08	-121.396	2.73656e+09	-126.368	-1.84744e+07
	-126.372	3.06148e+08	-121.397	6.97283e+07	-126.372	8.90746e+06	-126.372	4.62362e+08	-126.372	-3.9188e+08	-121.397	2.80052e+09	-126.372	-2.23673e+07
	-126.376	4.53979e+08	-121.397	5.85615e+07	-126.376	-1.86133e+08	-126.376	-1.61671e+08	-126.376	-3.28844e+08	-121.397	2.78597e+09	-126.376	1.48762e+07
	-126.379	2.4869e+08	-121.398	1.34575e+07	-126.379	2.29027e+08	-126.379	2.0192e+08	-126.379	-4.37188e+08	-121.398	2.77329e+09	-126.379	4.00704e+06
	-126.383	2.76184e+08	-121.399	-1.18197e+07	-126.383	-6.22485e+07	-126.383	1.806e+08	-126.383	-4.66152e+08	-121.399	2.84489e+09	-126.383	1.28463e+07
	-126.386	1.71215e+08	-121.4	-2.55163e+07	-126.386	3.33035e+08	-126.386	1.51698e+08	-126.386	-4.08236e+08	-121.4	2.82232e+09	-126.386	-1.42874e+07
	-126.39	3.11443e+08	-121.401	2.2142e+07	-126.39	-1.12541e+07	-126.39	3.70593e+07	-126.39	-4.66801e+08	-121.401	2.79521e+09	-126.39	4.39314e+06
	-126.394	2.82158e+08	-121.401	4.34553e+07	-126.394	1.87909e+08	-126.394	2.62726e+08	-126.394	-4.95048e+08	-121.401	2.78416e+09	-126.394	8.5267e+06
	-126.397	3.29087e+08	-121.402	-1.25566e+07	-126.397	1.24648e+08	-126.397	6.11564e+07	-126.397	-4.4216e+08	-121.402	2.78323e+09	-126.397	5.16941e+06
	-126.401	3.93968e+08	-121.403	5.50532e+07	-126.401	-3.1206e+07	-126.401	3.37908e+08	-126.401	-3.94709e+08	-121.403	2.73816e+09	-126.401	-6.83391e+06
	-126.404	2.05684e+08	-121.404	1.24691e+08	-126.404	6.98389e+07	-126.404	2.66678e+08	-126.404	-2.77768e+08	-121.404	2.76265e+09	-126.404	-6.89182e+06
	-126.408	3.9449e+08	-121.405	1.21902e+08	-126.408	4.25158e+07	-126.408	8.57651e+07	-126.408	-3.21049e+08	-121.405	2.8265e+09	-126.408	7.34905e+06
	-126.412	2.83194e+08	-121.405	1.53966e+08	-126.412	-3.9203e+08	-126.412	2.84799e+08	-126.412	-3.95116e+08	-121.405	2.85893e+09	-126.412	9.29072e+06
	-126.415	3.67102e+08	-121.406	1.57561e+08	-126.415	2.61629e+08	-126.415	1.20231e+08	-126.415	-2.85548e+08	-121.406	2.88852e+09	-126.415	-1.88583e+07
	-126.419	2.69787e+08	-121.407	6.06363e+07	-126.419	2.30464e+08	-126.419	-8.01758e+06	-126.419	-3.79062e+08	-121.407	2.8784e+09	-126.419	1.85256e+07
	-126.423	3.0182e+08	-121.408	5.57352e+07	-126.423	-2.21359e+08	-126.423	9.64358e+07	-126.423	-4.45275e+08	-121.408	2.87945e+09	-126.423	2.60664e+06
	-126.426	3.01549e+08	-121.409	8.64257e+07	-126.426	2.16404e+08	-126.426	-1.02034e+08	-126.426	-3.634e+08	-121.409	2.88623e+09	-126.426	-2.65003e+06
	-126.43	2.81032e+08	-121.409	1.08826e+08	-126.43	2.37798e+08	-126.43	3.35487e+08	-126.43	-3.42746e+08	-121.409	2.95111e+09	-126.43	-1.84171e+07
	-126.433	2.38324e+08	-121.41	1.01107e+08	-126.433	2.07271e+08	-126.433	3.78594e+08	-126.433	-3.77775e+08	-121.41	2.99636e+09	-126.433	-8.41077e+06
	-126.437	2.89275e+08	-121.411	6.74973e+07	-126.437	7.49805e+06	-126.437	3.10049e+08	-126.437	-3.19563e+08	-121.411	3.02967e+09	-126.437	-1.2265e+07
	-126.441	3.23739e+08	-121.412	6.04606e+07	-126.441	-1.43952e+08	-126.441	1.81107e+08	-126.441	-3.51228e+08	-121.412	3.02638e+09	-126.441	3.50496e+07
	-126.444	2.60054e+08	-121.413	7.97267e+07	-126.444	-4.08386e+07	-126.444	8.40509e+07	-126.444	-1.87111e+08	-121.413	3.00224e+09	-126.444	-4.20077e+06
	-126.448	2.99019e+08	-121.413	7.27435e+07	-126.448	3.39693e+08	-126.448	3.58212e+08	-126.448	-3.12833e+08	-121.413	2.97941e+09	-126.448	1.36786e+07
	-126.452	4.40667e+08	-121.414	9.33852e+07	-126.452	-1.03965e+08	-126.452	2.72623e+08	-126.452	-2.73569e+08	-121.414	2.98261e+09	-126.452	-1.7838e+07
	-126.455	4.18595e+08	-121.415	-3.33633e+06	-126.455	3.16043e+07	-126.455	1.84373e+08	-126.455	-3.25721e+08	-121.415	3.01073e+09	-126.455	1.60384e+07
	-126.459	4.16276e+08	-121.416	-3.11903e+07	-126.459	-8.64774e+07	-126.459	-2.17069e+08	-126.459	-3.80816e+08	-121.416	3.06876e+09	-126.459	-8.55415e+06
	-126.462	5.33611e+08	-121.416	-6.66954e+07	-126.462	1.13811e+07	-126.462	3.28487e+08	-126.462	-2.77138e+08	-121.416	3.09944e+09	-126.462	-8.2866e+06
	-126.466	4.452e+08	-121.417	-3.55642e+07	-126.466	-1.16237e+08	-126.466	3.20405e+08	-126.466	-3.66131e+08	-121.417	3.1437e+09	-126.466	-1.12851e+07
	-126.47	4.01103e+08	-121.418	5.86121e+07	-126.47	1.93306e+08	-126.47	2.46573e+08	-126.47	-4.66721e+08	-121.418	3.20242e+09	-126.47	1.02218e+07
	-126.473	4.10662e+08	-121.419	1.64501e+08	-126.473	6.2423e+07	-126.473	3.99305e+08	-126.473	-4.91841e+08	-121.419	3.20827e+09	-126.473	-3.19832e+06
	-126.477	1.65572e+08	-121.42	1.83086e+08	-126.477	1.19633e+08	-126.477	-5.34444e+07	-126.477	-4.13025e+08	-121.42	3.16611e+09	-126.477	-195879
	-126.48	3.91004e+08	-121.42	1.53063e+08	-126.48	1.12011e+08	-126.48	6.96926e+07	-126.48	-4.23905e+08	-121.42	3.15657e+09	-126.48	-1.7175e+07
	-126.484	3.61393e+08	-121.421	1.01706e+08	-126.484	-7.3233e+07	-126.484	2.628e+08	-126.484	-3.72056e+08	-121.421	3.16979e+09	-126.484	-2.50402e+07
	-126.488	3.38913e+08	-121.422	8.78068e+07	-126.488	1.59685e+08	-126.488	2.43539e+08	-126.488	-2.91813e+08	-121.422	3.22683e+09	-126.488	-1.59185e+07
	-126.491	2.22061e+08	-121.423	7.8631e+07	-126.491	-7.06052e+07	-126.491	1.02773e+08	-126.491	-4.91378e+08	-121.423	3.19947e+09	-126.491	3.60792e+06
	-126.495	3.88449e+08	-121.424	7.82515e+07	-126.495	8.50822e+07	-126.495	1.23696e+08	-126.495	-5.19887e+08	-121.424	3.23407e+09	-126.495	-2.75151e+07
	-126.499	5.0035e+08	-121.424	7.14472e+07	-126.499	-5.81781e+07	-126.499	1.82895e+08	-126.499	-3.98784e+08	-121.424	3.26838e+09	-126.499	-1.68306e+07
	-126.502	5.30362e+08	-121.425	5.62319e+07	-126.502	-1.63695e+08	-126.502	-6.73689e+07	-126.502	-3.33563e+08	-121.425	3.23177e+09	-126.502	-7.49284e+06
	-126.506	2.50341e+08	-121.426	-1.14257e+07	-126.506	-1.80566e+08	-126.506	5.94739e+07	-126.506	-4.43686e+08	-121.426	3.26547e+09	-126.506	-4.59934e+06
	-126.509	3.09646e+08	-121.427	7.27401e+07	-126.509	-1.7282e+08	-126.509	9.53127e+07	-126.509	-4.35271e+08	-121.427	3.26752e+09	-126.509	-8.41359e+06
	-126.513	3.9213e+08	-121.428	9.83185e+07	-126.513	5.66512e+08	-126.513	-8.12316e+07	-126.513	-4.09062e+08	-121.428	3.23849e+09	-126.513	6.03562e+06
	-126.517	3.28849e+08	-121.428	5.6984e+07	-126.517	2.27742e+08	-126.517	-1.81737e+07	-126.517	-3.84781e+08	-121.428	3.26115e+09	-126.517	1.03742e+07
	-126.52	3.43661e+08	-121.429	-3.80811e+06	-126.52	1.90326e+08	-126.52	1.46435e+08	-126.52	-3.67677e+08	-121.429	3.32061e+09	-126.52	6.64636e+06
	-126.524	2.42198e+08	-121.43	1.18757e+07	-126.524	-1.03189e+08	-126.524	-2.2232e+08	-126.524	-3.99679e+08	-121.43	3.31418e+09	-126.524	1.17166e+07
	-126.527	4.0582e+08	-121.431	2.3484e+07	-126.527	-8.27435e+07	-126.527	4.14926e+07	-126.527	-3.83191e+08	-121.431	3.30057e+09	-126.527	2.34212e+06
	-126.531	4.07751e+08	-121.432	-5.36628e+06	-126.531	-1.35704e+08	-126.531	-8.87937e+07	-126.531	-4.75516e+08	-121.432	3.39329e+09	-126.531	6.27018e+06
	-126.535	3.95714e+08	-121.432	-4.91737e+06	-126.535	-1.11092e+08	-126.535	2.46583e+08	-126.535	-5.01724e+08	-121.432	3.42883e+09	-126.535	3.24542e+06
	-126.538	3.46606e+08	-121.433	2.79742e+07	-126.538	6.43041e+07	-126.538	3.6207e+07	-126.538	-4.66686e+08	-121.433	3.42848e+09	-126.538	1.31866e+07
	-126.542	2.27859e+08	-121.434	9.87537e+07	-126.542	1.26362e+08	-126.542	2.02826e+08	-126.542	-4.45342e+08	-121.434	3.48041e+09	-126.542	-9.08191e+06
	-126.546	3.82127e+08	-121.435	1.71555e+08	-126.546	-3.34385e+08	-126.546	6.76203e+07	-126.546	-2.77472e+08	-121.435	3.49312e+09	-126.546	7.04982e+06
	-126.549	2.83256e+08	-121.436	1.09769e+08	-126.549	2.99177e+08	-126.549	2.67287e+08	-126.549	-2.88532e+08	-121.436	3.46757e+09	-126.549	1.04548e+07
	-126.553	3.49341e+08	-121.436	5.59394e+07	-126.553	6.49766e+07	-126.553	-1.74916e+08	-126.553	-2.99926e+08	-121.436	3.42158e+09	-126.553	1.21967e+07
	-126.556	2.10744e+08	-121.437	3.55952e+07	-126.556	-1.73511e+08	-126.556	3.06222e+08	-126.556	-4.07051e+08	-121.437	3.46042e+09	-126.556	5.05773e+06
	-126.56	3.31323e+08	-121.438	3.70282e+06	-126.56	2.06802e+08	-126.56	2.75626e+08	-126.56	-4.65004e+08	-121.438	3.46135e+09	-126.56	4.93914e+06
	-126.564	2.29778e+08	-121.439	-2.16782e+07	-126.564	6.77754e+07	-126.564	1.38012e+08	-126.564	-4.5388e+08	-121.439	3.50392e+09	-126.564	5.67624e+06
	-126.567	4.02011e+08	-121.439	3.84129e+07	-126.567	3.24266e+08	-126.567	5.62978e+07	-126.567	-3.50228e+08	-121.439	3.55209e+09	-126.567	7.12564e+06
	-126.571	2.6977e+08	-121.44	548598	-126.571	3.65692e+07	-126.571	2.44548e+08	-126.571	-2.74906e+08	-121.44	3.58945e+09	-126.571	-2.15005e+07
	-126.575	2.92196e+08	-121.441	3.58964e+07	-126.575	-2.28117e+08	-126.575	4.65482e+07	-126.575	-3.68515e+08	-121.441	3.59129e+09	-126.575	-4.03702e+06
	-126.578	2.52438e+08	-121.442	8.66175e+07	-126.578	-3.77874e+08	-126.578	-8.38417e+07	-126.578	-5.36228e+08	-121.442	3.60808e+09	-126.578	-1.17986e+07
	-126.582	3.98501e+08	-121.443	3.37236e+07	-126.582	2.02966e+07	-126.582	-574376	-126.582	-4.5743e+08	-121.443	3.69358e+09	-126.582	-1.72062e+07
	-126.585	3.17744e+08	-121.443	5.35276e+07	-126.585	5.39448e+06	-126.585	4.16976e+08	-126.585	-3.64464e+08	-121.443	3.68666e+09	-126.585	6.1344e+06
	-126.589	3.477e+08	-121.444	1.18416e+08	-126.589	1.15196e+07	-126.589	3.83742e+08	-126.589	-4.43207e+08	-121.444	3.68905e+09	-126.589	-9.8922e+06
	-126.593	2.1845e+08	-121.445	1.41954e+08	-126.593	2.60077e+08	-126.593	5.2309e+07	-126.593	-2.6764e+08	-121.445	3.68394e+09	-126.593	-2.65045e+07
	-126.596	4.08094e+08	-121.446	1.67074e+08	-126.596	-8.89158e+06	-126.596	4.02166e+08	-126.596	-3.23788e+08	-121.446	3.66181e+09	-126.596	7.21041e+06
	-126.6	3.80268e+08	-121.447	1.10694e+08	-126.6	-2.11149e+08	-126.6	3.06196e+08	-126.6	-4.30266e+08	-121.447	3.69391e+09	-126.6	-2.24588e+06
	-126.603	4.59884e+08	-121.447	1.21241e+08	-126.603	2.69483e+08	-126.603	7.5794e+07	-126.603	-4.93456e+08	-121.447	3.68404e+09	-126.603	-625696
	-126.607	2.93266e+08	-121.448	1.29191e+08	-126.607	2.8206e+08	-126.607	-1.70682e+07	-126.607	-4.3041e+08	-121.448	3.72289e+09	-126.607	-595484
	-126.611	4.05985e+08	-121.449	1.13451e+08	-126.611	5.16571e+08	-126.611	-1.01084e+08	-126.611	-4.5063e+08	-121.449	3.70971e+09	-126.611	-1.42979e+07
	-126.614	2.42982e+08	-121.45	8.83282e+07	-126.614	7.73453e+07	-126.614	3.88142e+08	-126.614	-4.73736e+08	-121.45	3.72653e+09	-126.614	-1.99785e+07
	-126.618	3.09497e+08	-121.451	1.42647e+08	-126.618	-3.49191e+08	-126.618	9.7546e+07	-126.618	-6.25158e+08	-121.451	3.76613e+09	-126.618	-2.5023e+07
	-126.622	3.34944e+08	-121.451	1.79087e+08	-126.622	-7.0886e+07	-126.622	9.09589e+07	-126.622	-6.98528e+08	-121.451	3.79094e+09	-126.622	1.05709e+07
	-126.625	2.80182e+08	-121.452	2.02404e+08	-126.625	4.06563e+08	-126.625	-1.27722e+08	-126.625	-6.82238e+08	-121.452	3.89924e+09	-126.625	-2.42858e+06
	-126.629	2.81119e+08	-121.453	2.13588e+08	-126.629	2.70713e+08	-126.629	3.35696e+08	-126.629	-4.76077e+08	-121.453	4.02188e+09	-126.629	-9.23544e+06
	-126.632	2.61028e+08	-121.454	1.59487e+08	-126.632	2.32482e+08	-126.632	1.22297e+08	-126.632	-4.67505e+08	-121.454	4.1131e+09	-126.632	-1.22526e+07
	-126.636	4.38937e+08	-121.455	7.56038e+07	-126.636	1.32851e+06	-126.636	-9.43536e+07	-126.636	-5.08478e+08	-121.455	4.12561e+09	-126.636	-2.40526e+07
	-126.64	3.24114e+08	-121.455	8.43028e+07	-126.64	6.59384e+07	-126.64	2.61288e+08	-126.64	-4.24564e+08	-121.455	4.069e+09	-126.64	2.70506e+06
	-126.643	3.16048e+08	-121.456	1.2268e+08	-126.643	4.2534e+08	-126.643	5.92537e+07	-126.643	-3.17418e+08	-121.456	4.07584e+09	-126.643	-8.89531e+06
	-126.647	1.80342e+08	-121.457	1.47666e+08	-126.647	1.84508e+08	-126.647	2.05822e+08	-126.647	-3.44105e+08	-121.457	4.05801e+09	-126.647	-1.06311e+07
	-126.651	2.82422e+08	-121.458	1.91677e+08	-126.651	-4.12287e+08	-126.651	1.71939e+08	-126.651	-2.9286e+08	-121.458	4.07447e+09	-126.651	1.17343e+07
	-126.654	1.40686e+08	-121.459	1.03137e+08	-126.654	-1.03637e+08	-126.654	2.27015e+08	-126.654	-3.75862e+08	-121.459	4.11055e+09	-126.654	4.0766e+06
	-126.658	3.40222e+08	-121.459	7.53154e+07	-126.658	6.80365e+07	-126.658	1.94479e+08	-126.658	-4.74756e+08	-121.459	4.12502e+09	-126.658	-1.29594e+07
	-126.661	2.28372e+08	-121.46	6.78217e+07	-126.661	4.02924e+08	-126.661	1.69532e+08	-126.661	-4.38184e+08	-121.46	4.19692e+09	-126.661	6.72963e+06
	-126.665	2.105e+08	-121.461	1.051e+08	-126.665	-1.56087e+08	-126.665	1.11808e+08	-126.665	-5.80493e+08	-121.461	4.15704e+09	-126.665	-1.38751e+07
	-126.669	4.08017e+08	-121.462	1.36092e+08	-126.669	1.45555e+08	-126.669	4.95802e+08	-126.669	-4.35808e+08	-121.462	4.11597e+09	-126.669	-1.03016e+07
	-126.672	4.43436e+08	-121.462	1.23138e+08	-126.672	6.22635e+08	-126.672	3.27503e+07	-126.672	-4.43945e+08	-121.462	4.12633e+09	-126.672	1.37917e+07
	-126.676	2.24558e+08	-121.463	3.52274e+07	-126.676	-2.43065e+08	-126.676	1.14551e+08	-126.676	-3.25884e+08	-121.463	4.1502e+09	-126.676	8.15936e+06
	-126.679	1.96022e+08	-121.464	1.05787e+07	-126.679	-3.07445e+08	-126.679	4.97165e+07	-126.679	-4.65987e+08	-121.464	4.16386e+09	-126.679	-2.30329e+07
	-126.683	5.12334e+08	-121.465	9.88468e+07	-126.683	2.72943e+08	-126.683	-1.46326e+07	-126.683	-4.01604e+08	-121.465	4.23864e+09	-126.683	1.46229e+07
	-126.687	2.68484e+08	-121.466	1.13373e+08	-126.687	-4.06633e+08	-126.687	-5.66984e+07	-126.687	-4.71799e+08	-121.466	4.26441e+09	-126.687	1.20276e+07
	-126.69	3.71683e+08	-121.466	1.21411e+08	-126.69	3.12582e+08	-126.69	1.53675e+08	-126.69	-5.36794e+08	-121.466	4.28938e+09	-126.69	-1.04358e+07
	-126.694	2.01282e+08	-121.467	1.40787e+08	-126.694	9.86486e+07	-126.694	-1.50636e+08	-126.694	-4.87541e+08	-121.467	4.3795e+09	-126.694	4.20929e+06
	-126.698	4.0389e+08	-121.468	9.98824e+07	-126.698	9.55433e+07	-126.698	8.04477e+07	-126.698	-4.44444e+08	-121.468	4.4257e+09	-126.698	-2.39186e+06
	-126.701	5.51922e+08	-121.469	8.79252e+07	-126.701	1.86527e+08	-126.701	2.29257e+08	-126.701	-5.70505e+08	-121.469	4.41261e+09	-126.701	1.1725e+07
	-126.705	1.31034e+08	-121.47	1.19479e+08	-126.705	-3.87163e+08	-126.705	1.4684e+08	-126.705	-5.40988e+08	-121.47	4.41157e+09	-126.705	7.41208e+06
	-126.708	3.17188e+08	-121.47	2.26601e+07	-126.708	4.5137e+08	-126.708	8.6163e+07	-126.708	-5.30326e+08	-121.47	4.44586e+09	-126.708	6.75922e+06
	-126.712	3.44441e+08	-121.471	1.0945e+08	-126.712	-1.53658e+08	-126.712	3.44611e+08	-126.712	-4.97173e+08	-121.471	4.44448e+09	-126.712	-1.43455e+07
	-126.716	3.10683e+08	-121.472	1.16039e+08	-126.716	3.58924e+08	-126.716	3.36032e+06	-126.716	-5.27394e+08	-121.472	4.47521e+09	-126.716	6.85789e+06
	-126.719	3.1736e+08	-121.473	-1.91257e+07	-126.719	3.12301e+08	-126.719	1.03595e+08	-126.719	-5.79175e+08	-121.473	4.55313e+09	-126.719	-1.32681e+07
	-126.723	3.82209e+08	-121.474	-4.74247e+07	-126.723	-6.13899e+07	-126.723	2.24899e+08	-126.723	-5.48587e+08	-121.474	4.60379e+09	-126.723	-1.48714e+07
	-126.726	2.89699e+08	-121.474	7.65509e+07	-126.726	4.89906e+08	-126.726	-2.48756e+08	-126.726	-4.84015e+08	-121.474	4.61843e+09	-126.726	1.28869e+07
	-126.73	2.79228e+08	-121.475	1.23074e+08	-126.73	7.3281e+07	-126.73	-3.41994e+07	-126.73	-6.62661e+08	-121.475	4.57519e+09	-126.73	-3.571e+07
	-126.734	3.40919e+08	-121.476	9.5595e+07	-126.734	8.55093e+07	-126.734	2.18152e+08	-126.734	-5.53675e+08	-121.476	4.53795e+09	-126.734	1.31672e+07
	-126.737	4.25355e+08	-121.477	4.20358e+07	-126.737	-2.80683e+08	-126.737	1.16135e+08	-126.737	-5.75499e+08	-121.477	4.58077e+09	-126.737	1.44315e+07
	-126.741	3.38844e+08	-121.478	6.02332e+07	-126.741	1.29168e+07	-126.741	9.00666e+07	-126.741	-4.51774e+08	-121.478	4.65687e+09	-126.741	7.70843e+06
	-126.745	4.74437e+08	-121.478	8.38538e+07	-126.745	4.75882e+08	-126.745	3.42065e+08	-126.745	-5.28802e+08	-121.478	4.73631e+09	-126.745	8.32083e+06
	-126.748	3.56426e+08	-121.479	1.20375e+08	-126.748	1.4013e+08	-126.748	9.23242e+07	-126.748	-4.51366e+08	-121.479	4.73448e+09	-126.748	-1.79331e+07
	-126.752	2.75304e+08	-121.48	7.43143e+07	-126.752	2.45012e+08	-126.752	3.8146e+08	-126.752	-5.53779e+08	-121.48	4.72083e+09	-126.752	-1.12729e+07
	-126.755	4.44423e+08	-121.481	7.02162e+07	-126.755	1.48227e+08	-126.755	-1.49406e+06	-126.755	-4.54312e+08	-121.481	4.71923e+09	-126.755	5.06897e+06
	-126.759	2.18693e+08	-121.482	9.93384e+07	-126.759	4.28467e+07	-126.759	5.88829e+07	-126.759	-4.1228e+08	-121.482	4.76042e+09	-126.759	-2.06736e+07
	-126.763	3.36807e+08	-121.482	1.0401e+08	-126.763	-2.24416e+08	-126.763	2.60943e+08	-126.763	-3.44677e+08	-121.482	4.82829e+09	-126.763	-3.47465e+06
	-126.766	2.98069e+08	-121.483	1.64965e+08	-126.766	2.21502e+08	-126.766	3.23213e+08	-126.766	-3.50403e+08	-121.483	4.87035e+09	-126.766	1.10268e+07
	-126.77	4.15381e+08	-121.484	1.3082e+08	-126.77	8.0829e+07	-126.77	1.48772e+08	-126.77	-4.18381e+08	-121.484	4.89149e+09	-126.77	-4.53111e+06
	-126.774	3.38875e+08	-121.485	1.37263e+08	-126.774	-5.68487e+07	-126.774	-5.47134e+07	-126.774	-6.20027e+08	-121.485	4.95319e+09	-126.774	-5.93495e+06
	-126.777	3.53883e+08	-121.485	9.05205e+07	-126.777	-2.05725e+08	-126.777	2.9158e+08	-126.777	-5.15889e+08	-121.485	4.99693e+09	-126.777	1.41503e+07
	-126.781	3.57142e+08	-121.486	1.09113e+07	-126.781	1.86518e+08	-126.781	-5.89774e+07	-126.781	-4.1126e+08	-121.486	5.01324e+09	-126.781	2.76421e+06
	-126.784	2.35439e+08	-121.487	-1.65932e+07	-126.784	-2.65533e+08	-126.784	7.08487e+07	-126.784	-4.30272e+08	-121.487	4.98613e+09	-126.784	-2.98873e+06
	-126.788	3.71052e+08	-121.488	2.81071e+06	-126.788	-9.72148e+07	-126.788	-2.90912e+07	-126.788	-3.2408e+08	-121.488	4.94871e+09	-126.788	1.89338e+06
	-126.792	3.47317e+08	-121.489	2.33533e+07	-126.792	4.72017e+08	-126.792	-7.63671e+07	-126.792	-3.38453e+08	-121.489	4.92575e+09	-126.792	3.85695e+06
	-126.795	2.56268e+08	-121.489	6.84546e+06	-126.795	-5.38655e+07	-126.795	2.58546e+08	-126.795	-3.42486e+08	-121.489	4.9333e+09	-126.795	-735048
	-126.799	3.46257e+08	-121.49	2.3407e+07	-126.799	-9.38252e+07	-126.799	1.8663e+08	-126.799	-3.71374e+08	-121.49	4.93433e+09	-126.799	1.33286e+07
	-126.802	2.72253e+08	-121.491	1.16857e+07	-126.802	-1.76043e+08	-126.802	1.19732e+08	-126.802	-3.87081e+08	-121.491	5.02733e+09	-126.802	5.22076e+06
	-126.806	3.44174e+08	-121.492	-3.41497e+06	-126.806	1.24917e+08	-126.806	1.86922e+08	-126.806	-4.58377e+08	-121.492	5.13505e+09	-126.806	-8.07475e+06
	-126.81	3.66673e+08	-121.493	-5.7583e+07	-126.81	1.57793e+07	-126.81	1.67955e+08	-126.81	-7.14863e+08	-121.493	5.20258e+09	-126.81	1.97012e+07
	-126.813	4.87368e+08	-121.493	-1.75165e+08	-126.813	3.35551e+08	-126.813	1.49415e+08	-126.813	-5.65035e+08	-121.493	5.20728e+09	-126.813	1.78308e+06
	-126.817	3.01401e+08	-121.494	-1.09712e+08	-126.817	-1.43113e+08	-126.817	3.6264e+08	-126.817	-4.20142e+08	-121.494	5.24398e+09	-126.817	-587429
	-126.821	2.65699e+08	-121.495	-5.86879e+06	-126.821	2.87651e+08	-126.821	1.76846e+08	-126.821	-3.08724e+08	-121.495	5.27321e+09	-126.821	1.1244e+07
	-126.824	3.20779e+08	-121.496	1.14986e+07	-126.824	1.15828e+08	-126.824	8.95277e+07	-126.824	-4.17493e+08	-121.496	5.35062e+09	-126.824	-1.99926e+07
	-126.828	4.14398e+08	-121.497	-3.3617e+07	-126.828	1.2089e+08	-126.828	-2.38292e+07	-126.828	-4.46385e+08	-121.497	5.36026e+09	-126.828	-2.35502e+07
	-126.831	2.60417e+08	-121.497	4.81325e+07	-126.831	-1.57297e+08	-126.831	-1.20159e+08	-126.831	-4.39509e+08	-121.497	5.36331e+09	-126.831	1.84313e+07
	-126.835	5.26528e+08	-121.498	1.16549e+08	-126.835	-3.41227e+08	-126.835	2.57339e+08	-126.835	-4.47482e+08	-121.498	5.36465e+09	-126.835	-1.66719e+07
	-126.839	4.61441e+08	-121.499	1.87796e+08	-126.839	-1.45718e+08	-126.839	2.70411e+08	-126.839	-4.79849e+08	-121.499	5.39721e+09	-126.839	-1.02667e+07
	-126.842	3.39508e+08	-121.5	2.11146e+08	-126.842	1.024e+07	-126.842	2.16779e+08	-126.842	-4.68927e+08	-121.5	5.44783e+09	-126.842	1.94023e+07
	-126.846	3.23167e+08	-121.501	1.29059e+08	-126.846	4.08987e+08	-126.846	-2.22886e+08	-126.846	-3.3736e+08	-121.501	5.43578e+09	-126.846	-2.74637e+06
	-126.849	2.11721e+08	-121.501	7.83297e+07	-126.849	-1.36638e+08	-126.849	2.87645e+08	-126.849	-4.46454e+08	-121.501	5.45578e+09	-126.849	2.35419e+07
	-126.853	3.69181e+08	-121.502	1.29554e+08	-126.853	3.9504e+08	-126.853	2.42441e+08	-126.853	-6.2727e+08	-121.502	5.47973e+09	-126.853	-3.00805e+07
	-126.857	3.75403e+08	-121.503	9.38668e+07	-126.857	-2.55441e+08	-126.857	7.63641e+07	-126.857	-5.16708e+08	-121.503	5.45913e+09	-126.857	2.17173e+06
	-126.86	3.51537e+08	-121.504	9.8735e+07	-126.86	-6.25401e+07	-126.86	7.93795e+07	-126.86	-3.80904e+08	-121.504	5.42362e+09	-126.86	-1.13518e+07
	-126.864	4.03717e+08	-121.505	1.086e+08	-126.864	1.33223e+08	-126.864	2.9941e+07	-126.864	-3.6008e+08	-121.505	5.45175e+09	-126.864	3.191e+07
	-126.868	3.84405e+08	-121.505	7.28409e+07	-126.868	-3.55677e+07	-126.868	1.56187e+08	-126.868	-5.01537e+08	-121.505	5.5079e+09	-126.868	2.36779e+06
	-126.871	2.74107e+08	-121.506	4.25792e+07	-126.871	-1.29735e+06	-126.871	-2.77556e+08	-126.871	-4.85241e+08	-121.506	5.58335e+09	-126.871	1.93956e+07
	-126.875	3.64698e+08	-121.507	1.50036e+07	-126.875	-1.38782e+08	-126.875	-1.72473e+07	-126.875	-5.04336e+08	-121.507	5.57149e+09	-126.875	-2.60516e+07
	-126.878	2.48927e+08	-121.508	8.06632e+07	-126.878	-3.06692e+08	-126.878	2.23285e+08	-126.878	-3.4583e+08	-121.508	5.61145e+09	-126.878	1.30889e+07
	-126.882	4.28056e+08	-121.508	8.861e+07	-126.882	-3.72629e+08	-126.882	3.26433e+08	-126.882	-3.97945e+08	-121.508	5.67569e+09	-126.882	-1.11554e+07
	-126.886	3.01001e+08	-121.509	3.80385e+07	-126.886	1.14265e+08	-126.886	-3.00188e+07	-126.886	-3.60147e+08	-121.509	5.71335e+09	-126.886	-1.90378e+07
	-126.889	3.5786e+08	-121.51	3.94547e+07	-126.889	3.82544e+08	-126.889	4.61752e+07	-126.889	-3.38954e+08	-121.51	5.73434e+09	-126.889	-7.87158e+06
	-126.893	3.05768e+08	-121.511	1.48973e+07	-126.893	-2.4081e+08	-126.893	2.79407e+08	-126.893	-4.4566e+08	-121.511	5.79588e+09	-126.893	5.06394e+06
	-126.897	2.72374e+08	-121.512	-4.64091e+06	-126.897	-8.38212e+07	-126.897	1.61366e+08	-126.897	-6.38186e+08	-121.512	5.83045e+09	-126.897	-3.63878e+06
	-126.9	2.16225e+08	-121.512	5.81541e+07	-126.9	3.80101e+08	-126.9	-1.65169e+08	-126.9	-7.70814e+08	-121.512	5.89415e+09	-126.9	-2.92995e+07
	-126.904	3.54577e+08	-121.513	7.77843e+07	-126.904	-2.09525e+07	-126.904	-2.23172e+08	-126.904	-6.12705e+08	-121.513	5.95202e+09	-126.904	1.87053e+07
	-126.907	3.60116e+08	-121.514	9.40007e+07	-126.907	3.79764e+08	-126.907	3.19969e+08	-126.907	-5.25909e+08	-121.514	5.92557e+09	-126.907	-1.07599e+07
	-126.911	3.54135e+08	-121.515	5.71489e+07	-126.911	5.31944e+07	-126.911	-2.77821e+08	-126.911	-3.45907e+08	-121.515	5.9461e+09	-126.911	-146996
	-126.915	4.674e+08	-121.516	4.34975e+07	-126.915	3.07148e+08	-126.915	8.82438e+06	-126.915	-3.56442e+08	-121.516	6.03794e+09	-126.915	173953
	-126.918	3.97714e+08	-121.516	7.09555e+07	-126.918	4.21413e+08	-126.918	1.73898e+08	-126.918	-3.9898e+08	-121.516	6.05093e+09	-126.918	-7.78083e+06
	-126.922	2.79444e+08	-121.517	6.06127e+07	-126.922	-6.02701e+07	-126.922	2.05457e+08	-126.922	-4.76451e+08	-121.517	6.06191e+09	-126.922	-2.46131e+06
	-126.925	1.74217e+08	-121.518	9.95992e+07	-126.925	-4.13706e+08	-126.925	-4.81745e+06	-126.925	-5.27534e+08	-121.518	6.10303e+09	-126.925	-6.84358e+06
	-126.929	3.41182e+08	-121.519	2.62122e+07	-126.929	1.08748e+08	-126.929	3.47544e+08	-126.929	-4.44496e+08	-121.519	6.09501e+09	-126.929	-1.70479e+07
	-126.933	5.77681e+08	-121.52	3.05416e+07	-126.933	-2.11381e+08	-126.933	1.29286e+08	-126.933	-3.30231e+08	-121.52	6.11483e+09	-126.933	-8.72376e+06
	-126.936	3.09611e+08	-121.52	1.00745e+08	-126.936	-1.12493e+07	-126.936	3.54747e+08	-126.936	-6.01364e+08	-121.52	6.14533e+09	-126.936	5.16228e+06
	-126.94	2.10183e+08	-121.521	8.96556e+07	-126.94	2.93473e+08	-126.94	7.19723e+07	-126.94	-4.69751e+08	-121.521	6.18528e+09	-126.94	-9.48948e+06
	-126.944	3.12304e+08	-121.522	8.15156e+07	-126.944	-3.30481e+08	-126.944	5.68593e+07	-126.944	-4.34437e+08	-121.522	6.23916e+09	-126.944	-3.26634e+07
	-126.947	3.03553e+08	-121.523	1.23411e+08	-126.947	-1.77986e+08	-126.947	1.11149e+08	-126.947	-5.59191e+08	-121.523	6.30592e+09	-126.947	-8.83837e+06
	-126.951	1.69498e+08	-121.524	1.19558e+08	-126.951	1.24702e+07	-126.951	3.52513e+08	-126.951	-5.40113e+08	-121.524	6.37113e+09	-126.951	3.13734e+06
	-126.954	3.93663e+08	-121.524	9.2494e+07	-126.954	-4.08397e+08	-126.954	1.60768e+08	-126.954	-5.86466e+08	-121.524	6.39558e+09	-126.954	1.34759e+07
	-126.958	3.55427e+08	-121.525	-5.18502e+06	-126.958	-2.62558e+08	-126.958	2.1338e+08	-126.958	-7.02675e+08	-121.525	6.42535e+09	-126.958	-961047
	-126.962	3.87745e+08	-121.526	-2.6663e+07	-126.962	5.39731e+08	-126.962	3.48118e+07	-126.962	-5.45395e+08	-121.526	6.43395e+09	-126.962	3.29473e+07
	-126.965	5.23809e+08	-121.527	2.43675e+07	-126.965	3.0017e+08	-126.965	1.04581e+08	-126.965	-5.91558e+08	-121.527	6.4936e+09	-126.965	8.21808e+06
	-126.969	2.21415e+08	-121.528	8.7005e+07	-126.969	-1.53193e+08	-126.969	1.42532e+08	-126.969	-5.21422e+08	-121.528	6.5299e+09	-126.969	-2.24648e+06
	-126.973	2.2683e+08	-121.528	9.15343e+07	-126.973	-2.45426e+08	-126.973	2.08535e+08	-126.973	-6.30704e+08	-121.528	6.56596e+09	-126.973	-2.96067e+07
	-126.976	3.97363e+08	-121.529	1.4209e+08	-126.976	1.08384e+08	-126.976	9.45215e+07	-126.976	-4.78349e+08	-121.529	6.5962e+09	-126.976	1.34973e+07
	-126.98	2.9649e+08	-121.53	1.0532e+08	-126.98	3.25475e+08	-126.98	2.75922e+07	-126.98	-5.36808e+08	-121.53	6.58395e+09	-126.98	1.49823e+07
	-126.983	4.53292e+08	-121.531	9.72771e+07	-126.983	2.94151e+08	-126.983	3.93053e+07	-126.983	-4.23696e+08	-121.531	6.59724e+09	-126.983	5.32765e+06
	-126.987	1.84249e+08	-121.531	1.4202e+08	-126.987	-8.89593e+06	-126.987	-9.29823e+07	-126.987	-1.88795e+08	-121.531	6.71124e+09	-126.987	-5.48466e+06
	-126.991	2.83951e+08	-121.532	1.31741e+08	-126.991	2.48603e+08	-126.991	-1.60069e+07	-126.991	-3.61338e+08	-121.532	6.77433e+09	-126.991	2.46586e+07
	-126.994	3.15047e+08	-121.533	1.20257e+08	-126.994	3.99072e+08	-126.994	-5.20589e+07	-126.994	-4.19144e+08	-121.533	6.79615e+09	-126.994	2.2128e+07
	-126.998	1.73458e+08	-121.534	2.98404e+07	-126.998	4.36422e+08	-126.998	2.65117e+08	-126.998	-5.23705e+08	-121.534	6.8445e+09	-126.998	-7.00692e+06
	-127.001	3.65875e+08	-121.535	1.80275e+07	-127.001	252842	-127.001	2.65522e+08	-127.001	-4.52367e+08	-121.535	6.91295e+09	-127.001	-4.68102e+06
	-127.005	2.35902e+08	-121.535	4.76965e+07	-127.005	1.59996e+08	-127.005	2.66629e+08	-127.005	-4.77866e+08	-121.535	6.95624e+09	-127.005	1.17359e+07
	-127.009	3.35866e+08	-121.536	1.97414e+06	-127.009	-2.68951e+07	-127.009	1.6221e+08	-127.009	-6.1586e+08	-121.536	6.96029e+09	-127.009	-3.52072e+06
	-127.012	3.40533e+08	-121.537	2.88971e+07	-127.012	1.66976e+08	-127.012	1.51291e+07	-127.012	-5.69525e+08	-121.537	6.9606e+09	-127.012	1.53532e+07
	-127.016	3.91461e+08	-121.538	1.39778e+07	-127.016	1.93787e+08	-127.016	-1.20094e+07	-127.016	-4.94107e+08	-121.538	6.99385e+09	-127.016	5.30833e+06
	-127.02	2.55798e+08	-121.539	-1.44612e+07	-127.02	-2.76653e+08	-127.02	-4.64807e+07	-127.02	-4.17654e+08	-121.539	7.0249e+09	-127.02	-1.73835e+06
	-127.023	2.71045e+08	-121.539	2.32586e+07	-127.023	1.83193e+08	-127.023	-7.43667e+07	-127.023	-4.36671e+08	-121.539	7.11195e+09	-127.023	1.05212e+06
	-127.027	2.64808e+08	-121.54	7.17854e+07	-127.027	-1.865e+08	-127.027	4.19548e+08	-127.027	-4.55903e+08	-121.54	7.1492e+09	-127.027	2.26913e+07
	-127.03	2.23493e+08	-121.541	7.05137e+07	-127.03	1.43753e+08	-127.03	1.57783e+08	-127.03	-4.25767e+08	-121.541	7.19321e+09	-127.03	1.59693e+07
	-127.034	2.7111e+08	-121.542	5.44316e+07	-127.034	3.00809e+07	-127.034	4.06964e+08	-127.034	-4.06805e+08	-121.542	7.21436e+09	-127.034	1.35532e+06
	-127.038	2.34089e+08	-121.543	4.47821e+07	-127.038	-1.52174e+08	-127.038	1.01592e+08	-127.038	-4.17986e+08	-121.543	7.17747e+09	-127.038	4.75907e+06
	-127.041	2.46237e+08	-121.543	8.29852e+07	-127.041	-4.29137e+08	-127.041	8.23488e+07	-127.041	-5.14238e+08	-121.543	7.18289e+09	-127.041	-7.40823e+06
	-127.045	3.30545e+08	-121.544	1.23644e+08	-127.045	3.81002e+07	-127.045	1.13633e+08	-127.045	-6.40934e+08	-121.544	7.17158e+09	-127.045	1.0789e+07
	-127.048	2.59214e+08	-121.545	9.8247e+07	-127.048	5.17998e+08	-127.048	-2.78249e+08	-127.048	-5.08228e+08	-121.545	7.22436e+09	-127.048	4.48685e+06
	-127.052	3.534e+08	-121.546	1.61306e+07	-127.052	2.03664e+06	-127.052	-1.21942e+08	-127.052	-5.54325e+08	-121.546	7.28572e+09	-127.052	2.80864e+07
	-127.056	3.71681e+08	-121.547	2.39269e+07	-127.056	5.57095e+08	-127.056	7.78919e+07	-127.056	-6.46428e+08	-121.547	7.32236e+09	-127.056	-9.71336e+06
	-127.059	2.29197e+08	-121.547	2.38829e+07	-127.059	3.16112e+06	-127.059	1.40962e+08	-127.059	-7.10995e+08	-121.547	7.34758e+09	-127.059	7.25766e+06
	-127.063	1.99591e+08	-121.548	9.60849e+07	-127.063	4.54594e+07	-127.063	1.0485e+08	-127.063	-7.64873e+08	-121.548	7.40627e+09	-127.063	317718
	-127.067	3.06821e+08	-121.549	1.04275e+08	-127.067	-1.77487e+08	-127.067	-6.76884e+07	-127.067	-6.42577e+08	-121.549	7.43691e+09	-127.067	-9.04522e+06
	-127.07	3.94236e+08	-121.55	1.48145e+08	-127.07	-1.5733e+08	-127.07	2.10063e+08	-127.07	-5.15403e+08	-121.55	7.51785e+09	-127.07	1.41756e+07
	-127.074	2.92004e+08	-121.551	1.21548e+08	-127.074	2.76404e+08	-127.074	2.833e+08	-127.074	-4.40917e+08	-121.551	7.5747e+09	-127.074	-3.69998e+06
	-127.077	1.41581e+08	-121.551	4.14183e+07	-127.077	5.80359e+08	-127.077	-1.59089e+08	-127.077	-4.97402e+08	-121.551	7.6359e+09	-127.077	-2.29512e+07
	-127.081	3.38601e+08	-121.552	-6.98593e+07	-127.081	7.22053e+07	-127.081	-6.24305e+06	-127.081	-4.41081e+08	-121.552	7.72678e+09	-127.081	9.92624e+06
	-127.085	4.73e+08	-121.553	-6.21221e+07	-127.085	3.67284e+08	-127.085	1.22442e+08	-127.085	-3.32661e+08	-121.553	7.76491e+09	-127.085	2.60128e+07
	-127.088	3.77698e+08	-121.554	1.50832e+07	-127.088	7.3477e+07	-127.088	-6.43215e+06	-127.088	-4.1832e+08	-121.554	7.78626e+09	-127.088	-5.83275e+06
	-127.092	3.13804e+08	-121.554	4.83658e+07	-127.092	-1.20869e+08	-127.092	2.06776e+08	-127.092	-4.03638e+08	-121.554	7.77317e+09	-127.092	1.73443e+07
	-127.096	4.15479e+08	-121.555	1.2731e+07	-127.096	4.05709e+08	-127.096	2.41743e+08	-127.096	-2.95982e+08	-121.555	7.76698e+09	-127.096	2.20331e+07
	-127.099	3.51549e+08	-121.556	-4.41932e+07	-127.099	-5.71577e+07	-127.099	1.62741e+08	-127.099	-3.41219e+08	-121.556	7.83719e+09	-127.099	2.05766e+06
	-127.103	3.07804e+08	-121.557	-3.43356e+07	-127.103	-1.43305e+08	-127.103	1.51648e+07	-127.103	-3.69907e+08	-121.557	7.91007e+09	-127.103	-2.19871e+06
	-127.106	2.93801e+08	-121.558	3.80044e+07	-127.106	-1.71248e+08	-127.106	3.65302e+08	-127.106	-3.23889e+08	-121.558	7.95522e+09	-127.106	1.72702e+07
	-127.11	2.00602e+08	-121.558	7.19964e+07	-127.11	6.46219e+07	-127.11	1.27501e+08	-127.11	-4.22143e+08	-121.558	7.98171e+09	-127.11	-6.20173e+06
	-127.114	2.69705e+08	-121.559	7.06286e+07	-127.114	1.62788e+08	-127.114	1.39543e+08	-127.114	-4.22041e+08	-121.559	7.94297e+09	-127.114	1.21641e+07
	-127.117	3.88459e+08	-121.56	1.121e+08	-127.117	3.10749e+08	-127.117	6.84056e+07	-127.117	-4.45165e+08	-121.56	7.9929e+09	-127.117	1.41971e+06
	-127.121	3.70303e+08	-121.561	1.00443e+08	-127.121	-4.25833e+08	-127.121	3.03913e+08	-127.121	-4.4674e+08	-121.561	8.03955e+09	-127.121	-1.18548e+07
	-127.124	1.51386e+08	-121.562	1.20331e+08	-127.124	4.22576e+08	-127.124	3.6179e+08	-127.124	-5.34547e+08	-121.562	8.05003e+09	-127.124	-9.99214e+06
	-127.128	3.46068e+08	-121.562	1.48674e+08	-127.128	2.66158e+08	-127.128	-4.81228e+07	-127.128	-5.83151e+08	-121.562	8.13874e+09	-127.128	-729163
	-127.132	3.62431e+08	-121.563	9.16709e+07	-127.132	-2.52292e+08	-127.132	-1.13999e+07	-127.132	-4.92667e+08	-121.563	8.21167e+09	-127.132	-1.56984e+07
	-127.135	2.71213e+08	-121.564	5.51579e+07	-127.135	-5.3246e+07	-127.135	1.59634e+08	-127.135	-4.12994e+08	-121.564	8.18831e+09	-127.135	1.60991e+07
	-127.139	2.93596e+08	-121.565	3.96298e+07	-127.139	3.29252e+08	-127.139	2.0946e+08	-127.139	-2.86694e+08	-121.565	8.20189e+09	-127.139	-2.06932e+06
	-127.143	3.64927e+08	-121.566	1.15877e+07	-127.143	2.97536e+08	-127.143	7.28019e+07	-127.143	-4.15635e+08	-121.566	8.30725e+09	-127.143	2.57809e+06
	-127.146	3.29493e+08	-121.566	3.617e+06	-127.146	3.36257e+08	-127.146	1.57143e+08	-127.146	-4.49842e+08	-121.566	8.4216e+09	-127.146	4.15579e+06
	-127.15	2.62236e+08	-121.567	-1.32647e+07	-127.15	3.96047e+08	-127.15	5.43183e+08	-127.15	-4.14662e+08	-121.567	8.38325e+09	-127.15	-1.47345e+07
	-127.153	3.16595e+08	-121.568	-7.55041e+07	-127.153	-6.63476e+07	-127.153	-9.87208e+07	-127.153	-3.1236e+08	-121.568	8.34998e+09	-127.153	-1.94494e+06
	-127.157	2.77552e+08	-121.569	-7.45411e+07	-127.157	2.93349e+08	-127.157	7.06122e+07	-127.157	-2.75515e+08	-121.569	8.40683e+09	-127.157	-2.20104e+06
	-127.161	2.11413e+08	-121.57	-2.21395e+07	-127.161	5.89203e+08	-127.161	4.0491e+08	-127.161	-2.74349e+08	-121.57	8.48562e+09	-127.161	1.86077e+06
	-127.164	3.7946e+08	-121.57	6.40701e+07	-127.164	4.34633e+08	-127.164	-1.09013e+08	-127.164	-4.3256e+08	-121.57	8.60034e+09	-127.164	2.24309e+07
	-127.168	3.99898e+08	-121.571	7.01468e+07	-127.168	9.80593e+07	-127.168	3.24436e+08	-127.168	-3.22076e+08	-121.571	8.61237e+09	-127.168	-1.10231e+07
	-127.171	3.91585e+08	-121.572	1.61028e+07	-127.171	4.48151e+07	-127.171	-2.3188e+08	-127.171	-2.24737e+08	-121.572	8.63404e+09	-127.171	4.84775e+06
	-127.175	1.42043e+08	-121.573	2.04751e+07	-127.175	8.98606e+07	-127.175	8.32641e+07	-127.175	-2.88556e+08	-121.573	8.63492e+09	-127.175	3.32805e+06
	-127.179	3.07688e+08	-121.574	7.20982e+07	-127.179	-1.34221e+08	-127.179	-4.11316e+07	-127.179	-2.80935e+08	-121.574	8.65786e+09	-127.179	1.66797e+07
	-127.182	2.03518e+08	-121.574	1.32833e+08	-127.182	1.86369e+08	-127.182	-1.55154e+07	-127.182	-3.74614e+08	-121.574	8.66223e+09	-127.182	1.59152e+07
	-127.186	3.29581e+08	-121.575	1.7574e+08	-127.186	-2.09972e+08	-127.186	1.1381e+08	-127.186	-4.13483e+08	-121.575	8.74861e+09	-127.186	4.49479e+06
	-127.19	3.78343e+08	-121.576	1.42557e+08	-127.19	4.40859e+08	-127.19	1.75921e+08	-127.19	-5.15316e+08	-121.576	8.77472e+09	-127.19	-2.84417e+07
	-127.193	3.28777e+08	-121.577	1.03607e+08	-127.193	3.14933e+06	-127.193	1.20692e+08	-127.193	-4.13311e+08	-121.577	8.79028e+09	-127.193	2.24653e+06
	-127.197	3.22495e+08	-121.577	9.08071e+07	-127.197	-4.20888e+07	-127.197	2.77061e+08	-127.197	-3.51232e+08	-121.577	8.82008e+09	-127.197	4.41834e+06
	-127.2	2.9344e+08	-121.578	9.09108e+07	-127.2	-1.55704e+07	-127.2	1.18345e+08	-127.2	-3.40412e+08	-121.578	8.83427e+09	-127.2	-5.07903e+06
	-127.204	3.87874e+08	-121.579	1.16672e+08	-127.204	-1.60191e+08	-127.204	3.33798e+08	-127.204	-3.90854e+08	-121.579	8.92034e+09	-127.204	-1.66415e+06
	-127.208	4.71797e+08	-121.58	1.20666e+08	-127.208	4.79916e+07	-127.208	2.48095e+08	-127.208	-3.52527e+08	-121.58	8.93985e+09	-127.208	-9.15625e+06
	-127.211	3.4464e+08	-121.581	2.33777e+08	-127.211	-6.74908e+07	-127.211	9.35189e+07	-127.211	-3.53846e+08	-121.581	8.94383e+09	-127.211	-1.26575e+06
	-127.215	4.68285e+08	-121.581	2.86323e+08	-127.215	1.20817e+08	-127.215	-2.00309e+07	-127.215	-2.96447e+08	-121.581	8.92635e+09	-127.215	2.27641e+07
	-127.219	3.24662e+08	-121.582	2.45265e+08	-127.219	-8.60602e+07	-127.219	-2.51689e+07	-127.219	-3.25884e+08	-121.582	8.98252e+09	-127.219	-6.30173e+06
	-127.222	5.39426e+08	-121.583	1.37093e+08	-127.222	3.21795e+08	-127.222	1.36235e+08	-127.222	-4.39649e+08	-121.583	9.01193e+09	-127.222	972540
	-127.226	1.97452e+08	-121.584	2.22814e+07	-127.226	-3.08207e+06	-127.226	2.08761e+08	-127.226	-6.48401e+08	-121.584	9.04285e+09	-127.226	-4.06296e+06
[truncated: 8,090 more rows]

## Sheet: Fig. 3a-upper panel
	Fig. 3a upper panel-AppA Y21F in H2O buffer-raw data
	Wavelength (nm)
Delay time (ps)	0	-9.31	-8.81	-8.31	-7.81	-7.31	-6.81	-6.31	-5.81	-5.31	-4.81	-4.31	-3.81	-3.31	-2.81	-2.31	-1.81	-1.71	-1.61	-1.51	-1.41	-1.31	-1.21	-1.11	-1.01	-0.91	-0.81	-0.76	-0.71	-0.66	-0.61	-0.56	-0.51	-0.46	-0.41	-0.36	-0.31	-0.26	-0.21	-0.16	-0.11	-0.06	-0.01	0.04	0.09	0.14	0.19	0.24	0.29
	329.64	1.33e-05	-1.13e-05	-2.22e-05	9.13e-06	1.58e-06	9.13e-05	1.54e-05	-1.37e-05	2.26e-05	-3.06e-05	-4.64e-05	9.74e-06	5.94e-06	3.07e-05	4.46e-05	4.13e-05	4.03e-05	3.4e-05	2.44e-05	1.47e-05	5.09e-06	-4.57e-06	-1.42e-05	-2.38e-05	-3.34e-05	-4.31e-05	-4.79e-05	-5.27e-05	-5.47e-05	-4.68e-05	-3.06e-05	1.42e-05	4.79e-05	4.25e-05	4.1e-05	5.32e-05	9.35e-05	0.00023375	0.0003784	0.00054175	0.0006985	0.0008415	0.0009625	0.001034	0.0011055	0.001188	0.0012155	0.0010835
	330.21	1.49e-05	-1.79e-05	-1.51e-05	6.82e-05	-1.15e-05	-2.16e-05	-7.1e-07	-2.42e-06	6.49e-05	-3.06e-05	-3.69e-05	-2.23e-05	-1.61e-05	2.29e-05	3.78e-05	-2.45e-05	-4.14e-05	-4.33e-05	-3.98e-05	-3.62e-05	-3.26e-05	-2.9e-05	-1.9e-05	-6.49e-06	6e-06	1.85e-05	2.47e-05	3.1e-05	2.6e-05	7.59e-06	2.19e-05	7.59e-05	8.14e-05	2.78e-05	2.76e-05	9.13e-05	0.000165	0.00024915	0.000363	0.0005126	0.000682	0.000869	0.0010065	0.001078	0.0011715	0.0012925	0.001309	0.001188
	330.78	-1.85e-05	4.12e-06	-2.46e-05	2.96e-05	-2.59e-05	-1.02e-05	3.75e-05	-1.85e-05	3.01e-05	-9.85e-05	-4.53e-05	6.27e-05	3.59e-05	3.07e-06	3.29e-05	-2e-05	-3.66e-05	-3.1e-05	-2.13e-05	-1.16e-05	-1.81e-06	7.92e-06	1.9e-05	3.04e-05	4.17e-05	5.3e-05	5.89e-05	6.44e-05	4.32e-05	9.41e-06	1.86e-05	4.78e-05	6.05e-05	6.55e-05	7.21e-05	7.92e-05	0.00013035	0.00020185	0.0003355	0.0004983	0.0006985	0.000913	0.001056	0.001166	0.0012705	0.0013805	0.0012925	0.001111
	331.36	-2.27e-05	-2.12e-05	3.7e-06	4.02e-05	1.21e-06	2.54e-05	1.41e-05	-5.45e-05	-3.1e-05	-7.48e-05	-1.39e-05	3.9e-05	8.09e-05	3.76e-05	8.09e-06	4.71e-05	5.83e-05	4.34e-05	2.76e-05	1.17e-05	-4.19e-06	-2.01e-05	-2.2e-05	-2.33e-05	-2.45e-05	-2.58e-05	-2.65e-05	-2.71e-05	-2.86e-05	-3.03e-05	-1.53e-06	3.03e-05	3.57e-05	3.84e-05	3.95e-05	4.06e-05	0.0001353	0.0002398	0.00042295	0.000616	0.0007975	0.0009845	0.001078	0.001166	0.001265	0.001364	0.00121	0.001023
	331.93	-1.42e-05	-3.28e-05	-6.38e-06	-1.53e-05	4.42e-06	1.29e-05	-4.6e-05	-3.91e-05	2.1e-06	-3.13e-05	1.95e-06	3.43e-06	4.26e-05	0.0001012	3.2e-06	-1.27e-05	-1.07e-05	-1.38e-05	-1.69e-05	-2e-05	-2.3e-05	-2.48e-05	-7.76e-06	9.3e-06	2.63e-05	4.34e-05	5.19e-05	5.37e-05	1.11e-05	-2.18e-05	9.63e-06	3.23e-05	-2.68e-06	-2.65e-05	2.42e-05	7.48e-05	0.0001243	0.0001903	0.0003663	0.0005555	0.0008305	0.001078	0.001122	0.0011715	0.001265	0.0013255	0.001166	0.0010395
	332.51	-5.45e-05	-2.24e-05	-7.04e-06	2.59e-05	3.66e-05	-5.56e-06	1.84e-05	1.42e-05	7.76e-06	3.34e-05	3.1e-05	-3.15e-05	-5.12e-06	-8.8e-06	-2.47e-05	1.77e-06	8.53e-06	1.42e-05	1.99e-05	2.56e-05	3.13e-05	3.62e-05	3.72e-05	3.83e-05	3.94e-05	4.04e-05	4.09e-05	2.43e-05	-2.39e-05	-4.03e-05	1.91e-06	2.5e-05	1.29e-05	1.56e-05	4.57e-05	8.58e-05	0.00014355	0.0002409	0.00041195	0.0006105	0.000869	0.0010505	0.0011055	0.0011825	0.0013035	0.0013365	0.0012265	0.0011495
	333.08	-1.36e-05	-1.95e-05	-1.8e-05	-3.75e-05	-9.08e-07	2.62e-05	3.55e-06	3.03e-05	5.19e-05	5.49e-05	1.4e-05	-2.51e-05	3.02e-05	3.35e-06	3.63e-05	-4.39e-06	-1.3e-05	-1.56e-05	-1.81e-05	-2.07e-05	-2.32e-05	-2.67e-05	-3.26e-05	-3.84e-05	-4.42e-05	-5.01e-05	-5.3e-05	-4.02e-05	-1.57e-05	-3.22e-06	1.73e-07	2.14e-05	5.61e-05	5.67e-05	3.26e-05	5.09e-05	0.0001012	0.00021725	0.00038335	0.0006215	0.000913	0.001089	0.0011715	0.001298	0.0014575	0.0014355	0.0012925	0.0012045
	333.66	3.35e-05	4.74e-06	-5.83e-06	-3.74e-05	5.39e-06	2.43e-05	1.2e-05	-3.66e-05	2.23e-06	2.55e-05	2.3e-06	-1.64e-05	2.38e-05	-1.19e-05	5.3e-05	1.38e-05	7.32e-06	8.14e-06	8.97e-06	9.79e-06	1.06e-05	7.59e-06	-1.28e-06	-1.02e-05	-1.9e-05	-2.79e-05	-3.23e-05	-1.22e-05	1.46e-05	1.42e-05	6.49e-06	1.5e-05	2.79e-05	2.3e-05	1.34e-05	4.35e-05	8.42e-05	0.00022	0.0003817	0.0006215	0.000891	0.0010505	0.0011935	0.001342	0.001496	0.001441	0.0013255	0.0012265
	334.23	3.75e-05	-1.89e-05	-3.28e-05	-8.75e-06	1.04e-05	-1.29e-06	5.83e-05	-7.81e-05	9.19e-06	-1.16e-06	4.8e-05	-1.83e-05	-4.04e-06	-6.22e-05	5.27e-05	1.97e-05	1.74e-05	2.32e-05	2.89e-05	3.45e-05	4.03e-05	3.49e-05	1.85e-05	2.09e-06	-1.43e-05	-3.07e-05	-3.88e-05	2.19e-06	4.3e-05	3.5e-05	2.71e-05	3.28e-05	3.84e-05	2.11e-05	4.04e-06	7.26e-05	0.0001408	0.0002992	0.0004576	0.0006765	0.0008965	0.0010725	0.001243	0.0013805	0.001518	0.0014355	0.0013585	0.001177
	334.8	1.02e-05	-3.41e-05	-3.31e-05	2.19e-05	5.61e-05	1.97e-05	1.61e-05	-3.75e-05	4.38e-05	1.25e-05	2.29e-05	-1.72e-05	1.89e-05	-1.12e-05	1.2e-05	3.99e-05	3.4e-05	2.08e-05	7.65e-06	-5.56e-06	-1.88e-05	-2.83e-05	-3.55e-05	-4.27e-05	-4.99e-05	-5.72e-05	-5.89e-05	-5.49e-05	-4.83e-05	-3.24e-05	-1.47e-05	9.41e-06	2.73e-05	2.29e-05	3.07e-05	8.31e-05	0.0001518	0.0002794	0.00043835	0.0007095	0.000968	0.001166	0.001342	0.0014355	0.0015015	0.0014795	0.0014025	0.0012375
	335.38	3.37e-05	-1.46e-05	-4.55e-05	1.26e-05	4.39e-05	-5.12e-05	-2.01e-05	-2.03e-05	8.64e-06	-1.17e-06	-5.09e-06	1.67e-06	3.12e-05	-4.28e-05	3.43e-05	2.34e-05	2.05e-05	1.77e-05	1.49e-05	1.21e-05	9.3e-06	1.13e-05	1.52e-05	1.91e-05	2.3e-05	2.7e-05	2.08e-05	3.76e-06	-1.8e-05	-4.63e-05	-2.76e-05	5.45e-05	8.25e-05	3.71e-05	4.05e-05	0.00010945	0.0001947	0.00030085	0.00048345	0.00077	0.001023	0.0012265	0.0013805	0.0014685	0.0015345	0.001573	0.001485	0.001386
	335.95	-1.66e-05	-4.88e-05	-3.04e-05	2.59e-05	2.61e-05	-1.31e-05	1.51e-05	-2.57e-06	-4.26e-06	4.74e-05	-2.93e-05	6.93e-06	2.46e-05	-7.15e-05	4.16e-05	-9.79e-06	-7.32e-06	-1.61e-06	4.06e-06	9.74e-06	1.54e-05	1.3e-05	8.69e-06	4.38e-06	9.57e-08	-4.19e-06	5.83e-06	2.28e-05	1.16e-05	-1.6e-05	6.93e-06	5.89e-05	4.81e-05	6e-07	2.69e-05	9.57e-05	0.0001892	0.00029645	0.00049775	0.0007535	0.0010285	0.0013145	0.0014795	0.001573	0.001639	0.001683	0.001529	0.001441
	336.53	-2.96e-05	-5.42e-05	3.8e-05	3.13e-05	-4.19e-06	6.66e-06	-1.17e-05	-4.23e-05	1.34e-05	4.57e-05	2.03e-05	-1.27e-05	4.08e-06	-3.12e-05	2.7e-05	3.39e-06	-1.1e-06	-5.56e-06	-9.96e-06	-1.44e-05	-1.89e-05	-1.47e-05	-9.74e-06	-4.81e-06	1.28e-07	5.07e-06	3.6e-06	1.4e-06	-9.13e-06	-2.12e-05	2.04e-05	7.21e-05	7.15e-05	6.11e-05	7.92e-05	0.00010285	0.00021505	0.00034485	0.000583	0.0008415	0.001122	0.0014135	0.0015235	0.0016005	0.001683	0.0017655	0.001606	0.0014795
	337.1	-1.4e-05	-6.99e-05	4.63e-05	1.32e-05	-2.52e-05	-4.88e-05	-2.74e-05	-4.22e-05	5.38e-06	2.66e-05	8.31e-06	4.26e-05	-4.82e-06	2.36e-05	4.47e-05	-1.34e-05	-1.52e-05	-1.7e-05	-1.88e-05	-2.06e-05	-2.21e-05	-1.06e-05	9.96e-07	1.25e-05	2.4e-05	3.5e-05	2.82e-05	2.05e-05	-7.04e-06	-3.25e-05	-1.14e-05	9.79e-06	3.45e-05	5.83e-05	6.22e-05	7.04e-05	0.00017765	0.00029205	0.0005665	0.000847	0.001166	0.001474	0.001562	0.0016445	0.0017655	0.0018645	0.00165	0.001452
	337.68	6.99e-06	2.04e-06	3.16e-05	-2.65e-05	8.42e-06	1.56e-07	-3.05e-05	1.41e-05	-5.94e-06	5.36e-06	-7.15e-06	7.92e-06	1.45e-05	-5.78e-05	1.36e-05	3.03e-05	2.49e-05	1.95e-05	1.4e-05	8.64e-06	3.31e-06	-1.37e-06	-6.05e-06	-1.07e-05	-1.54e-05	-1.33e-05	1.18e-05	3.04e-05	2.88e-05	2.43e-05	1.13e-05	5.89e-06	2.35e-05	3.25e-05	1.45e-05	3.6e-05	0.0001782	0.00034375	0.0005775	0.0008415	0.001188	0.0014795	0.001595	0.0017105	0.0018535	0.001914	0.001705	0.001573
	338.25	-4.26e-06	-8.86e-06	-1.22e-05	-3.28e-05	1.52e-05	-1.06e-05	2.05e-05	2.73e-05	-4.85e-06	-1.83e-05	5.27e-05	6.05e-06	-1.78e-05	-1.33e-05	3.95e-05	2.36e-05	2.88e-05	3.39e-05	3.91e-05	4.42e-05	4.3e-05	1.98e-05	-3.39e-06	-2.66e-05	-4.98e-05	-5.27e-05	-1.87e-05	-1.69e-06	-5.89e-06	-1.16e-05	-1.89e-05	7.7e-07	5.42e-05	5.61e-05	-6.71e-06	3.38e-05	0.0002024	0.00039765	0.000627	0.000913	0.001265	0.0015235	0.0016555	0.001804	0.001969	0.0019965	0.0017875	0.001694
	338.83	-1.12e-05	-1.61e-05	-1.64e-05	2.16e-05	1.39e-05	-4.28e-05	3.71e-06	-1.5e-05	3.42e-05	-7.98e-06	1.9e-05	4.02e-05	-2.86e-05	-5.03e-06	3.4e-05	3.8e-05	3.56e-05	3.32e-05	3.09e-05	2.85e-05	2.12e-05	3.32e-06	-1.45e-05	-3.23e-05	-5.02e-05	-3.77e-05	4.22e-07	4.57e-06	-1.01e-05	-2.15e-05	-3.1e-05	5.56e-06	6.77e-05	5.72e-05	7.32e-06	7.76e-05	0.00021505	0.0004114	0.000638	0.000957	0.001331	0.001562	0.0017105	0.0018865	0.002079	0.0020515	0.001793	0.001793
	339.4	3.25e-06	1.79e-05	3.82e-06	-3.98e-06	-3.96e-06	-3.36e-05	1.74e-05	3.51e-05	1.05e-05	-2.84e-05	-1.89e-05	2.38e-05	-3.92e-05	-7.43e-06	1.81e-05	4.75e-05	3.91e-05	3.07e-05	2.23e-05	1.39e-05	3.66e-06	-9.19e-06	-2.21e-05	-3.49e-05	-4.77e-05	-2.28e-05	1.6e-05	9.52e-06	-5.56e-06	-1.37e-05	-2.06e-05	2.26e-05	7.54e-05	4.58e-05	5.94e-07	9.35e-05	0.00021285	0.00041195	0.000627	0.001001	0.0014025	0.001617	0.0017985	0.00198	0.002167	0.002123	0.001826	0.001903
	339.98	-1.87e-05	1.31e-05	5.56e-06	-2.29e-06	2.48e-06	-7.1e-06	-3.72e-06	1.77e-05	1.35e-05	-2.29e-05	2.25e-05	2.22e-05	-3.77e-05	2.61e-05	2.08e-05	-5.56e-06	-9.52e-06	-1.34e-05	-1.74e-05	-2.13e-05	-2.08e-05	-1.64e-05	-1.19e-05	-7.43e-06	-2.95e-06	1.29e-05	2.53e-05	1.56e-05	5.94e-06	-1.55e-06	-6.88e-06	5.15e-05	0.00010615	4.81e-05	-4.62e-06	9.57e-05	0.00019965	0.00042295	0.0006545	0.001034	0.0014135	0.001639	0.00187	0.002079	0.002288	0.002288	0.001892	0.001969
	340.55	-4.5e-06	-3.58e-06	-8.2e-06	1.24e-05	-2.45e-05	-2.05e-05	-3.45e-06	1.24e-05	-6.66e-07	1.6e-05	1.22e-05	3.95e-05	-1.08e-05	-2.08e-06	1.58e-05	-1.88e-08	4.44e-06	8.91e-06	1.34e-05	1.78e-05	1.51e-05	7.92e-06	6.77e-07	-6.55e-06	-1.38e-05	-7.76e-06	-3.83e-06	-1.12e-05	-1.97e-05	-3.27e-05	-3.26e-05	1.24e-05	3.71e-05	-7.76e-06	-1.7e-05	9.57e-05	0.00023045	0.00044055	0.0006875	0.001067	0.001419	0.001694	0.001958	0.002167	0.0023485	0.00231	0.002013	0.002046
	341.13	8.8e-06	-1.53e-05	3.98e-06	6.33e-06	-8.25e-07	1.18e-06	-2.47e-06	3.92e-06	1.68e-05	-1.94e-05	2.29e-05	-9.85e-06	1.61e-05	1.41e-05	1.47e-05	-9.52e-06	-6.16e-06	-2.78e-06	5.83e-07	3.94e-06	-1.61e-07	-7.37e-06	-1.45e-05	-2.17e-05	-2.89e-05	-5.23e-06	4.32e-06	1.73e-06	1.29e-07	-1.01e-07	-1.56e-07	3.36e-08	-3.25e-06	-1.14e-05	1.84e-05	0.00010175	0.00023485	0.00043945	0.000726	0.0011385	0.0015125	0.0018315	0.0020955	0.002277	0.00242	0.002343	0.0020955	0.0021395
	341.7	7.92e-06	-3.77e-05	2.3e-05	-3.49e-05	2.06e-05	-1.43e-05	-1.23e-05	-1.05e-05	8.91e-06	-1.08e-05	2.01e-05	2.53e-05	2.3e-05	5.78e-06	1.4e-05	-2.41e-05	-2.24e-05	-2.06e-05	-1.89e-05	-1.71e-05	-1.58e-05	-1.46e-05	-1.34e-05	-1.21e-05	-1.09e-05	8.14e-06	7.32e-06	-1.71e-06	-2.12e-06	3.11e-06	-2.27e-06	-1.46e-05	-1.03e-05	4.71e-06	4.79e-05	0.00010945	0.00024145	0.00041965	0.0007425	0.001166	0.0015565	0.0019305	0.002189	0.0023815	0.0025355	0.002409	0.0021835	0.0022715
	342.28	2.11e-06	-1.11e-05	-2.61e-06	-3.2e-06	-1.68e-06	-6.6e-08	-2.28e-05	-4.44e-05	1.06e-05	-6.82e-06	2.1e-05	1.37e-05	3.29e-05	-7.43e-06	1.84e-05	-2.54e-05	-2.14e-05	-1.73e-05	-1.33e-05	-9.19e-06	-2.89e-06	3.69e-06	1.03e-05	1.68e-05	2.34e-05	2.27e-05	1.19e-05	-1.38e-06	-1.29e-05	-2.4e-05	-6.44e-06	1.88e-05	2.43e-05	2.46e-05	4.64e-05	7.37e-05	0.0002255	0.00040975	0.0007755	0.001188	0.001617	0.0020515	0.002288	0.0024695	0.0026455	0.0025135	0.002266	0.002365
	342.85	2.65e-05	1.41e-05	8.8e-06	1.21e-06	1.04e-05	3.67e-05	-2.35e-05	-2.99e-05	-1.81e-05	6.44e-06	2.15e-05	-1.18e-05	4.09e-06	2.32e-05	-3.21e-06	-2.12e-05	-2.39e-05	-2.66e-05	-2.93e-05	-3.2e-05	-2.72e-05	-2.24e-05	-1.75e-05	-1.27e-05	-7.92e-06	7.98e-06	-1.05e-05	-2.95e-05	-1.79e-05	-5.67e-06	-1.86e-05	-3.21e-05	1.33e-05	6e-05	5.67e-05	5.22e-05	0.00024695	0.00044715	0.0008305	0.001221	0.0016995	0.0021835	0.002365	0.002541	0.0027335	0.002684	0.0023375	0.002497
	343.43	3.02e-05	-6.93e-06	-2.11e-06	-5.16e-06	2.31e-05	8.47e-06	-7.21e-06	-3.54e-05	-4.18e-05	-9.79e-07	1.9e-05	1.61e-05	1.04e-05	1.27e-05	-3.71e-06	4.63e-06	-1.06e-06	-6.77e-06	-1.24e-05	-1.79e-05	-2.04e-05	-2.29e-05	-2.55e-05	-2.81e-05	-2.58e-05	2.4e-05	5.05e-06	-1.09e-05	-1.1e-05	-1.48e-05	-3.81e-05	-4.97e-05	4.14e-07	4.27e-05	4.4e-05	7.37e-05	0.00025245	0.00046475	0.0008525	0.0012595	0.001804	0.0022825	0.002464	0.002651	0.0028545	0.002783	0.002497	0.0026235
	344	7.21e-06	-5.18e-06	2.12e-05	1.34e-05	1.78e-05	5.78e-06	2.13e-05	-1.67e-05	-3.13e-05	-1.3e-05	3.15e-06	1.11e-05	-7.15e-06	-1.93e-05	-1.07e-05	5.34e-06	6.77e-06	8.2e-06	9.63e-06	1.02e-05	6.66e-06	3.15e-06	-3.82e-07	-3.91e-06	-1.64e-06	1.73e-05	-1.41e-06	-1.17e-05	-5.83e-06	-8.91e-06	-2.93e-05	-2.7e-05	1.9e-05	4.22e-05	2.14e-05	7.32e-05	0.00026455	0.00051865	0.000891	0.0013365	0.0019195	0.002376	0.002574	0.002794	0.00297	0.0028765	0.00264	0.0027335
	344.58	1.18e-05	-3.45e-06	-6e-06	-1.3e-05	1.07e-05	2.61e-07	2.73e-05	-5.23e-06	-1.97e-05	-1.02e-05	-1.27e-05	-1.11e-05	9.24e-06	-6.55e-06	6.6e-06	1.16e-05	9.74e-06	7.92e-06	6.11e-06	4.99e-06	5.94e-06	6.88e-06	7.81e-06	8.75e-06	1.44e-05	2.06e-05	5.78e-06	-4.48e-06	-1.05e-05	-2.5e-05	-4.74e-05	-2.7e-05	3.26e-05	4.59e-05	1.67e-05	9.79e-05	0.00028105	0.0005467	0.0008855	0.001386	0.0020295	0.0024585	0.002684	0.0029095	0.003069	0.0029425	0.002728	0.0028655
	345.15	2.88e-05	2.01e-05	-1.24e-05	-3.73e-06	-1.93e-05	-3.25e-06	5.25e-05	1.39e-05	-2.75e-05	-1.1e-05	2.41e-07	9.02e-06	-1.47e-05	-7.54e-06	-4.31e-06	1.43e-05	3.81e-06	-6.71e-06	-1.72e-05	-2.23e-05	-1.73e-05	-1.24e-05	-7.48e-06	-2.51e-06	1.1e-06	6.99e-06	1.44e-05	4.33e-06	-1.33e-05	-4.42e-05	-8.09e-05	-3.61e-05	4.39e-05	5e-05	2.43e-05	0.00014245	0.00032175	0.0005995	0.000913	0.0014795	0.0021505	0.0025465	0.0028215	0.0030085	0.0031845	0.003025	0.002849	0.003014
	345.73	2.19e-05	-3.12e-06	-4.78e-06	-9.3e-07	8.86e-06	-4.37e-06	-2.34e-06	1.18e-05	-1.08e-05	1.68e-06	6e-06	-1.47e-05	1.44e-05	-5.61e-06	1.08e-05	1.5e-06	5.89e-06	1.03e-05	1.47e-05	1.24e-05	1.61e-06	-9.24e-06	-2.01e-05	-3.09e-05	-1.83e-05	-2.69e-06	-1.24e-05	5.48e-06	2.73e-05	-1.69e-05	-7.04e-05	-1.22e-06	8.53e-05	5.38e-05	5.42e-06	0.00013805	0.0002959	0.0006105	0.000946	0.0015895	0.002277	0.002629	0.0029315	0.0031405	0.0034155	0.003179	0.002959	0.0031845
	346.3	-1.02e-05	-1.36e-05	-2.11e-05	-2.7e-05	-8.09e-06	2.77e-06	1.61e-05	1.46e-05	1.44e-05	3.95e-07	1.12e-05	-2.11e-06	1.95e-05	-6.11e-06	3.1e-05	1.12e-05	1.56e-05	2e-05	2.44e-05	2.08e-05	1.02e-05	-4.82e-07	-1.12e-05	-2.18e-05	-9.96e-06	6.99e-06	8.58e-06	1.06e-05	1.02e-05	-3.49e-05	-7.43e-05	-8.25e-06	5.27e-05	1.71e-05	-9.68e-06	0.00013145	0.0002827	0.0006325	0.001001	0.0016885	0.0023595	0.0027225	0.0030745	0.003289	0.0035915	0.003322	0.0030855	0.003333
	346.88	1.9e-06	-2.67e-05	-1.6e-06	-1.63e-05	7.98e-06	1.03e-05	1.34e-05	8.09e-06	1.42e-05	-9.52e-06	6.16e-06	1.01e-05	-1.64e-05	-2.54e-06	2.07e-05	6.38e-06	3.81e-06	1.24e-06	-1.33e-06	-1.04e-06	1.06e-06	3.15e-06	5.24e-06	7.32e-06	-1.08e-05	5.83e-06	2.46e-05	2.77e-05	2.15e-05	-1.71e-05	-4.25e-05	-2.22e-05	-1.84e-06	1.85e-05	5.2e-05	0.0001309	0.00027005	0.0006215	0.0010505	0.00176	0.0024035	0.002838	0.0032175	0.003432	0.0036575	0.0034485	0.0032285	0.0034265
	347.45	8.64e-06	9.35e-07	9.74e-06	4.15e-06	4.2e-06	-7.81e-06	-5.67e-06	-1.22e-05	1.21e-05	6.22e-06	1.04e-05	-2.98e-05	-2.32e-05	3.32e-08	2.55e-06	-7.65e-06	-9.19e-06	-1.08e-05	-1.23e-05	-6.6e-06	2.24e-06	1.11e-05	2e-05	2.88e-05	5.43e-07	-1.36e-05	-1.27e-05	-9.57e-06	-6.66e-06	-4.17e-06	-1.47e-05	-4.51e-05	-3.67e-05	3.1e-05	9.52e-05	0.00015455	0.00032175	0.0006545	0.001133	0.0018425	0.002475	0.002992	0.0033385	0.003564	0.003784	0.0035805	0.003388	0.0035695
	348.03	7.48e-06	6e-06	1.51e-05	1.72e-05	4.7e-06	1.28e-06	-2.84e-06	-1.75e-06	1.23e-05	9.08e-07	2.16e-05	-1.42e-05	-3.12e-05	-5.72e-06	-4.79e-06	-6.16e-07	-1.55e-06	-2.48e-06	-3.41e-06	-8.36e-06	-1.45e-05	-2.05e-05	-2.66e-05	-3.27e-05	-5.36e-07	1.37e-05	1.95e-05	2.75e-05	2.24e-05	7.15e-06	-1.39e-05	-3.95e-05	-1.64e-05	4.41e-05	9.19e-05	0.0001298	0.00032395	0.000638	0.001177	0.0018975	0.0025465	0.003146	0.003487	0.0037565	0.003905	0.0036905	0.0035695	0.003751
	348.6	2.88e-06	-4.3e-06	-2.06e-05	-1.79e-07	-5.56e-07	-9.19e-06	1.95e-05	1.81e-05	-4.31e-07	-4.33e-07	1.44e-05	1.09e-05	1.69e-06	1.53e-05	-5.56e-06	1.17e-06	6.33e-06	1.14e-05	1.66e-05	1.07e-05	3.15e-06	-4.43e-06	-1.2e-05	-1.96e-05	-1.03e-05	-6.6e-06	-3.65e-07	7.65e-06	1.18e-06	-1.06e-05	-2.34e-05	-3.66e-05	-3.01e-06	4.75e-05	7.26e-05	8.86e-05	0.00032725	0.000649	0.001243	0.001947	0.002629	0.003311	0.0035805	0.0039215	0.004114	0.0038665	0.003751	0.0039435
	349.18	1.75e-05	1.81e-05	7.26e-06	-2.06e-05	3.27e-06	1.82e-05	1.68e-05	9.57e-07	-2.46e-05	-1.12e-05	1.7e-05	3.16e-06	-6.6e-06	-9.79e-06	-9.41e-06	-2e-05	-2.32e-05	-2.64e-05	-2.96e-05	-2.54e-05	-2.07e-05	-1.6e-05	-1.13e-05	-6.66e-06	1.73e-05	2.26e-05	8.8e-06	-6.77e-06	-2.87e-06	3.17e-06	-2.34e-05	-5.36e-05	1.41e-05	9.24e-05	9.19e-05	8.25e-05	0.00034155	0.0006325	0.0013035	0.0020185	0.0027665	0.00352	0.003729	0.0040865	0.0042955	0.0039765	0.0038445	0.004125
	349.75	1.49e-05	-6.82e-06	-1.3e-05	9.02e-06	2.13e-05	-6.71e-06	-1.05e-05	-1.29e-05	-2.39e-06	1.25e-05	2.11e-05	1.22e-05	-5.78e-08	-2.83e-05	-1.26e-05	2.29e-06	-7.92e-06	-1.81e-05	-2.78e-05	-2.29e-05	-1.8e-05	-1.31e-05	-8.31e-06	-2.08e-06	4.09e-05	2.49e-05	2.04e-05	1.58e-05	9.19e-06	9.13e-07	-3.11e-05	-5.56e-05	2.33e-05	9.46e-05	6.22e-05	5.02e-05	0.0003311	0.000638	0.0013475	0.0020625	0.0028875	0.003674	0.0038995	0.004268	0.0044385	0.004136	0.0040095	0.0043285
	350.33	8.03e-06	2.78e-06	1.44e-06	1.86e-05	5.5e-06	9.57e-06	1.31e-05	7.37e-06	-4.13e-06	1.04e-05	1.08e-05	-4.04e-06	-1.31e-05	-1.36e-05	-2.34e-05	-1.4e-05	-1.46e-05	-1.52e-05	-1.58e-05	-1.67e-05	-1.75e-05	-1.83e-05	-1.91e-05	-1.37e-05	2.81e-05	-9.57e-06	2.11e-05	3.66e-05	1.47e-06	-3.32e-05	-6.6e-05	-7.32e-05	5.38e-06	5.89e-05	2.76e-05	6.66e-05	0.0003388	0.000704	0.001364	0.0020845	0.003014	0.003795	0.0040975	0.004433	0.004587	0.0043175	0.004191	0.004466
	350.9	8.86e-06	1.95e-05	1.09e-05	1.77e-05	8.91e-06	-1.58e-05	-8.31e-06	4.22e-06	3.56e-06	-5.01e-06	-1.79e-05	-1.62e-05	-2.5e-05	-1.75e-05	-7.59e-07	9.57e-06	1.31e-05	1.67e-05	1.89e-05	1.55e-05	1.2e-05	8.58e-06	5.15e-06	8.58e-06	2.45e-05	-8.2e-06	6.71e-06	9.41e-06	-6.82e-06	-2.64e-05	-5.12e-05	-4.16e-05	2.1e-05	5.34e-05	3.95e-05	0.0001155	0.00033055	0.0007205	0.001375	0.0021725	0.0031845	0.003905	0.004224	0.004598	0.0047245	0.0044715	0.004389	0.004642
	351.48	8.8e-06	-7.37e-06	-1.27e-05	-9.3e-06	-4.63e-06	-6.22e-06	-6.05e-06	-3.94e-06	5.61e-06	-7.43e-06	-1.52e-05	2.62e-06	8.2e-06	-5.83e-06	1.61e-05	2.13e-05	1.11e-05	8.64e-07	-7.7e-06	-1.19e-05	-1.61e-05	-2.02e-05	-2.44e-05	-8.8e-06	3.45e-05	1.45e-05	3.69e-06	-7.21e-06	-1.81e-05	-2.56e-05	-3.02e-05	-1.73e-05	9.9e-06	2.02e-05	1.69e-05	0.00012045	0.0003102	0.0007645	0.0014245	0.0023045	0.0033495	0.0040095	0.004389	0.004785	0.0048675	0.004587	0.0045595	0.004796
	352.06	6.71e-06	-2.42e-05	-2.29e-05	4.19e-06	1.61e-05	1.58e-06	7.54e-06	-1.67e-05	-1.15e-05	-3.43e-07	-6.88e-06	1.64e-05	2.23e-05	-5.47e-06	-1.48e-06	-1.17e-05	-2.15e-05	-3.14e-05	-3.49e-05	-2.7e-05	-1.91e-05	-1.13e-05	-3.43e-06	9.46e-06	2.12e-05	1.08e-05	2.46e-06	-1.75e-05	-4.2e-05	-5.07e-05	-5.3e-05	-3.68e-05	-1.33e-05	-2.64e-06	2.75e-06	0.00013365	0.00031515	0.0008195	0.001452	0.0023925	0.003454	0.0040865	0.004521	0.0049555	0.005038	0.0047245	0.0047355	0.0049665
	352.63	1.15e-05	-2.01e-06	4.17e-06	1.86e-05	2.74e-05	5.2e-06	1.62e-05	-6.27e-06	-4.13e-05	-1.78e-05	6.44e-06	-4.62e-07	-9.19e-06	-7.32e-07	-1.29e-06	-2.1e-05	-2.3e-05	-2.51e-05	-2.4e-05	-1.89e-05	-1.38e-05	-8.58e-06	-3.44e-06	2.9e-06	-3.25e-06	-3.58e-06	1.18e-05	-5.23e-06	-2.7e-05	-4.57e-05	-6.38e-05	-4.83e-05	-2.77e-05	-1.46e-05	-2.66e-06	0.000121	0.00026125	0.000803	0.0014025	0.002464	0.0035915	0.004202	0.0047245	0.005159	0.005236	0.0048785	0.0048785	0.005192
	353.21	-1.06e-05	-1.93e-05	-2.95e-06	2.69e-05	1.14e-05	5.78e-07	2.55e-05	2.05e-06	-5.5e-06	1.34e-05	8.14e-06	-1.96e-05	-2.3e-05	-2.6e-06	-2.39e-06	-4.79e-06	-2.59e-06	-3.93e-07	-1.23e-06	-4.92e-06	-8.64e-06	-1.23e-05	-1.6e-05	1e-06	7.7e-06	6.22e-06	1.44e-05	2.18e-06	-1.03e-05	-3.25e-05	-5.37e-05	-4.51e-05	-3.53e-05	1.43e-05	6.44e-05	0.0001364	0.0002244	0.000836	0.0014575	0.0026015	0.003729	0.0043395	0.004917	0.005313	0.005434	0.00506	0.005038	0.0053955
	353.78	1.47e-05	4.38e-06	-2.05e-05	9.57e-06	1.41e-05	-1.92e-05	-4.42e-06	3.06e-06	7.21e-06	-1.27e-05	-3.61e-05	-6.27e-06	1.38e-05	-9.24e-06	1.92e-06	2.07e-05	1.75e-05	1.44e-05	1.2e-05	1.02e-05	8.31e-06	6.49e-06	4.61e-06	5.67e-06	4.83e-07	-4.41e-06	-4.69e-06	-4.5e-06	-7.59e-06	-2.5e-05	-3.86e-05	-3.55e-05	-2.29e-05	3.21e-05	8.2e-05	0.00011	0.00024475	0.0008525	0.0015565	0.002717	0.0037895	0.004466	0.005082	0.0054835	0.00561	0.0052525	0.0052305	0.00561
	354.36	5e-06	1.22e-05	-1.29e-05	-5.49e-06	2.54e-06	-2.69e-05	-2.73e-05	-6e-06	8.75e-06	-1.13e-05	-2.08e-05	-1.27e-05	-8.58e-06	8.31e-07	2.11e-05	2.87e-05	2.66e-05	2.45e-05	2.16e-05	1.82e-05	1.48e-05	1.14e-05	8.09e-06	1.83e-05	1.4e-05	-2.44e-05	-3.65e-05	-2.34e-05	-1.38e-05	-1.11e-05	-1.41e-05	-2.88e-05	-1.99e-05	3.5e-05	8.03e-05	0.0001056	0.00031625	0.0008855	0.0016555	0.0028105	0.003839	0.00462	0.005269	0.005665	0.00572	0.005467	0.005456	0.005775
	354.93	1.13e-05	-1.96e-05	4.5e-06	4.6e-06	-1.82e-05	-2.32e-05	-3.69e-06	-6.77e-07	-1.91e-06	-6.99e-07	-1.95e-05	-2.29e-05	-8.75e-06	-1.44e-06	1.4e-06	1.45e-05	1.91e-05	2.37e-05	2.11e-05	1.6e-05	1.1e-05	5.94e-06	8.8e-07	1.97e-05	6.49e-06	1.04e-05	1.46e-05	1.56e-05	1.25e-05	5.32e-06	-1.21e-05	-4e-05	-1.96e-05	5.1e-05	9.68e-05	0.0001177	0.0003817	0.0008965	0.001727	0.0028875	0.003894	0.0047685	0.0054505	0.005885	0.00594	0.00561	0.005665	0.00594
	355.51	1.42e-05	-1.14e-05	9.63e-06	-9.79e-07	-1.79e-05	-8.36e-06	7.15e-06	4.25e-06	5.32e-07	8.97e-06	9.52e-07	8.03e-06	3.31e-06	-7.7e-06	-8.53e-06	-2.39e-05	-2.87e-05	-3.34e-05	-2.46e-05	-1.3e-05	-1.29e-06	1.04e-05	2.21e-05	6.6e-06	-2.65e-05	-3.92e-06	-1.83e-07	-4.17e-06	-1.08e-05	-1.88e-05	-4.14e-05	-7.21e-05	-1.92e-05	7.98e-05	0.00011	0.0001023	0.00040535	0.00088	0.0017875	0.0029315	0.0039215	0.0049555	0.00561	0.00605	0.00605	0.00572	0.005885	0.006105
	356.08	5.09e-06	-3.64e-06	1.84e-06	-8.31e-06	-1.71e-05	-2.16e-05	5.94e-06	7.65e-06	2.55e-05	2.55e-05	-5.94e-06	5.01e-07	-3.65e-06	-3.15e-05	-9.68e-06	-9.74e-06	-1.81e-05	-2.65e-05	-2.43e-05	-2.1e-05	-1.77e-05	-1.43e-05	-1.1e-05	2.95e-05	-3.53e-05	-2.88e-06	3.82e-08	-2.16e-06	-9.96e-06	-1.92e-05	-5.89e-05	-0.00010615	-3.87e-05	5.89e-05	6.71e-05	5.23e-05	0.00039985	0.0008415	0.0018315	0.0029645	0.0039545	0.005159	0.00572	0.00616	0.00616	0.00583	0.00605	0.00627
	356.66	-7.87e-06	-1.58e-05	7.65e-06	1.19e-05	1.04e-05	-7.59e-06	-1.71e-05	1.31e-05	2.28e-05	-1.89e-05	-1.09e-05	-1.14e-05	-3.67e-06	-8.58e-06	-2.68e-06	1.33e-05	1.4e-05	1.48e-05	8.86e-06	2.71e-06	-3.44e-06	-9.57e-06	-1.57e-05	5.78e-06	9.79e-06	4.07e-07	9.9e-06	2.02e-05	2.46e-06	-1.71e-05	-4.87e-05	-8.09e-05	-1.7e-05	5.3e-05	3.28e-05	7.04e-06	0.0004048	0.0008305	0.001881	0.00297	0.003971	0.0053295	0.005885	0.00638	0.006325	0.00594	0.00616	0.006435
	357.24	-1.73e-05	-1.17e-05	1.44e-05	2.88e-05	2.36e-05	1.2e-06	-1.5e-05	-7.37e-06	-9.08e-06	-1.72e-05	-7.87e-06	-8.75e-06	1.93e-05	1.32e-05	1.53e-06	3.49e-06	2.92e-06	2.08e-06	-4.11e-06	-1.03e-05	-1.65e-05	-2.27e-05	-2.71e-05	6.55e-06	2.29e-05	-5.11e-06	4.57e-06	1.33e-05	1.23e-05	7.04e-06	-4.22e-05	-7.98e-05	3.75e-06	7.7e-05	4.77e-05	5.3e-05	0.0004092	0.0008305	0.0018865	0.0029425	0.0040535	0.005478	0.006105	0.006545	0.00649	0.00616	0.006325	0.0066
	357.81	2.9e-05	1.85e-05	-9.19e-07	9.57e-06	3.87e-06	-1.51e-06	-8.91e-06	-1.93e-05	8.97e-06	-4.96e-07	-3.51e-05	-8.97e-06	1.89e-05	1.63e-05	3.03e-05	1.91e-05	1.22e-05	5.61e-06	2.42e-06	-7.48e-07	-3.92e-06	-7.1e-06	-1.41e-05	-4.16e-05	-9.52e-06	1.05e-05	-3.65e-06	-1.55e-05	-2.01e-05	-2.98e-05	-5.61e-05	-7.04e-05	-4.67e-05	-2.43e-05	-6.16e-06	8.25e-05	0.0003993	0.00088	0.001892	0.0029205	0.0041305	0.005555	0.006215	0.006655	0.0066	0.006325	0.00649	0.006765
	358.39	-1.09e-05	4.42e-06	1.03e-05	3.17e-05	9.74e-06	-6.22e-06	2.73e-06	-2.41e-05	1.55e-06	7.54e-06	-1.73e-05	2.57e-06	-1.75e-05	-1.9e-05	2.13e-05	1.63e-05	9.41e-06	4.06e-06	5.13e-06	6.22e-06	7.26e-06	8.36e-06	3.8e-06	-1.77e-05	-6.6e-06	3.13e-06	-2.26e-05	-3.1e-05	-1.13e-05	-5.27e-06	-2.13e-05	-3.7e-05	-5.24e-05	-4.7e-05	-7.92e-06	0.00011	0.00035585	0.000891	0.001903	0.002937	0.004268	0.005665	0.00638	0.006765	0.006765	0.006545	0.006655	0.00693
	358.96	-1.48e-05	-2.3e-05	-1.92e-05	6.44e-06	-1.53e-05	-1.39e-05	1.87e-05	8.25e-06	-4.99e-06	4.07e-06	1.73e-05	-2.45e-07	-1.27e-05	-1.41e-06	1.93e-05	1.49e-05	1.12e-05	7.87e-06	5.61e-06	3.32e-06	1.06e-06	-1.22e-06	2.06e-06	9.74e-06	-4.19e-06	4.85e-06	2.49e-06	-1.75e-06	-7.7e-06	-1.51e-05	-2.38e-05	-3.09e-05	-3.65e-05	-1.6e-05	2.82e-05	0.0001518	0.00034705	0.000946	0.001903	0.0029205	0.0043945	0.00572	0.00649	0.00693	0.006875	0.006655	0.006765	0.006985
	359.54	6.49e-06	-2.85e-05	-4.3e-07	1.45e-06	-4.85e-06	3.53e-06	5.61e-06	1.74e-05	-1.02e-06	-2.29e-05	2.85e-06	-7.48e-06	-9.9e-06	1.22e-05	1.49e-05	1.16e-06	-2.1e-06	-3.49e-06	-1.18e-06	1.13e-06	3.44e-06	5.78e-06	2.52e-06	-3.31e-06	4.88e-06	8.91e-06	1.24e-05	1.39e-05	1.46e-05	6.99e-06	-4.68e-06	-3.23e-05	-6.82e-05	-3.69e-05	2.74e-05	0.0001562	0.0003168	0.0009735	0.0018755	0.0028655	0.0044935	0.00583	0.0066	0.00704	0.006985	0.00671	0.00693	0.007095
	360.12	-1.6e-05	-2.12e-05	2.05e-05	-3.99e-06	1.16e-05	3.31e-06	-1.59e-05	4.73e-06	1.04e-06	-4.47e-06	1.17e-06	-9.24e-07	-1.02e-06	7.48e-06	-1.01e-05	-4.82e-06	-3.57e-07	2.89e-06	4.33e-06	5.78e-06	7.21e-06	8.69e-06	3.32e-06	-4.73e-06	6.16e-06	5.42e-06	-1.24e-05	-2.29e-05	-3.17e-05	-7.32e-06	2.49e-05	-1.31e-05	-6.77e-05	-1.82e-05	5.56e-05	0.0001661	0.0002849	0.0009845	0.001815	0.002838	0.004642	0.005995	0.00671	0.00715	0.007095	0.00682	0.007095	0.00726
	360.69	-3.02e-05	-1.96e-05	1.97e-05	-7.87e-07	1.85e-05	2.34e-05	-4.59e-06	-7.1e-06	1.73e-05	2.45e-05	-6.77e-07	-1.52e-05	6.05e-06	-1.3e-05	-7.1e-06	-1.29e-05	-1.69e-05	-2.05e-05	-2.33e-05	-2.62e-05	-2.91e-05	-3.2e-05	-1.26e-05	9.68e-06	-3.23e-06	2.39e-06	2.22e-05	-1.07e-05	-4.65e-05	-2.18e-05	6.11e-06	-4.36e-05	-9.74e-05	-6.55e-06	9.19e-05	0.00016115	0.00022825	0.00099	0.0017875	0.0027775	0.0047135	0.006105	0.00682	0.00726	0.007205	0.00682	0.007205	0.007315
	361.27	-4.9e-06	-1.94e-05	8.75e-07	1.4e-05	2.29e-05	2.02e-06	2.81e-06	-2.49e-05	1.2e-06	1.24e-05	1.38e-05	-2.35e-05	-1.64e-05	-1.44e-05	2.02e-05	-6.11e-06	-1.79e-05	-2.23e-05	-2.05e-05	-1.87e-05	-1.69e-05	-1.51e-05	6.33e-07	1.1e-05	4.17e-06	2.55e-05	4.52e-05	2.65e-05	8.86e-06	2.17e-06	-8.14e-06	-5.56e-05	-8.97e-05	1.12e-05	0.00010395	0.0001177	0.00019855	0.000968	0.001749	0.002794	0.004741	0.00616	0.006875	0.007315	0.00726	0.006985	0.007205	0.00737
	361.84	-4.04e-06	-1.8e-05	-1.03e-05	-4.02e-06	-2.21e-05	-1.43e-05	-1.5e-05	-1.24e-05	3.37e-05	2.41e-05	6.38e-06	-2.77e-06	2.56e-06	-4.41e-06	3.63e-05	-5.05e-06	-2.12e-05	-2.35e-05	-1.69e-05	-1.05e-05	-3.9e-06	2.63e-06	-7.48e-06	-4.5e-06	1.23e-07	1.08e-05	2.02e-05	2.78e-05	3.33e-05	3.17e-05	1.58e-05	-4.89e-05	-7.98e-05	5.72e-06	7.43e-05	8.47e-05	0.00025135	0.0009515	0.001705	0.0028655	0.004741	0.00616	0.00693	0.00737	0.007315	0.007095	0.007315	0.007425
	362.42	3.51e-06	-1.19e-06	9.9e-06	-8.2e-06	-2.22e-06	-2.43e-06	-2.88e-06	-1.73e-05	1.03e-05	-1.5e-05	-7.59e-06	-1.26e-05	-2.33e-05	1.66e-05	3.62e-05	-7.98e-06	-2.05e-05	-1.9e-05	-1.11e-05	-3.18e-06	4.73e-06	1.27e-05	-5.67e-06	-1.36e-05	2.61e-06	2.54e-05	2.22e-05	-6.77e-06	-2.19e-05	-1.3e-05	-1.88e-05	-5.03e-05	-4.88e-05	1.02e-05	5.67e-05	8.09e-05	0.0003289	0.000968	0.0016885	0.002948	0.004796	0.006215	0.006985	0.007425	0.00737	0.00715	0.00737	0.00748
	363	2.23e-06	-2.59e-05	-5.28e-06	-1.53e-05	-2.35e-06	-8.58e-06	7.15e-06	8.42e-06	-1.44e-05	-2.44e-05	4.14e-06	-2.78e-05	7.37e-06	2.08e-05	1.17e-05	-1.07e-05	-1.6e-05	-1.62e-05	-1.48e-05	-1.34e-05	-1.19e-05	-1.05e-05	1.93e-05	2.4e-05	7.76e-06	-7.1e-06	-1.36e-05	-1.99e-05	-1.63e-05	-2.74e-06	-1.46e-05	-5.17e-05	-4.69e-05	-2.02e-07	2.49e-05	2.83e-05	0.000319	0.0008965	0.0016225	0.0030085	0.00484	0.00627	0.00704	0.007425	0.00737	0.007205	0.007425	0.007535
	363.57	-1.39e-05	-2.14e-05	4.98e-06	2.96e-06	-1.75e-05	-2.21e-05	-2.13e-05	6.27e-06	-1.68e-05	9.46e-07	1.4e-05	-9.79e-06	8.42e-06	2.32e-05	1.71e-05	8.25e-06	6.6e-06	2.11e-06	-3e-06	-8.14e-06	-1.33e-05	-1.83e-05	1.11e-05	-1.05e-05	1.58e-05	2.13e-05	1.29e-05	2.14e-07	-1.08e-06	4.2e-06	-2.07e-05	-6.33e-05	-5.37e-05	-1.46e-05	1.25e-05	3.27e-05	0.000363	0.000869	0.0015675	0.0030195	0.0048565	0.006325	0.007095	0.007535	0.007425	0.00726	0.00748	0.007535
	364.15	1.78e-06	1.82e-05	2.02e-05	1.71e-06	-3.88e-06	-3.56e-06	-3.23e-05	-1.45e-05	-1.95e-05	-2.37e-07	-1.07e-05	-2.06e-05	-1.71e-05	1.26e-05	-2.54e-06	-5.94e-06	-5.12e-06	-2.57e-06	2.1e-07	2.99e-06	5.78e-06	8.53e-06	4.32e-06	-1.25e-05	1.57e-05	7.76e-06	1.01e-06	-5.72e-06	-6e-06	-4.42e-06	-2.6e-05	-5.45e-05	-6.93e-05	-8.03e-05	-4.27e-05	9.68e-06	0.0003784	0.0008415	0.0014685	0.003003	0.0048455	0.006325	0.00715	0.007535	0.00737	0.00726	0.00748	0.007535
	364.72	4.76e-06	1.45e-05	1.52e-05	-2.39e-05	-2.6e-05	3.66e-06	-2.29e-05	-1.03e-05	-3.55e-05	-8.47e-06	-1.09e-05	1.56e-06	-1.1e-06	2.1e-05	3.09e-06	-6.77e-06	-7.65e-06	-2.44e-06	3.07e-06	8.58e-06	1.41e-05	1.96e-05	2.1e-05	2.99e-05	3.68e-05	2.97e-05	1.73e-05	4.03e-06	1.44e-05	2.73e-05	-7.37e-06	-4.73e-05	-7.43e-05	-0.0001001	-4.81e-05	1.27e-05	0.00036905	0.000759	0.0013805	0.0030085	0.0048455	0.006435	0.007095	0.00759	0.007425	0.007205	0.007535	0.007535
	365.3	1.12e-05	-6.55e-06	1.74e-05	7.92e-06	-1.57e-05	-2.16e-05	-3.32e-05	-3.08e-05	-1.63e-05	-1.26e-05	5.61e-07	-2.58e-06	-1.24e-05	3.56e-05	2.33e-05	1.16e-05	1.02e-05	1.05e-05	1.07e-05	1.09e-05	1.12e-05	1.14e-05	9.9e-06	5.83e-06	2.45e-05	2.25e-05	1.26e-05	2.78e-06	-3.46e-06	-9.85e-06	-2.07e-05	-3.21e-05	-6.11e-05	-8.75e-05	-2.67e-05	4.22e-05	0.00035805	0.000682	0.0013365	0.0029865	0.004829	0.006435	0.007095	0.00759	0.007425	0.00715	0.007535	0.007535
	365.88	-1.61e-07	1.66e-05	1.23e-05	1.85e-05	2.16e-05	1.85e-06	-2.47e-05	-2.1e-05	-7.43e-06	9.96e-06	9.19e-06	-2.92e-05	-2.54e-05	1.7e-06	-7.87e-06	-3.14e-05	-3.54e-05	-2.98e-05	-2.41e-05	-1.84e-05	-1.28e-05	-5.83e-06	1.4e-05	1.84e-05	-1.25e-06	-2.85e-05	-1.14e-05	2.4e-06	-1.14e-06	-4.06e-06	-3.76e-06	-1.02e-05	-5.16e-05	-7.7e-05	-1.84e-05	6.99e-05	0.00031185	0.000616	0.0013695	0.0029315	0.0047575	0.00638	0.007095	0.007535	0.007425	0.00715	0.007425	0.007535
	366.45	5.09e-06	3.06e-05	1.03e-05	2.38e-05	1e-05	-1.89e-05	-1.49e-05	-2.45e-05	-2.03e-05	-4.61e-06	-8.03e-06	1.39e-07	-2.74e-05	6.11e-06	2.12e-05	-1.01e-05	-1.67e-05	-1.61e-05	-1.54e-05	-1.47e-05	-1.41e-05	-7.26e-06	2.57e-05	8.8e-06	3.87e-05	2.62e-06	8.58e-06	1.35e-05	1.58e-05	1.79e-05	1.93e-05	1.75e-06	-6.16e-05	-7.92e-05	1.28e-05	0.00012705	0.0002948	0.000572	0.0013695	0.0029205	0.0047355	0.006325	0.007095	0.00748	0.007425	0.007205	0.007425	0.00748
	367.03	8.14e-06	-2.85e-05	1.39e-05	3e-05	4.57e-05	-2.34e-05	7.81e-06	-2.19e-05	3.53e-06	2.4e-05	4.94e-06	-1.54e-05	-3.01e-05	3.02e-06	-1.03e-05	-5.42e-06	-4.18e-06	-5.94e-06	-7.7e-06	-9.52e-06	-1.13e-05	-7.32e-06	1.07e-05	1.19e-05	3.65e-05	4.25e-06	1.48e-05	2.37e-05	3.04e-05	2.62e-05	6.99e-06	-2.5e-05	-7.48e-05	-6.05e-05	4.26e-05	0.0001507	0.00026565	0.000528	0.001364	0.002904	0.0047465	0.00627	0.00704	0.00748	0.00737	0.007205	0.00737	0.007425
	367.61	-9.57e-06	-1.9e-06	1.07e-05	-1.19e-06	2.65e-05	4.79e-06	-7.32e-06	-1.96e-05	-4.46e-07	9.57e-06	-1.49e-05	-2.39e-05	-1.64e-05	-1.19e-05	-1.01e-05	-2.85e-05	-2.82e-05	-1.52e-05	-2.2e-06	1.08e-05	2.38e-05	2.95e-05	1.87e-05	1.7e-05	1.01e-05	-1.41e-05	-1.45e-05	6.33e-06	4.47e-05	4.97e-05	2.7e-05	-1.58e-05	-7.54e-05	-5.31e-05	3.61e-05	0.00011825	0.0001947	0.00048785	0.001364	0.0028215	0.004664	0.00616	0.006985	0.007425	0.007315	0.00715	0.007315	0.007425
	368.18	-2.9e-05	-1.14e-05	-7.48e-06	7.37e-06	1.96e-05	1.49e-05	-1.71e-05	-4.82e-06	-8.09e-06	2.96e-05	-2.9e-05	9.63e-06	-8.53e-06	-5.94e-06	3.97e-06	-2.83e-05	-2.92e-05	-1.67e-05	-4.12e-06	8.42e-06	2.1e-05	3.3e-05	2.5e-05	-4.52e-06	-1.08e-05	-1.76e-05	-6.71e-06	-7.1e-06	-1.3e-05	-3.93e-06	1.23e-05	-2.54e-05	-8.91e-05	-4.92e-05	4.1e-05	8.64e-05	0.00010945	0.00041525	0.0013255	0.0027665	0.0046585	0.006105	0.006985	0.007425	0.007205	0.007095	0.00726	0.00737
	368.76	1.89e-05	-1.8e-05	7.7e-06	3.21e-05	6.22e-06	3.67e-05	1.17e-05	1.56e-06	-2.01e-05	-1.86e-05	1.73e-06	-3.44e-05	2.29e-05	-3.5e-05	-1.67e-06	-1.85e-05	-1.79e-05	-8.53e-06	7.98e-07	1.01e-05	1.95e-05	1.89e-05	3.02e-06	-5.3e-06	5.83e-06	3.69e-06	-1.52e-05	-2.52e-07	2.32e-05	7.98e-06	-1.69e-05	-4.83e-05	-8.14e-05	-5.3e-05	-9.24e-06	3.58e-05	8.14e-05	0.0003509	0.0012815	0.002695	0.004642	0.006105	0.00693	0.007425	0.00715	0.00704	0.007205	0.007315
	369.34	1.03e-05	1.47e-05	-4.75e-06	1.72e-05	6.38e-06	3.3e-05	3.44e-06	-3.1e-06	-1.43e-05	-1.19e-05	-3.36e-05	-2.45e-06	-2.05e-05	-1.78e-05	2.15e-06	-1.35e-06	-6.38e-07	2.42e-06	5.48e-06	8.53e-06	1.16e-05	7.81e-06	5.24e-06	1.67e-05	3.26e-05	2.78e-07	-4.45e-05	-2.17e-05	6.66e-06	1.58e-05	2.34e-05	-3.1e-05	-9.08e-05	-4.01e-05	1.96e-05	4.38e-05	6.49e-05	0.000308	0.0012485	0.0026125	0.004587	0.006105	0.006875	0.007425	0.007095	0.00693	0.00715	0.007205
	369.91	-1.51e-05	1.25e-05	5.31e-06	-1.96e-05	1.78e-05	-1.96e-06	-3.58e-05	2.19e-05	3.39e-05	-5.78e-07	-3.22e-05	-7.21e-07	-1.96e-05	-3.62e-05	1.51e-06	1.14e-05	1.11e-05	9.52e-06	7.87e-06	6.22e-06	4.6e-06	8.64e-06	8.53e-06	1.42e-06	6.99e-06	-8.25e-07	-1.36e-05	1.28e-05	3.75e-05	2.34e-05	8.25e-06	-2.93e-05	-6.33e-05	-2.86e-05	5.41e-06	2.22e-05	4.88e-05	0.0003058	0.0011715	0.002519	0.0045155	0.00605	0.00682	0.00737	0.00704	0.00682	0.007095	0.007205
	370.49	-2.35e-05	-2.12e-06	3.56e-05	-3.14e-05	-6.38e-06	2.4e-05	-6.93e-06	6.6e-06	3.22e-05	3.53e-05	-3.06e-05	-4.06e-06	3.5e-06	-2.24e-05	3.91e-07	-2.3e-05	-2.06e-05	-1.25e-05	-4.45e-06	3.65e-06	1.18e-05	9.79e-06	2.04e-05	1.33e-05	2.49e-05	8.31e-06	-9.24e-06	2.9e-05	5.72e-05	3.58e-05	1.53e-05	1.46e-07	-1.44e-05	-2.54e-05	-2.87e-05	6.6e-06	5.89e-05	0.00030085	0.0011495	0.002519	0.004389	0.00594	0.00671	0.007205	0.006985	0.006765	0.006985	0.007095
	371.06	-1.73e-05	-2.86e-05	2.13e-05	-1.49e-05	4.17e-05	-1.25e-05	2.08e-05	-1.83e-05	-1.4e-06	-9.52e-06	-4.65e-05	-1.51e-05	-7.54e-06	1.16e-05	5.25e-06	1.22e-05	1.2e-05	1.09e-05	9.9e-06	8.86e-06	7.81e-06	7.59e-06	-1.25e-06	5.61e-06	-4.14e-06	1.88e-05	3.23e-05	1.88e-05	5.78e-06	-6.11e-06	-1.9e-05	-3.45e-05	-5.07e-05	-6.82e-05	-6e-05	1.05e-05	5.78e-05	0.00026675	0.0011275	0.002464	0.004268	0.005775	0.006655	0.007095	0.00693	0.006655	0.006875	0.006985
	371.64	-4.27e-07	-3.18e-05	1.91e-05	-7.1e-06	1.75e-05	1.08e-05	-2.03e-06	-1.46e-05	-1.55e-05	-4.06e-05	-3.36e-05	-1.96e-05	-6.11e-06	2.44e-06	-1e-05	6.77e-06	9.41e-06	1.17e-05	1.39e-05	1.61e-05	1.84e-05	3.07e-05	2.21e-05	1.92e-06	4.94e-06	7.59e-07	-8.58e-06	-2.33e-05	-2.82e-05	-1.94e-05	-1.85e-05	-2.94e-05	-5.36e-05	-9.68e-05	-8.58e-05	3.22e-06	5.2e-05	0.00029205	0.001078	0.002398	0.004147	0.005665	0.0066	0.006985	0.00682	0.0066	0.00682	0.006875
	372.22	4.13e-06	-6.77e-06	-2.67e-06	7.21e-06	-1.02e-05	3.46e-05	-9.46e-06	7.92e-06	2.85e-06	-1.76e-05	-3.44e-05	-4.35e-06	2.61e-05	-7.76e-06	7.43e-06	-4.93e-06	-4.81e-06	-3.79e-06	-2.77e-06	-1.75e-06	-7.37e-07	-1.4e-05	-1.15e-05	1.1e-05	1.41e-05	9.57e-06	7.15e-06	4.55e-06	6.6e-06	1.28e-05	7.15e-06	-9.02e-06	-4.2e-05	-8.97e-05	-7.1e-05	7.37e-06	5.1e-05	0.00029975	0.0010175	0.002332	0.0040975	0.00561	0.006545	0.00693	0.00671	0.006545	0.00671	0.00682
	372.79	-2.2e-05	3.39e-06	-1.97e-05	-1.88e-05	-9.24e-06	1.07e-05	2.38e-07	2.81e-05	2.15e-05	-1.07e-05	-2.27e-05	-1.11e-05	-1.76e-05	-2.1e-05	3.72e-05	-5.38e-06	-6.11e-06	-5.05e-06	-3.97e-06	-2.9e-06	-1.82e-06	2.65e-05	-2.64e-05	1.45e-06	1.74e-05	-9.74e-06	-1.08e-05	-3.1e-06	3.17e-06	8.69e-06	9.02e-06	6.55e-06	-4.31e-05	-0.00011825	-7.92e-05	2.18e-05	5.67e-05	0.00028985	0.0009735	0.002266	0.004004	0.0055	0.00649	0.006875	0.006545	0.006435	0.006655	0.00671
	373.37	-4.61e-06	3.26e-05	1.2e-05	1.3e-05	1.42e-06	-8.42e-06	-1.18e-05	-1.52e-08	-1.96e-05	-1.3e-05	-2.88e-05	-3.37e-05	-9.02e-06	-1.9e-05	3.33e-05	-1.47e-07	-3.14e-06	-5.56e-06	-8.03e-06	-1.05e-05	-1.29e-05	2.89e-05	3.42e-07	-5.3e-06	2.15e-05	-1.68e-05	-1.46e-05	-4.49e-06	5.94e-06	1.64e-05	1e-05	-1.56e-06	-4.44e-05	-9.68e-05	-3.03e-05	7.26e-05	6.77e-05	0.0002497	0.000902	0.002178	0.003938	0.0054285	0.006435	0.00682	0.006435	0.006325	0.0066	0.006655
	373.95	-1.37e-05	1.44e-05	-6.55e-06	2.13e-05	1.73e-06	2.24e-05	-6.66e-06	9.41e-06	-1.55e-05	-1.1e-05	-4.54e-06	-4.67e-05	6.77e-06	4.35e-06	3.11e-06	6.44e-06	5.78e-06	5.02e-06	4.27e-06	3.52e-06	2.77e-06	1.3e-05	2.95e-05	1.48e-05	2.55e-05	-5.13e-06	-4.67e-06	-1.95e-06	1.01e-05	2.34e-05	-1.01e-05	-4.98e-05	-8.86e-05	-0.0001265	-4.35e-05	5.56e-05	8.36e-05	0.0001958	0.000836	0.0021065	0.0039105	0.005434	0.006435	0.006765	0.006435	0.00627	0.0066	0.0066
	374.53	-1.67e-05	-2.12e-05	3.11e-06	2.32e-07	-1.7e-05	3.49e-05	8.14e-06	8.91e-06	7.59e-06	-1.4e-06	-2.65e-06	-2.43e-05	-9.41e-07	-8.47e-06	1.46e-05	1.4e-06	-3.39e-06	-8.2e-06	-1.3e-05	-1.78e-05	-2.26e-05	3.79e-05	1.86e-06	2.17e-05	-2.34e-06	1.84e-05	6.11e-06	-6.22e-06	-3.49e-06	-7.81e-07	1.16e-06	3.1e-06	-5.43e-05	-0.00011165	-1.67e-05	7.87e-05	4.47e-05	0.0001694	0.00077	0.002002	0.0038775	0.005445	0.00638	0.006875	0.006435	0.006215	0.006655	0.006545
	375.1	6.82e-06	-2.15e-05	1.24e-05	-7.65e-06	-3.86e-06	1.91e-05	5.1e-06	-5.83e-06	-1.31e-05	3.14e-06	-1.17e-05	4e-06	1.06e-05	-1.13e-05	-2.84e-05	-1.45e-05	-1.7e-05	-1.96e-05	-2.21e-05	-2.46e-05	-2.35e-05	3.21e-05	5.72e-06	2.82e-06	-1.04e-05	-2.03e-05	8.14e-06	3.31e-05	3.09e-05	2.65e-05	5.45e-06	-1.84e-05	-6.44e-05	-9.52e-05	-8.8e-06	6.77e-05	7.59e-05	0.00019855	0.000759	0.002002	0.0037785	0.005401	0.00638	0.00682	0.006435	0.006215	0.006545	0.006545
	375.68	1.35e-05	1.66e-05	8.47e-06	-6.82e-06	1.19e-05	4.35e-06	-2.73e-05	-1.29e-05	-2.71e-06	-5.48e-06	-4.42e-06	1.41e-05	-6.44e-06	5.19e-06	-1.11e-06	-8.86e-06	-1.34e-05	-1.8e-05	-2.25e-05	-2.71e-05	-2.71e-05	-1.67e-06	-4.1e-05	6.33e-06	1.02e-05	-1.25e-06	2.49e-06	5.72e-06	7.15e-06	7.98e-06	6.66e-06	-1.11e-06	-3.07e-05	-4.02e-05	1.85e-05	6.44e-05	6.6e-05	0.00017105	0.0007645	0.0019855	0.0037235	0.0053515	0.00638	0.006765	0.006435	0.006215	0.006545	0.006545
	376.26	-5.72e-06	3.37e-05	-1.6e-05	1.6e-05	1.68e-05	5.13e-06	-1.59e-05	-2.06e-05	-7.26e-06	-1.7e-05	-1.68e-05	5e-06	8.47e-06	-2.49e-05	-1.75e-05	2.94e-06	5.19e-06	7.43e-06	9.68e-06	1.19e-05	1.64e-05	2.36e-05	4.42e-07	1.88e-05	2.08e-05	1.79e-05	6.6e-06	4.15e-06	1.88e-05	2.02e-05	-4.08e-06	-2.92e-05	-5.61e-05	-5.46e-05	2.85e-07	6.44e-05	9.85e-05	0.00017985	0.0007315	0.001925	0.0036575	0.0053075	0.006325	0.00671	0.00638	0.006215	0.00649	0.00649
	376.83	-2.54e-06	2.6e-05	-6.88e-06	2.69e-05	-9.02e-06	-3.33e-06	1.23e-05	-1.79e-05	-2.01e-06	-1.96e-05	-3.49e-05	1.78e-05	6.16e-06	-5.01e-06	4.28e-06	-9.85e-06	-6.71e-06	-3.54e-06	-3.79e-07	2.78e-06	-2.1e-06	-1.93e-05	2.36e-06	-9.9e-06	9.3e-06	1.71e-05	-7.1e-07	-1.78e-06	1.73e-05	1.84e-05	-2.08e-06	-2.17e-05	-4.04e-05	-3.79e-05	-9.9e-06	4.59e-05	8.91e-05	0.0001881	0.000693	0.0018535	0.003575	0.0052085	0.00627	0.0066	0.00627	0.00616	0.00638	0.006435
	377.41	-1.1e-05	3.24e-06	1.76e-05	2.32e-05	-1.12e-05	-8.2e-06	-7.98e-06	-2.83e-05	1.3e-05	-2.95e-05	1.05e-05	1.24e-05	-1.09e-05	-8.47e-06	2.33e-05	2.51e-05	2.14e-05	1.77e-05	1.39e-05	1.02e-05	-2.52e-06	-1.68e-05	5.56e-06	-6.99e-06	-6.82e-06	-1.67e-05	-4.72e-06	3.36e-06	8.47e-06	3.65e-06	-8.8e-06	-2.51e-05	-4.46e-05	-4.77e-05	-3.83e-05	5e-05	8.97e-05	0.00016885	0.0006545	0.001804	0.003531	0.00517	0.006215	0.006545	0.00616	0.006105	0.006325	0.006435
	377.99	-1.74e-05	-1.3e-05	2.12e-05	-2.27e-06	-6.16e-06	1.39e-05	-1.57e-05	-2.4e-05	1.88e-05	-1.64e-05	-9.74e-06	5.72e-06	-7.48e-07	1.07e-05	6.49e-06	5.28e-06	1.83e-06	-1.62e-06	-5.07e-06	-8.53e-06	-8.8e-06	6.44e-06	1.58e-05	-7.15e-06	-1.27e-05	-1.43e-05	1.24e-05	1.49e-05	5.89e-06	-7.92e-06	-2.41e-05	-3.49e-05	-4.32e-05	-3.64e-05	-2.23e-05	5.48e-05	0.0001045	0.0001419	0.0005995	0.001738	0.003476	0.0051535	0.00627	0.006545	0.00616	0.00616	0.006325	0.00638
	378.56	-3.36e-05	2.95e-06	-9.08e-06	9.9e-06	2.24e-05	2.12e-05	-4.77e-06	-2.89e-05	-1.09e-05	-1.17e-05	-1.38e-05	-1.71e-05	1.25e-05	1.3e-05	2.48e-06	2.44e-05	1.73e-05	1.02e-05	3.09e-06	-4.02e-06	-5.19e-06	2.15e-06	-5.13e-06	-1.64e-05	-4.54e-06	6.77e-06	1.6e-05	1.29e-05	6.49e-06	-8.25e-06	-2.52e-05	-3.66e-05	-4.64e-05	-5.67e-05	-6.66e-05	4.93e-05	0.00011	0.00013145	0.0005555	0.0016665	0.003421	0.0051645	0.00627	0.006545	0.00605	0.006105	0.006325	0.00638
	379.14	-1.76e-05	1.19e-05	2.92e-05	9.74e-06	8.03e-06	-3.72e-06	4.18e-06	4.9e-06	-3.06e-06	-1.69e-06	1.11e-05	-8.86e-06	-8.58e-06	-1.22e-05	-1.5e-05	-9.41e-06	-1.08e-05	-1.23e-05	-1.38e-05	-1.53e-05	-4.82e-06	8.91e-06	1.05e-06	-1.16e-05	-8.14e-06	7.43e-06	1.47e-05	-4.02e-07	-1.81e-05	-1.41e-05	-7.7e-06	-1.79e-05	-3.01e-05	-5.83e-05	-8.8e-05	3.09e-05	0.0001122	0.00012265	0.0005027	0.0015895	0.0033715	0.005159	0.00627	0.006545	0.005995	0.00605	0.006325	0.006325
	379.72	-1.28e-05	-1.55e-07	1.06e-05	7.76e-06	-1.29e-05	6.11e-06	2.4e-06	-1.56e-05	-2.59e-05	1.27e-06	-6.49e-06	6.6e-06	-1.2e-05	-1.06e-05	8.09e-06	2.36e-05	1.45e-05	5.42e-06	-3.66e-06	-1.28e-05	5.5e-06	1.67e-05	1.55e-06	6.27e-06	3.29e-06	-7.54e-06	-7.04e-06	-5.15e-06	-3.35e-06	-2.24e-05	-4.14e-05	-3.25e-05	-2.38e-05	-5.94e-05	-9.46e-05	2.65e-06	0.00013695	0.00010395	0.0004455	0.0015015	0.0033055	0.005181	0.00627	0.0066	0.00594	0.00605	0.006325	0.006325
	380.29	-2.68e-05	1.72e-05	2.32e-05	-6.11e-06	-3.25e-05	-6.71e-06	1.52e-06	-9.68e-06	1.16e-06	1.98e-05	1.18e-06	-1.05e-05	-3.47e-06	3.18e-06	-5.72e-08	-2.38e-06	1.35e-06	5.09e-06	8.8e-06	1.25e-05	1.73e-05	8.97e-06	5.72e-06	1e-05	1.49e-05	5.27e-06	-4.09e-06	9.02e-06	1.84e-05	-1.71e-06	-1.84e-05	-7.92e-06	-4.46e-06	-5.72e-05	-9.41e-05	5.72e-06	0.0001386	0.0001188	0.00048125	0.0015235	0.0032725	0.0051645	0.00627	0.0066	0.00605	0.00605	0.006325	0.006325
	380.87	-8.2e-06	2.46e-05	1.21e-05	4.97e-06	-6.71e-06	1.62e-05	-6.27e-06	-3.36e-05	1.12e-05	3.5e-06	-3.68e-06	-7.98e-07	-1.3e-05	-5.56e-06	2.65e-06	-8.03e-06	-5.72e-06	-3.4e-06	-1.08e-06	1.24e-06	1.18e-05	6.33e-06	-8.64e-07	1.11e-05	-1.33e-06	1.22e-05	2.94e-05	3.09e-05	2.5e-05	-7.43e-06	-2.78e-05	-5.08e-06	1.97e-06	-4.71e-05	-7.87e-05	-1.44e-05	0.0001144	0.0001221	0.0004796	0.0015565	0.0033	0.005181	0.00627	0.006545	0.006105	0.00605	0.006325	0.00638
	381.45	4.39e-06	1.66e-05	5.67e-07	-7.15e-07	-1.19e-06	-1.94e-05	-2.06e-05	-9.46e-06	7.04e-06	1.61e-05	-5.5e-06	1.44e-05	-2.28e-05	-1.29e-05	-1.13e-05	-5.32e-06	-4.9e-06	-4.48e-06	-4.06e-06	-3.64e-06	1.33e-05	5.04e-06	4.08e-06	3.31e-06	-1.01e-05	-1.1e-05	-3.75e-06	1.13e-05	1.44e-05	-7.48e-06	-1.9e-05	-9.3e-06	-1.61e-05	-5.72e-05	-8.53e-05	-2.96e-05	8.69e-05	0.0001287	0.000473	0.0015455	0.0033	0.0051645	0.00627	0.006545	0.006105	0.00605	0.006325	0.00638
	382.03	-7.43e-06	3.5e-07	-2.59e-06	2.4e-06	-1.26e-05	-5.56e-06	-3.31e-06	1.33e-06	2.59e-05	1.58e-05	-2.4e-05	-1.73e-06	-2.29e-05	-1.62e-06	5.23e-06	-1.25e-06	2.48e-06	6.22e-06	9.96e-06	1.36e-05	8.91e-06	4.1e-06	-7.21e-06	-7.15e-06	-6.71e-06	5.89e-07	6.16e-06	1.18e-05	9.63e-06	-3.03e-06	-1.37e-05	-2.17e-05	-3.61e-05	-5.89e-05	-8.47e-05	-2.38e-05	7.76e-05	0.0001144	0.00046365	0.001507	0.0032725	0.005115	0.00627	0.00649	0.006105	0.00605	0.006325	0.00638
	382.6	-5.72e-06	2.45e-07	2.95e-06	8.8e-06	-5.32e-06	-5.72e-06	1.31e-05	-4.09e-06	9.63e-06	7.1e-06	-1.46e-05	-1.03e-05	-1.3e-05	-4.51e-06	-3.89e-06	-1.71e-06	4.92e-07	2.69e-06	4.89e-06	7.1e-06	5.78e-06	-8.97e-06	-1.03e-05	-8.09e-06	1.03e-05	1.64e-05	8.8e-06	-5.89e-06	-1.33e-05	-1.44e-05	-1.74e-05	-2.22e-05	-3.83e-05	-6.44e-05	-9.35e-05	-2.34e-05	7.7e-05	0.00010945	0.0004543	0.001507	0.0032945	0.005126	0.00627	0.006435	0.00605	0.006105	0.006325	0.00638
	383.18	-2.18e-05	-2.98e-06	1.85e-06	1.08e-05	1.64e-05	7.81e-08	-1.32e-05	8.47e-06	-4.64e-06	6.55e-06	-1.81e-05	-9.74e-06	-2.27e-05	-1.95e-07	1.03e-05	7.59e-06	6.49e-06	5.43e-06	4.35e-06	3.27e-06	1.67e-05	-8.75e-07	-1.12e-05	-1.56e-06	1.55e-06	1.79e-05	1.18e-05	-3.38e-06	-8.42e-06	-7.65e-06	-1.19e-05	-1.89e-05	-3.88e-05	-6.6e-05	-9.63e-05	-1.09e-05	8.64e-05	0.0001001	0.00044275	0.0014795	0.0032945	0.005159	0.006325	0.006435	0.00605	0.006105	0.006325	0.00638
	383.76	-5.08e-06	1.55e-05	2.73e-06	1.88e-05	1.45e-07	-7.15e-06	6.71e-07	-8.97e-06	1.2e-06	4.94e-06	-3.04e-05	-8.8e-06	-2.41e-05	-1.62e-05	-4e-06	1.42e-05	1.52e-05	1.63e-05	1.73e-05	1.84e-05	1.47e-05	-1.44e-05	-7.98e-06	1.34e-05	3.89e-06	1.09e-05	1.34e-05	1.5e-05	9.13e-06	6.99e-07	-9.19e-06	-1.95e-05	-3.52e-05	-5.27e-05	-9.52e-05	-2.6e-05	7.87e-05	7.32e-05	0.0004026	0.001419	0.003256	0.0051315	0.00627	0.00638	0.00594	0.00605	0.00627	0.006325
	384.34	-1.33e-05	3.44e-06	-2.13e-06	3.18e-06	-6.16e-06	-5.83e-06	2.72e-06	-5.44e-06	6.27e-07	5.45e-06	3.29e-07	5.17e-07	-1.45e-05	-1.83e-05	-4.74e-06	6.93e-06	5.36e-06	3.79e-06	2.22e-06	6.49e-07	2.61e-05	-1.53e-06	2.8e-06	-6.71e-06	-1.57e-05	-5.3e-06	4.64e-06	1.53e-05	-1.25e-06	-2.29e-05	-1.85e-05	-9.13e-06	-2.25e-05	-4e-05	-9.63e-05	-2.24e-05	6.99e-05	4.36e-05	0.00035365	0.0013475	0.003245	0.0051645	0.006325	0.00638	0.00594	0.00605	0.00627	0.006325
	384.91	-3.85e-06	-1.29e-06	3.16e-06	5.78e-06	-6.38e-06	-8.42e-06	-1.5e-05	-1.77e-06	1.46e-06	-7.1e-06	-8.03e-06	7.81e-07	-8.69e-06	4.6e-06	8.75e-06	2.34e-05	1.51e-05	6.82e-06	-1.5e-06	-9.79e-06	1.46e-05	2.62e-06	9.9e-07	3.14e-06	-1.06e-05	7.32e-06	1.46e-05	2.16e-05	-3.21e-06	-2.99e-05	-1.8e-05	-3.74e-06	-1.01e-05	-1.77e-05	-9.63e-05	-4.16e-05	7.87e-05	5.56e-05	0.00033385	0.001309	0.0032505	0.0052305	0.00638	0.006435	0.005885	0.00605	0.00627	0.006325
	385.49	6.44e-07	1.91e-06	6.55e-06	-4.2e-06	3.58e-06	-1.77e-06	-1.34e-05	-5.37e-06	-4.76e-06	-5.78e-06	-1.2e-05	-3.09e-06	-1.26e-05	7.37e-06	1.23e-05	4.55e-07	7.32e-07	1.01e-06	1.28e-06	1.75e-06	1.01e-05	-1.54e-05	-1.07e-05	-1.46e-05	-1.54e-05	-3.36e-07	9.79e-06	1.85e-05	-3.35e-06	-2.43e-05	-2.56e-05	-2.65e-05	-2.06e-05	-1.77e-05	-7.59e-05	-7.48e-05	6.49e-05	6.22e-05	0.00029755	0.0012705	0.003179	0.0051865	0.00638	0.006435	0.005885	0.005995	0.00627	0.006325
	386.07	4.35e-06	1.53e-05	2.42e-05	-1.28e-06	7.04e-08	-4.65e-06	-7.15e-06	-4.91e-06	-5.94e-06	-1.83e-06	-5.37e-06	-7.81e-06	-9.02e-06	-6.38e-06	1.75e-05	-7.98e-06	-4.37e-06	-7.76e-07	2.82e-06	5.83e-06	1.34e-06	-1.55e-07	7.81e-06	-1.79e-06	-3.03e-06	-6.33e-07	1.01e-05	1.65e-05	-3.11e-06	-2.16e-05	-3.34e-05	-3.99e-05	-1.49e-05	-4.7e-06	-7.48e-05	-7.7e-05	4.1e-05	6.27e-05	0.000319	0.001276	0.003135	0.005115	0.00627	0.006325	0.00583	0.00594	0.006215	0.00627
	386.65	-1.06e-06	1.43e-05	9.52e-06	-6.82e-06	1.85e-06	-1.06e-05	-8.03e-06	-5.56e-06	8.47e-06	-3.36e-06	1.07e-05	-1.84e-06	-5.49e-06	-8.97e-06	1.05e-05	-6.93e-06	-6.55e-06	-6.16e-06	-5.78e-06	-3.8e-06	5.31e-06	-1.14e-05	-5.13e-07	6e-07	-1.79e-07	4.27e-06	6.44e-06	5.5e-06	-4.83e-06	-1.38e-05	-1.83e-05	-1.9e-05	-8.47e-06	-1.47e-05	-7.15e-05	-7.98e-05	3.23e-05	8.97e-05	0.0003344	0.001287	0.003135	0.0050655	0.006215	0.00627	0.00583	0.005885	0.00616	0.00616
	387.22	2.28e-06	-8.47e-06	-4.1e-06	4.02e-06	-1.38e-06	-1.03e-05	-1.28e-05	-4.2e-06	4.17e-06	-5.1e-06	1.29e-05	-3.86e-06	-7.26e-06	1.17e-06	9.08e-06	1.03e-06	-6.33e-07	-2.29e-06	-3.96e-06	-2.63e-06	6.88e-06	-9.96e-06	-5.39e-06	4.6e-06	-2.58e-06	1.19e-05	1.5e-05	1.36e-05	3.33e-06	-5.4e-06	-1.12e-05	-1.28e-05	-6.55e-06	-1.23e-05	-5.72e-05	-6.93e-05	2.56e-05	8.97e-05	0.00032835	0.0012925	0.003113	0.005027	0.00616	0.006215	0.00583	0.00583	0.006105	0.00616
	387.8	-2.57e-06	-3.12e-06	-7.21e-06	-5.78e-06	-4.11e-06	-1.22e-05	-6.11e-06	-4.16e-06	-2.49e-06	1.09e-06	-5.56e-06	-4.92e-06	-5.31e-07	1.16e-05	1.04e-05	3.5e-06	3.02e-06	2.55e-06	2.07e-06	4.19e-06	9.74e-06	-9.35e-08	4e-06	1.79e-06	1.31e-05	6.93e-07	1.27e-05	1.36e-05	2.24e-07	-3.8e-06	4.01e-06	9.35e-06	1.16e-05	-5.78e-06	-6.77e-05	-7.92e-05	4.3e-06	6.99e-05	0.00032065	0.001287	0.0030855	0.004983	0.00605	0.006105	0.00572	0.005775	0.00605	0.00605
	388.38	-3.94e-06	6.27e-06	9.79e-06	6e-07	-7.54e-06	-5.61e-06	-4.7e-06	-5.01e-06	-3.97e-06	2.17e-06	-7.26e-06	-2.18e-06	3.67e-06	5.78e-06	7.65e-06	-5.15e-06	-5.67e-06	-6.16e-06	-6.66e-06	-3.75e-06	5.03e-06	7.92e-06	1.05e-05	-1.99e-06	1.08e-05	4.05e-06	3.91e-06	-9.3e-07	-9.79e-06	-1.23e-05	-9.35e-06	-2.27e-06	8.36e-06	-3.26e-06	-7.48e-05	-8.91e-05	3.95e-06	6.77e-05	0.00030195	0.0012705	0.00308	0.0049555	0.00605	0.00605	0.005665	0.00572	0.005995	0.005995
	388.96	-1.08e-05	6.38e-07	3.6e-06	1.23e-05	7.26e-06	6.93e-06	-1.19e-05	-1.16e-05	-2.72e-06	-1.2e-06	-4.96e-06	6.93e-06	-9.02e-06	-6.44e-06	-2e-06	-6.33e-06	-4.26e-06	-2.22e-06	-1.8e-07	1.13e-06	2.71e-06	5.43e-06	1.97e-06	2.68e-06	9.68e-06	8.58e-06	7.26e-06	-2.24e-07	-1.12e-05	-1.12e-05	-4.92e-06	-2.28e-06	-1.78e-06	-1.83e-06	-5.34e-05	-7.59e-05	-8.36e-06	5.78e-05	0.0002805	0.001232	0.003047	0.0049335	0.005995	0.005995	0.005555	0.00572	0.00594	0.00594
	389.53	-4.43e-06	3.83e-06	4.5e-06	9.9e-06	9.63e-06	1.09e-05	-5.78e-06	-1.89e-05	-3.93e-06	-4.08e-06	-3.69e-06	4.44e-06	-1.03e-05	-1.23e-05	-4.53e-06	-9.96e-06	-5.35e-06	-7.7e-07	3.82e-06	9.41e-06	1e-05	-6.82e-07	-3.17e-06	-8.58e-07	-5.94e-06	2.15e-06	7.1e-06	-5.89e-06	-2.55e-05	-2.68e-05	-2.13e-05	-1.66e-05	-1.2e-05	-7.98e-08	-5.89e-05	-9.63e-05	-1.14e-05	5.13e-05	0.00023265	0.0011495	0.002981	0.0048675	0.00594	0.00594	0.0054395	0.005665	0.00583	0.00583
	390.11	4.08e-06	5.38e-06	-3.1e-06	-4.59e-06	7.21e-06	5.26e-06	-1.05e-05	-1.52e-05	1.07e-06	-1.08e-06	-2.67e-06	4.26e-06	-3.38e-06	-7.37e-06	9.9e-07	-1.06e-06	1.17e-06	3.39e-06	5.61e-06	5.67e-06	3.31e-06	-3.54e-06	-4.46e-06	-7.76e-07	-3.7e-06	5.27e-06	3.26e-06	-4.41e-06	-1.33e-05	-1.53e-05	-1.59e-05	-1.04e-05	-3.58e-06	-9.68e-06	-4.86e-05	-0.00011385	-1.3e-05	5.08e-05	0.00019635	0.0010725	0.0029315	0.0048565	0.00594	0.005885	0.0053295	0.00561	0.005775	0.005775
	390.69	5.13e-06	3.23e-06	-7.04e-06	-1.08e-05	1.65e-06	-2.4e-06	-6.49e-06	9.02e-07	2.4e-06	1.13e-05	-6.6e-06	3.26e-06	1.19e-06	-1.07e-05	-9.41e-06	-8.86e-07	-6.88e-07	-4.91e-07	-2.92e-07	4.01e-06	7.65e-06	-4.54e-06	-7.26e-06	-1.61e-06	4.55e-06	1.46e-05	8.75e-06	2.5e-06	-3.78e-06	-9.57e-06	-1.53e-05	-8.86e-06	-1.34e-06	-4.99e-06	-4.9e-05	-0.000121	-3.11e-05	4.5e-05	0.00016665	0.0010175	0.002882	0.004807	0.005885	0.00583	0.0051755	0.0055	0.00572	0.005665
	391.27	3.03e-06	1.11e-05	4.71e-06	-2.6e-06	-1.07e-07	-5.72e-06	-1.27e-05	-8.97e-06	5.45e-06	6.6e-06	-8.42e-06	4.05e-06	3.43e-06	-4.44e-06	2.54e-06	-6.11e-06	-6.55e-06	-6.99e-06	-7.48e-06	-1.63e-06	1.11e-05	1.15e-05	9.57e-06	2.63e-06	-1.78e-06	5.18e-06	6e-06	4.57e-06	2.96e-06	-9.3e-06	-2.11e-05	-4.52e-06	1.17e-05	1.13e-06	-4.49e-05	-0.00014135	-5.06e-05	4.85e-05	0.0001386	0.000924	0.0027665	0.0047355	0.00583	0.00572	0.005027	0.0053735	0.00561	0.005555
	391.84	7.37e-06	3.88e-06	7.81e-06	1.26e-06	-9.46e-07	-6.77e-06	-1.09e-05	-1.71e-05	-7.7e-06	-2.21e-07	-8.86e-06	5.56e-06	9.68e-06	6.33e-06	4.02e-06	-7.59e-06	-4.88e-06	-2.16e-06	5.72e-07	5.29e-06	1.12e-05	9.02e-06	7.15e-06	6.6e-06	3.95e-06	3.44e-06	3.14e-06	-2.4e-06	-7.65e-06	-1.05e-05	-1.17e-05	8.8e-07	1.14e-05	2.59e-06	-3.45e-05	-0.00012595	-5.61e-05	3.98e-05	0.00016005	0.0009295	0.002684	0.004609	0.005665	0.005555	0.0049555	0.0052195	0.005467	0.0054395
	392.42	6.05e-07	1.36e-05	4.87e-06	2.7e-06	5.15e-06	8.91e-07	-1.29e-05	-1.28e-05	-4.81e-06	-6.44e-06	-1.1e-05	6.38e-06	5.67e-06	-2.24e-06	-3.23e-06	3.89e-07	3.34e-06	6.27e-06	9.24e-06	2.51e-06	2.85e-06	1.47e-06	1.35e-06	-1.53e-06	-2.43e-06	1.22e-06	3.96e-07	-1.03e-05	-1.82e-05	-1.49e-05	-1.02e-05	-4.42e-07	4.47e-06	-8.69e-06	-3.51e-05	-0.0001155	-7.76e-05	3.64e-05	0.0001661	0.000902	0.0026125	0.004466	0.005555	0.0054505	0.0048785	0.0051095	0.0053515	0.005324
	393	3.04e-06	2.43e-06	-5.15e-06	-7.21e-06	-4.8e-07	1.72e-06	-9.57e-06	-1.3e-05	5.25e-06	1.81e-06	-8.14e-06	-3.29e-06	-7.87e-06	9.41e-07	1.14e-06	3.65e-07	1.14e-06	1.93e-06	2.71e-06	7.04e-06	-8.75e-07	-3.83e-06	-1.52e-06	-6e-06	3.75e-06	1.35e-05	1.23e-05	2.63e-06	-3.95e-06	-3.08e-06	-1.64e-06	1.2e-06	1.66e-06	-4.14e-06	-3.61e-05	-0.00011055	-8.8e-05	2.56e-05	0.0001639	0.000891	0.0025245	0.0043395	0.0053955	0.005291	0.0047795	0.0049775	0.005203	0.005192
	393.58	-1.99e-06	1.6e-06	-2.48e-06	-9.74e-06	-1.29e-05	-7.32e-06	-1.5e-05	-8.69e-06	1.19e-05	-1.6e-06	-2.31e-06	8.75e-06	6.38e-07	-3.88e-08	1.74e-06	1.01e-05	1.19e-05	1.36e-05	1.53e-05	7.98e-06	7.54e-06	-2.07e-06	9.02e-07	-1.12e-06	3.86e-06	1.39e-05	1.17e-05	-1.66e-06	-9.52e-06	-8.47e-06	-5.83e-06	-6.22e-07	-2.52e-06	-4.81e-06	-2.7e-05	-0.00010395	-9.74e-05	-2.56e-06	0.0001463	0.0008525	0.0024365	0.0042185	0.005236	0.0051095	0.0046475	0.004818	0.0050435	0.0050435
	394.16	-9.19e-06	3.77e-06	3.97e-06	-7.98e-06	-1.75e-06	-6.22e-06	-6.49e-06	-1.19e-05	-3.83e-06	-7.54e-06	1.47e-06	1.12e-05	-8.86e-06	-9.52e-06	7.81e-06	1.02e-05	1.31e-05	1.6e-05	1.89e-05	1.77e-05	5.29e-06	-8.47e-06	-4.72e-06	-4.19e-06	2.15e-06	1.68e-05	1.51e-05	2.54e-06	-6.27e-06	-1.09e-05	-1.25e-05	-1.09e-05	-1.11e-05	-2.61e-06	-2.61e-05	-0.00011	-9.85e-05	7.26e-07	0.0001287	0.000803	0.0023485	0.004092	0.005093	0.0049555	0.004521	0.0046805	0.004895	0.0049115
	394.73	-8.36e-07	-1.25e-06	3.04e-06	-4.09e-06	-9.35e-06	-9.85e-06	-6.38e-06	-1.08e-05	-2.38e-06	-3.91e-06	-3.47e-07	1.19e-05	-9.02e-06	-8.58e-06	9.63e-06	2.05e-06	3.95e-06	5.83e-06	7.76e-06	1.66e-05	1.32e-05	3.6e-06	2.57e-06	-1.01e-06	-1.61e-07	2.36e-06	1.47e-06	-1.07e-06	-3.22e-06	-5.05e-06	-3.01e-06	2.04e-06	-3.51e-06	-2.45e-06	-3.07e-05	-0.0001188	-9.24e-05	-4.75e-06	0.0001001	0.000759	0.002277	0.004015	0.004994	0.0048015	0.004378	0.004565	0.004763	0.004785
	395.31	4.8e-06	9.85e-06	7.92e-06	6.33e-07	-9.19e-06	-1.29e-05	-7.87e-06	-1.28e-05	-5.07e-06	-1.4e-05	-9.68e-06	7.92e-06	3.91e-07	-3.66e-06	1.3e-06	7.59e-07	6.93e-07	6.27e-07	5.61e-07	9.19e-06	5.89e-06	3.48e-06	-1.07e-07	-1.2e-06	7.43e-06	3.77e-06	-5.03e-06	-1.67e-05	-1.55e-05	-7.37e-06	-1.2e-06	3.9e-06	2.39e-06	9.08e-06	-1.33e-05	-0.000121	-9.52e-05	-8.47e-06	7.59e-05	0.000693	0.0022055	0.0039435	0.0049225	0.004675	0.004224	0.004455	0.0046255	0.004653
	395.89	-7.59e-06	7.37e-06	-4.8e-06	-4.58e-06	7.54e-06	-6.05e-06	-5.89e-06	-1.5e-06	-4.75e-06	-1.14e-05	-4.85e-06	-3.25e-06	-2.96e-06	-9.9e-07	3.15e-06	6.33e-06	7.54e-06	8.75e-06	9.96e-06	9.19e-06	7.98e-06	5.24e-06	2.95e-06	-1.01e-05	1.12e-05	5.24e-06	-1.82e-06	-9.46e-06	-9.52e-06	-6.93e-06	-2.74e-06	2.02e-06	6e-06	1.18e-05	-9.24e-06	-0.00013255	-0.00011275	-1.02e-05	4.76e-05	0.0006215	0.0021285	0.003872	0.004851	0.004543	0.004048	0.004334	0.004488	0.004521
	396.47	-9.35e-07	3.9e-06	-5.49e-06	-6e-06	2.92e-06	-5.26e-07	-4.72e-06	-4.17e-06	1.28e-06	-1.33e-05	-6.16e-06	6.71e-06	3.49e-06	-2.23e-06	-2.11e-06	-5.34e-07	1.58e-06	3.7e-06	5.83e-06	3.37e-06	8.53e-06	8.09e-06	1.05e-05	-1.05e-05	7.98e-06	1.64e-05	7.48e-06	-3.98e-06	-5.4e-06	-4.77e-06	-3.58e-07	4.83e-06	-8.36e-06	7.81e-06	-8.25e-06	-0.00013805	-0.0001254	-2.18e-05	1.29e-05	0.0005258	0.002002	0.0037675	0.004741	0.004378	0.00385	0.0041965	0.0043175	0.0043725
	397.05	5.67e-07	7.76e-06	2.35e-06	-2.24e-06	4.37e-06	4.87e-06	-5.56e-06	-7.37e-06	3.41e-06	-6e-06	-7.26e-06	2.95e-06	-5.05e-06	-7.37e-06	-3.88e-06	-7.21e-06	-5.78e-06	-4.3e-06	-2.83e-06	2.04e-05	5.26e-06	1.14e-05	1.11e-05	-1.2e-05	2.23e-05	1.3e-05	-1.77e-08	-1.37e-05	-1.02e-05	-5.23e-06	2.41e-06	1.03e-05	-1.02e-05	-2.27e-06	-1.23e-05	-0.00012815	-0.00013585	-3.29e-05	-1.26e-05	0.0004246	0.00187	0.0036355	0.0046255	0.0042185	0.00363	0.0040535	0.004158	0.004202
	397.62	3.51e-06	8.31e-06	-6.82e-07	-8.86e-06	-5.83e-06	-1.82e-06	-3.72e-06	-1.03e-05	3.74e-07	6.22e-07	-2.99e-06	6.38e-07	-9.19e-06	-9.52e-06	-2.24e-06	1.89e-06	4.06e-06	6.22e-06	8.42e-06	1.55e-05	1.14e-05	5.26e-07	7.04e-06	3.54e-06	1.97e-05	1.25e-05	4.79e-07	-1.14e-05	-2.47e-06	6.44e-06	1.33e-05	2e-05	-1.89e-06	7.1e-06	-4.92e-06	-0.00012595	-0.00015235	-1.98e-05	-1.44e-05	0.0003476	0.0017655	0.0035475	0.004565	0.004092	0.0034155	0.003905	0.004004	0.0040535
	398.2	5.72e-06	8.75e-06	-7.81e-06	-1.4e-05	-5.61e-06	1.83e-06	3.12e-07	-3.72e-06	6.11e-06	-1.97e-06	-1.69e-05	-7.37e-07	-6e-06	-7.37e-06	3.61e-06	1.94e-06	4.87e-06	7.81e-06	1.05e-05	7.7e-06	1.54e-05	3.73e-06	9.13e-06	9.57e-06	1.24e-05	-2.42e-06	-2.96e-07	1.6e-06	1.25e-06	1.22e-06	4.28e-06	5.94e-06	-3.76e-06	7.98e-06	-4.16e-06	-0.0001034	-0.0001496	-4.59e-05	3.78e-06	0.0003476	0.001672	0.00341	0.004389	0.0039545	0.003311	0.003729	0.00385	0.003905
	398.78	7.21e-06	2.55e-06	3.56e-07	-1.06e-05	-1.23e-05	-4.09e-06	5.38e-06	1.51e-06	3.33e-06	-3.38e-06	-1.51e-05	-3.36e-06	-2.21e-06	-7.48e-06	1.83e-06	-9.41e-07	1.38e-06	3.7e-06	7.21e-06	2.02e-05	7.26e-06	-2.27e-06	-2.89e-06	-2.06e-06	1.95e-06	1.33e-07	-6.77e-06	-1.21e-05	-1.02e-05	-7.04e-06	1.59e-06	5.09e-06	-8.31e-06	7.59e-06	-3.36e-06	-9.9e-05	-0.0001474	-6.05e-05	8.91e-06	0.0003509	0.0015895	0.003278	0.004235	0.0038225	0.0032065	0.003553	0.0037125	0.003751
	399.36	4.95e-06	-2.66e-06	2.1e-06	3.27e-06	-2.39e-06	-4.71e-06	-7.65e-06	-1.22e-05	3.18e-06	5.04e-08	-6e-06	4.82e-07	-4.14e-06	-7.59e-07	2.68e-06	-2.29e-06	9.74e-08	2.49e-06	6.05e-06	1.61e-05	1.42e-05	-9.52e-06	-6.71e-06	-8.25e-08	1.84e-05	2.02e-06	-9.79e-06	-1.89e-05	-2.05e-05	-1.73e-05	-6.44e-07	6.16e-06	-6.93e-06	3.81e-06	-5.12e-06	-9.3e-05	-0.0001496	-7.37e-05	1e-05	0.0003355	0.0015235	0.003157	0.0040645	0.0036685	0.003091	0.0033825	0.003553	0.003586
	399.94	4.65e-07	1.57e-06	-6.99e-08	-5.89e-07	1.38e-06	5.89e-07	-6.27e-06	-1.2e-05	-1.8e-06	-5.83e-06	-6.49e-06	-2.81e-07	-3.51e-06	-5.15e-06	-1.25e-07	2.72e-06	3.72e-06	4.72e-06	6.55e-06	9.3e-06	-1.11e-06	-5.46e-06	-2.06e-06	-4.52e-06	1.84e-05	5.32e-06	-1.03e-05	-1.89e-05	-1.42e-05	-8.36e-06	-3.34e-07	-5.67e-07	-5.41e-06	1.27e-05	7.43e-08	-8.97e-05	-0.0001452	-8.53e-05	-1.87e-05	0.0002948	0.0014245	0.0030085	0.0038665	0.003454	0.002937	0.00319	0.003377	0.0034155
	400.51	3.06e-06	4.52e-06	-1.86e-06	-4.57e-06	4.75e-07	-1.01e-05	-1.33e-05	-7.54e-06	-3.01e-07	-6.55e-06	-2.93e-06	6.77e-07	-9.08e-06	-1.69e-06	7.54e-06	2.54e-08	-1.2e-06	-2.42e-06	9.96e-07	1.19e-05	-5.23e-06	3.99e-07	4.91e-06	-9.46e-06	1.45e-05	1.57e-05	2.76e-08	-8.47e-06	-7.59e-06	-5.78e-06	-2.73e-06	-7.7e-06	-1.13e-05	2.31e-06	-1.49e-05	-9.52e-05	-0.00014905	-9.74e-05	-4.07e-05	0.0002596	0.001353	0.002893	0.0037015	0.003267	0.002783	0.003003	0.0032065	0.0032395
	401.09	6.88e-06	2.73e-06	-1.23e-05	-1.25e-05	-3.75e-06	-1.21e-05	-1.49e-05	-3.33e-06	9.19e-06	1.62e-06	-3.67e-06	-1.07e-06	-1.1e-05	-2.59e-06	1.16e-05	3.99e-06	2.16e-06	3.43e-07	4.77e-06	1.53e-05	-6.11e-06	-1.51e-05	-6.55e-06	2.55e-06	1.71e-05	-6.38e-06	-1.22e-05	-1.13e-05	-4.06e-06	-3.76e-06	-9.96e-06	-1.28e-05	2.4e-06	1.52e-05	-1.2e-05	-9.41e-05	-0.00015235	-9.85e-05	-5.04e-05	0.00022715	0.0012815	0.002794	0.0035475	0.0030855	0.0026235	0.0028325	0.003036	0.003058
	401.67	-3.86e-07	2.04e-06	-6.49e-06	-1.18e-05	-6.55e-06	-6.11e-07	-2.57e-06	4.63e-06	8.25e-06	-7.48e-06	-1.8e-05	-1.32e-05	-1.56e-05	-3.49e-06	1.33e-05	1.38e-05	1.44e-05	1.49e-05	1.66e-05	1.51e-05	1.79e-06	-7.26e-06	-8.97e-06	6.66e-06	1.33e-05	-5.04e-06	-1.63e-05	-1.53e-05	-6.27e-06	-1.51e-06	3.26e-07	3.28e-06	9.9e-06	1.29e-05	-1.49e-05	-9.13e-05	-0.0001474	-8.97e-05	-6.44e-05	0.0001749	0.00121	0.0026895	0.003399	0.002904	0.002453	0.002673	0.00286	0.002893
	402.25	5.4e-06	9.63e-06	-2.41e-06	-2.39e-06	6.05e-07	-2.11e-06	-3.72e-06	-4.05e-06	2.54e-07	-3.83e-06	-4.89e-06	-1.95e-06	-1.5e-05	-9.46e-06	4.18e-06	1.69e-06	-1.88e-06	-5.45e-06	-1.84e-07	1.31e-05	5.38e-06	6.71e-08	7.48e-06	6.71e-06	6.11e-06	-1.5e-06	-5.89e-06	-7.54e-06	-7.98e-06	-4.39e-06	1.09e-06	4.15e-06	2.94e-06	1.06e-05	-5.49e-06	-7.87e-05	-0.00014795	-9.96e-05	-8.25e-05	0.00011935	0.001122	0.0025795	0.0032505	0.002695	0.002222	0.002486	0.0026675	0.002695
	402.83	-3.98e-06	4.05e-06	5.48e-06	4.72e-06	6.77e-06	-1.71e-06	-1.44e-05	-1.07e-05	1.74e-06	-1.65e-06	-3.18e-06	3.66e-06	3.16e-06	-1.77e-06	-6.05e-06	-7.21e-06	-7.15e-06	-7.15e-06	5.72e-07	5.61e-06	-1.38e-06	7.04e-06	2.28e-06	2.56e-06	1.07e-05	-3.83e-06	-8.36e-06	-9.08e-06	-8.53e-06	-6.11e-06	-3.01e-06	-7.59e-06	-4.24e-07	8.58e-06	-1.69e-05	-6.93e-05	-0.0001606	-0.00010835	-8.47e-05	6.27e-05	0.001034	0.002475	0.003113	0.0024915	0.0019855	0.00231	0.002464	0.0025025
	403.41	-5.83e-06	3.48e-06	3.75e-06	-9.68e-07	-1.69e-06	-6.77e-06	-1.23e-05	-4.66e-06	1.73e-06	-6.82e-06	-3.28e-06	3.26e-06	-1.22e-06	5.56e-06	5.31e-06	-5.46e-06	-4.81e-06	-4.17e-06	4.15e-06	1.25e-05	7.26e-06	1.05e-05	1.12e-05	9.57e-06	9.46e-06	-9.9e-06	-1.47e-05	-1.09e-05	-5.67e-06	-1.61e-06	2.22e-06	-8.75e-06	1.02e-05	-3.51e-06	-2.52e-05	-6.33e-05	-0.00016115	-0.0001144	-8.09e-05	7.48e-06	0.000946	0.0024035	0.003047	0.002343	0.001782	0.002178	0.0022935	0.002321
	403.99	-4e-06	1e-05	7.04e-06	-3.49e-06	-1.71e-06	-7.65e-06	-1.08e-05	-1.21e-05	-1.12e-05	-1.42e-05	-8.69e-06	4.46e-06	-7.04e-07	-4.59e-06	2.73e-06	5.48e-06	4.59e-06	3.71e-06	1.46e-05	1.37e-05	-2.95e-06	2.67e-06	6.6e-06	8.03e-06	1.06e-05	-1.58e-06	-1.05e-05	-1.44e-05	-1.79e-05	-5.42e-06	8.31e-06	-1.89e-05	1.3e-05	1.31e-06	-6.38e-06	-4.86e-05	-0.00016885	-0.00012485	-6.66e-05	-3e-05	0.000869	0.002332	0.0029865	0.002211	0.001529	0.002024	0.002123	0.0021505
	404.56	-7.54e-06	6.55e-06	2.18e-06	-7.32e-06	-4.73e-06	-7.98e-07	-1.09e-05	-1.06e-05	7.43e-06	-1.88e-06	-1.07e-05	7.43e-07	9.13e-07	-1.65e-06	-8.75e-07	-1.09e-06	-1.39e-07	8.09e-07	1.36e-05	1.4e-05	-4.58e-06	-8.97e-06	-9.63e-07	1.21e-05	1.66e-05	-6.71e-06	-2.68e-05	-2.3e-05	-1.91e-05	-4.76e-06	9.3e-06	-1.43e-05	5.72e-06	-4.21e-06	-1.18e-05	-4.54e-05	-0.0001738	-0.00013805	-6.88e-05	-7.15e-05	0.0007535	0.002189	0.002871	0.002035	0.001265	0.001848	0.001925	0.0019415
	405.14	-8.36e-06	-6.99e-07	6.82e-07	-1.82e-06	-9.13e-08	5.94e-06	-1.27e-06	-5.26e-06	1.59e-06	-7.76e-06	-8.53e-06	2.69e-07	7.92e-07	-3.95e-07	-3.8e-06	-4.58e-06	-4.58e-06	-4.58e-06	6.93e-06	8.75e-06	-4.09e-06	-9.08e-06	-8.91e-06	8.09e-06	1.29e-05	-1.31e-05	-2.72e-05	-1.58e-05	-4.65e-06	5.37e-06	1.19e-05	-1.25e-05	1.1e-05	-4.72e-06	-3.04e-06	-3.53e-05	-0.0001529	-0.0001507	-7.54e-05	-5.03e-05	0.0006985	0.002046	0.0027005	0.0019085	0.0011165	0.00165	0.0017435	0.00176
	405.72	-1.89e-06	1.07e-05	7.7e-06	-4.52e-06	-2.01e-06	1.46e-06	-1.04e-05	-9.52e-06	-8.53e-07	-4.61e-06	-2.92e-06	-2.46e-06	-1.61e-05	-1.35e-05	4.48e-07	3.62e-06	3.71e-06	3.81e-06	1.12e-05	1.11e-05	-5.1e-06	-5.23e-06	-5.72e-06	2.65e-06	7.7e-06	-9.08e-06	-1.66e-05	-2.5e-06	8.2e-06	2.29e-06	-2.61e-06	-2.69e-06	-2.59e-06	1.84e-06	-2.09e-06	-4.08e-05	-0.0001496	-0.00017325	-9.85e-05	-4.36e-05	0.000627	0.001914	0.002563	0.001771	0.000979	0.001441	0.0015675	0.0015785
	406.3	-8.53e-07	5.56e-06	-3.75e-07	5.36e-06	1.12e-05	3.64e-06	-1.15e-05	-1.02e-05	6.82e-07	-9.46e-06	-8.2e-06	-8.91e-07	-7.81e-06	-9.46e-06	-3.59e-06	3.04e-06	4.36e-06	5.67e-06	1.35e-05	9.46e-06	9.19e-07	-6.82e-07	-8.75e-06	5.61e-06	6.38e-06	-1.2e-05	-1.7e-05	-8.25e-06	-2.76e-06	-7.32e-06	-1.22e-05	-1.37e-05	7.15e-07	9.19e-06	-1.66e-05	-4.22e-05	-0.0001452	-0.00016995	-0.00010945	-4.71e-05	0.0005665	0.001804	0.00242	0.001617	0.0008195	0.0012265	0.0013805	0.001375
	406.88	-5.56e-06	-4.96e-06	-6.38e-06	3.86e-07	6.11e-06	1.34e-06	-5.45e-06	-6.99e-06	-5.01e-06	-1.17e-05	-5.28e-06	5.89e-06	-3.14e-07	-8.25e-06	-4.03e-06	4.59e-06	5.89e-06	7.15e-06	1.31e-05	8.75e-06	2.47e-06	6.49e-06	5.14e-06	1.02e-05	1.05e-05	-5.08e-06	-9.68e-06	-2.1e-06	3e-06	2.89e-06	2.19e-06	1.83e-06	7.1e-06	4.32e-06	-1.08e-05	-3.38e-05	-0.00013365	-0.000165	-0.0001177	-6.55e-05	0.0005115	0.001716	0.0023045	0.001463	0.0006765	0.0010285	0.001177	0.0011715
	407.46	9.02e-06	5.89e-07	-5.04e-06	6.16e-06	9.3e-06	-1.41e-07	-1.53e-05	-1.02e-05	2.88e-06	-3.96e-06	-9.63e-06	7.21e-07	-8.8e-06	-1.3e-05	-9.57e-06	-4.8e-06	-1.29e-06	2.21e-06	1.63e-05	1.39e-05	-3.59e-06	-6.82e-06	-1.87e-06	1.46e-05	7.32e-06	-8.69e-06	-1.11e-05	-6.11e-06	-2.88e-06	-2.29e-06	-3.54e-06	-5.36e-06	-1.51e-06	-1.52e-06	-3.53e-06	-2.88e-05	-0.0001309	-0.0001727	-0.0001331	-8.86e-05	0.00048015	0.001683	0.002233	0.0013035	0.00052855	0.0008195	0.000979	0.000979
	408.04	1.56e-07	2.63e-06	3.07e-06	5.08e-06	4.7e-06	-3.69e-07	-1.02e-05	-7.59e-06	1.12e-06	-1.4e-05	-1.41e-05	2.23e-06	-2.62e-06	-5.89e-06	-5.61e-06	1.67e-06	5.05e-06	8.42e-06	1.39e-05	1.11e-05	-6.49e-06	-1.01e-05	2.54e-06	2.29e-05	1.27e-05	-9.74e-06	-1.12e-05	-1.91e-06	1.29e-06	-2.08e-06	-9.24e-07	1.82e-06	-3.48e-07	-7.04e-06	8.58e-07	-1.66e-05	-0.0001298	-0.0001771	-0.00014905	-0.00011275	0.00047685	0.001727	0.0022	0.0011275	0.0003652	0.000627	0.000792	0.0007865
	408.61	-3.57e-06	-6.38e-06	-3.82e-06	4.05e-06	1.12e-05	9.13e-07	-1.71e-05	-1.7e-05	-1.76e-06	-7.54e-06	-1.46e-05	3.81e-06	1.85e-06	-2.35e-06	6.6e-06	4.31e-06	2.47e-06	6.33e-07	2.05e-05	1.02e-05	-7.59e-06	-3.62e-06	-6.16e-06	9.9e-06	1.05e-05	-1.1e-05	-1.78e-05	-1.96e-05	-1.74e-05	-1.2e-05	-9.96e-06	4.79e-07	-8.86e-07	-9.19e-06	3.57e-06	-1.9e-05	-0.00013475	-0.0001782	-0.00015895	-0.0001375	0.00048675	0.001815	0.0021945	0.000957	0.00018975	0.0004301	0.0005885	0.000583
	409.19	-6.93e-06	-3.49e-06	-9.35e-07	8.31e-06	1.51e-05	9.35e-07	-1.86e-05	-8.75e-06	3.44e-06	-8.36e-06	-5.83e-06	9.85e-06	-1.69e-06	-5.61e-06	-2.38e-06	1.85e-06	4.43e-06	7.04e-06	1.28e-05	-6.6e-06	-9.46e-06	3.36e-06	-1.11e-05	1.43e-05	-4.54e-07	-1.76e-05	-2.37e-05	-2.88e-05	-1.97e-05	-2.27e-06	6.6e-06	8.8e-07	7.87e-07	-7.76e-06	-2e-06	-1.66e-05	-0.00013585	-0.0001837	-0.00016555	-0.00016005	0.00053295	0.001958	0.002211	0.000759	-1.92e-05	0.0002343	0.00038445	0.000374
	409.77	-5.25e-07	6.49e-06	5.94e-06	-1.89e-07	3.69e-06	1.47e-06	-1.58e-05	-9.9e-06	4.22e-06	-1.39e-05	-1.61e-05	7.43e-06	-4.25e-06	-1.35e-05	-8.2e-06	7.04e-06	1.24e-05	1.78e-05	1.45e-05	-7.15e-06	-1.03e-05	7.59e-06	-1.25e-05	2.68e-05	-7.59e-06	-2.27e-05	-2.05e-05	-1.54e-05	-3.92e-06	1.02e-05	3.59e-07	-2.29e-06	2.19e-05	-1.96e-07	3.54e-07	-9.46e-06	-0.00012265	-0.00017985	-0.0001771	-0.00016115	0.000627	0.002145	0.0022385	0.0005401	-0.00022715	5.26e-05	0.000176	0.0001771
	410.35	1.89e-06	-2.19e-06	-3.03e-06	-7.92e-06	-3.07e-06	-4.74e-06	-1.11e-05	-6.88e-06	-5.29e-06	-9.96e-06	-1.18e-05	6.33e-06	-4.11e-06	-1.29e-05	1.51e-06	1.02e-05	1.11e-05	1.19e-05	2.1e-05	-7.48e-06	-9.3e-06	2e-05	-1.83e-06	2.13e-05	4.21e-06	-1.94e-05	-2.04e-05	-1.85e-05	-1.11e-05	-2.09e-06	-2.51e-06	5.24e-06	1.01e-05	2e-07	3.84e-06	4.57e-06	-0.00012815	-0.0002046	-0.0001683	-0.00011165	0.0008195	0.002475	0.0023375	0.0003333	-0.00044825	-0.00012925	-2.19e-05	-6.6e-06
	410.93	1.09e-06	-4.3e-06	-4e-06	-8.86e-07	-4.26e-06	-1.89e-06	-2.74e-07	-1.97e-06	-2.14e-06	-8.8e-06	-9.63e-06	6.71e-06	3.1e-06	-5.07e-06	-6.82e-07	1.8e-06	1.77e-06	1.74e-06	1.15e-05	6.22e-07	6.93e-08	9.74e-06	2.02e-06	2.24e-05	9.41e-06	-6.38e-06	-7.43e-06	-7.32e-06	5.78e-06	2.1e-05	-3.86e-06	8.47e-06	1.07e-05	-1.01e-05	8.42e-06	1.01e-05	-0.0001111	-0.00021285	-0.00013915	-2.76e-05	0.001078	0.002893	0.0024585	0.00011385	-0.0006985	-0.0002783	-0.0002046	-0.00018645
	411.51	1.27e-05	3.56e-06	-2.82e-06	3.26e-06	-2.46e-06	2.16e-06	-1.71e-06	6.66e-06	1.89e-06	-1.78e-05	-1.77e-05	-4.61e-06	-9.41e-06	-1.25e-05	-3.26e-06	-4.77e-06	-6.77e-06	-8.69e-06	1.24e-05	1.55e-05	-4.37e-06	-7.87e-06	-1.03e-05	2.01e-05	-1.02e-06	-1.29e-05	-1.31e-05	-1.3e-05	-1.24e-06	1.13e-05	-4.29e-06	1.26e-05	1.88e-05	-1.74e-05	6.66e-06	6.22e-06	-0.00011055	-0.0002112	-0.0001287	8.42e-05	0.001397	0.003333	0.002574	-0.0001122	-0.000957	-0.00042845	-0.0003883	-0.0003817
	412.09	3.65e-07	-1.88e-06	-9.02e-06	-4.82e-06	6.93e-06	8.58e-06	-1.2e-05	-1.74e-05	-5.27e-06	-1.66e-05	-2.13e-05	4.62e-06	3.99e-06	4.55e-06	1.15e-05	5.31e-06	3.28e-06	1.31e-06	1.15e-05	9.46e-06	-1.33e-06	6.66e-06	-8.69e-06	1.68e-05	1.5e-05	-2.19e-05	-1e-05	1.81e-06	4.16e-06	6.6e-06	1.94e-05	4.54e-06	3.95e-06	-1.99e-05	5.78e-06	5.72e-06	-0.0001056	-0.0002332	-0.00012705	0.0002453	0.001771	0.0037455	0.0026675	-0.0003509	-0.0012045	-0.0005775	-0.0005665	-0.0005665
	412.67	5.56e-06	4.74e-06	-4.65e-06	-2.52e-06	4.55e-06	3.22e-06	-7.1e-06	-1.43e-05	-1.19e-05	-5.23e-06	-9.63e-06	-7.54e-06	-8.42e-07	8.64e-06	2.51e-06	-2.77e-06	-2.12e-06	-9.96e-07	1.1e-05	1.24e-05	-6.82e-06	1.14e-05	5.25e-06	2e-05	1.36e-05	-1.07e-05	-5.06e-06	4.94e-07	4.86e-06	9.35e-06	1.35e-05	3.77e-06	5.39e-06	-1.39e-05	3.32e-06	1.39e-05	-8.53e-05	-0.00022165	-9.3e-05	0.0004917	0.002211	0.0039545	0.0026235	-0.0004576	-0.0013695	-0.00077	-0.000748	-0.0007535
	413.25	3.01e-06	1.3e-05	2.8e-06	-1.01e-06	-5.5e-07	-6.05e-06	-2.07e-05	-9.96e-06	-4.48e-06	-1.01e-05	-1.62e-05	-6.71e-06	6.6e-07	9.79e-06	1.21e-05	1.17e-05	1.23e-05	1.24e-05	6.93e-06	9.02e-06	-3.59e-06	-2.93e-06	-3.05e-06	2.48e-05	3.18e-06	-1.6e-05	-1.53e-05	-1.37e-05	-6.77e-06	-1e-06	3.33e-09	8.75e-06	3.99e-06	-1.53e-05	1.24e-05	2.83e-06	-8.36e-05	-0.00020735	-3.68e-05	0.0007425	0.002585	0.004103	0.002508	-0.000561	-0.001507	-0.0009625	-0.000913	-0.0009075
	413.82	-6.49e-06	1.06e-06	-7.1e-06	-4.5e-06	9.08e-07	1.14e-05	-8.53e-06	-1.24e-05	4.24e-07	-1.03e-05	-1.07e-05	1.58e-06	-7.7e-06	-1.91e-07	1.35e-05	1.31e-05	1.22e-05	1.14e-05	9.41e-06	-4.33e-06	6.82e-07	-3.94e-06	2.46e-06	1.31e-05	-6.99e-07	-6.6e-06	-1.25e-05	-1.45e-05	-3.64e-06	3.05e-06	1.17e-06	9.24e-06	-1.03e-05	-1.25e-05	1.42e-05	2.83e-06	-8.09e-05	-0.0002046	2.06e-05	0.0009625	0.002904	0.0041635	0.0023595	-0.000715	-0.0016555	-0.001166	-0.001089	-0.001067
	414.4	-4.08e-06	-2.38e-07	-2.06e-06	7.15e-08	5.15e-06	5.67e-06	-5.39e-06	-2.16e-06	-4.68e-06	-2.94e-06	3.19e-06	9.13e-08	-1.73e-05	-1.74e-05	8.09e-06	5.09e-06	3.43e-07	-2.32e-06	5.5e-06	3.5e-06	-9.85e-06	-4.35e-06	-5.39e-06	1.88e-05	-8.09e-06	-1.54e-05	-8.25e-06	-4.97e-06	-1.07e-05	-9.02e-06	7.04e-06	7.87e-06	-9.19e-06	-1.42e-05	2.17e-06	4.85e-06	-7.26e-05	-0.00018645	6.55e-05	0.001166	0.0031845	0.004224	0.002211	-0.000836	-0.001793	-0.001353	-0.0012485	-0.0012265
	414.98	1.11e-05	1.01e-05	1.29e-05	9.41e-06	4.69e-07	-5.94e-06	-1.4e-05	-1.14e-05	-5.67e-06	-7.81e-06	-9.9e-06	5.67e-06	-6.16e-06	-1.07e-05	5.16e-06	6.05e-06	4.24e-06	2.51e-06	-1.34e-06	-1.54e-05	-1.99e-05	-3.03e-06	2.64e-06	1.96e-05	-5.61e-08	-3.37e-07	1.8e-06	2.28e-07	-7.59e-06	-1.01e-05	2.47e-06	1.23e-05	1.83e-06	4.57e-07	9.13e-06	8.86e-06	-6.44e-05	-0.000176	9.24e-05	0.001331	0.003388	0.0042075	0.002013	-0.00099	-0.0019085	-0.001518	-0.0014025	-0.001397
	415.56	-1.36e-07	-2.03e-06	3.66e-06	7.21e-06	1.3e-05	6.22e-06	-1.2e-05	-1.28e-05	3.1e-06	-1.45e-05	-1.96e-05	-4.98e-06	-1.06e-05	1.58e-06	6.66e-06	1.48e-05	1.82e-05	1.68e-05	1.41e-07	-7.87e-06	-6.22e-06	-6.38e-06	1.29e-06	1.3e-05	4.31e-06	1.11e-05	-3.54e-06	-9.35e-06	-4.09e-06	1.64e-06	9.68e-06	7.43e-06	3.09e-07	7.7e-06	1.3e-05	1.63e-05	-4.97e-05	-0.0001672	0.00010835	0.001397	0.0034595	0.004103	0.0017765	-0.0011605	-0.0020405	-0.0016665	-0.0015345	-0.00154
	416.14	-5.19e-06	-5.16e-06	6.16e-06	9.02e-06	3.33e-06	-3.34e-06	-1.27e-05	1.78e-06	5.56e-07	-1.23e-05	-6.6e-06	-2.36e-06	-6.38e-07	-4.15e-06	3.79e-07	8.03e-06	9.24e-06	1.05e-05	7.87e-06	-2.72e-06	-4.64e-06	-8.14e-06	9.02e-06	1.73e-05	1.19e-05	1.25e-05	-2.24e-06	-9.41e-06	-9.52e-06	-4.99e-06	-2.74e-06	-6.22e-06	-1.28e-05	-4.31e-06	1.51e-05	2.16e-05	-6.11e-05	-0.0001749	0.0001122	0.001419	0.003465	0.003949	0.0015455	-0.001309	-0.002145	-0.001815	-0.0016665	-0.001672
	416.72	2.74e-06	3.92e-06	2.33e-06	1.1e-05	1.62e-05	-7.15e-06	-2.25e-05	2.3e-06	1.31e-06	-1.5e-05	-1.49e-05	2.11e-06	3.97e-06	-7.92e-06	-4.59e-06	-1.03e-05	-1.33e-05	-8.09e-06	1.02e-05	6.88e-06	2.32e-07	8.58e-06	5.35e-06	1.02e-06	2e-06	3.93e-06	-3.74e-06	-8.8e-06	-1.2e-05	-3.74e-06	1.3e-06	-3.39e-06	-1.05e-05	-1.38e-06	2.12e-05	2.83e-05	-4.43e-05	-0.0001771	7.98e-05	0.0013915	0.003388	0.0037345	0.0012925	-0.0014795	-0.0022715	-0.001958	-0.001804	-0.001804
	417.3	-4.91e-06	4.37e-06	-3.39e-06	5.67e-06	7.48e-06	-6.44e-06	-2.24e-05	-3.56e-06	4.07e-06	-1.05e-05	-4.17e-06	6e-07	-8.47e-06	-9.08e-06	5.61e-06	1.02e-05	9.63e-06	8.31e-06	5.03e-06	-2.15e-06	-1.29e-06	1.21e-05	4.72e-06	1.22e-05	-2.55e-06	-8.91e-06	5.5e-06	9.24e-06	7.37e-06	4.58e-06	1.26e-05	4.17e-07	-3.02e-06	-1.43e-06	1.22e-05	2.54e-05	-4.1e-05	-0.0001914	4.86e-05	0.00132	0.0032505	0.003465	0.0010175	-0.0016555	-0.0023925	-0.0020625	-0.001914	-0.001925
	417.88	-1.13e-05	6.16e-06	-7.26e-06	7.92e-07	6.44e-06	3.61e-06	-8.64e-06	-1.52e-06	-8.69e-06	-1.72e-05	-6.16e-06	4.71e-06	-1.06e-05	-1.41e-05	-6.11e-06	1.18e-05	1.64e-05	2e-05	1.61e-05	3.58e-06	1.67e-06	3.16e-06	6e-06	2.1e-05	-9.24e-07	-1.14e-05	-4.7e-06	1.33e-07	4.25e-06	-1.52e-06	3.9e-06	4.79e-06	-9.08e-06	-6.66e-06	9.96e-06	1.95e-05	-3.54e-05	-0.0001958	-1.06e-05	0.001188	0.003014	0.003157	0.000781	-0.0018205	-0.0025245	-0.0021615	-0.0020405	-0.002046
	418.46	4.87e-06	8.14e-06	9.08e-06	1.29e-05	-4.22e-07	-9.79e-06	-1.46e-05	-1.28e-05	-4.09e-06	-1.16e-05	-1.26e-05	5.72e-06	-7.98e-06	-1.63e-05	-1.05e-05	3.54e-06	6.99e-06	1.38e-05	1.58e-05	3.16e-06	-1.09e-06	3.27e-06	1.57e-05	1.98e-05	-4.31e-06	-4.47e-06	-5.19e-06	-9.02e-07	4.68e-06	2.18e-05	6.33e-06	9.85e-06	-1.73e-05	7.76e-06	2.21e-05	2.35e-05	-2.4e-05	-0.0002123	-7.7e-05	0.001001	0.002706	0.002849	0.0005665	-0.002002	-0.002673	-0.002255	-0.0021395	-0.002145
	419.04	4.25e-06	2.18e-06	2.63e-06	7.65e-06	5.94e-07	8.64e-07	-2.12e-05	-8.75e-06	7.65e-06	-6.77e-06	-1.01e-05	4.44e-06	-1.67e-05	-1.22e-05	-1.93e-05	6.44e-06	1.59e-05	2.25e-05	1.37e-05	-2.35e-06	-1.28e-06	-1.3e-06	5.89e-06	2.26e-05	1.07e-05	5.5e-06	1.3e-05	3.9e-06	-7.81e-06	1.13e-05	9.9e-06	-1.13e-05	-2.05e-05	1.19e-05	2.82e-05	2.41e-05	-2.2e-05	-0.00019305	-0.0001298	0.0008195	0.002398	0.002541	0.00036905	-0.0021835	-0.0028325	-0.0023375	-0.0022495	-0.002266
	419.62	5.2e-06	4.94e-06	-2.85e-06	3.09e-06	-3.5e-06	-1.97e-07	-1.69e-05	2.97e-06	1.01e-05	-7.92e-06	-1.6e-05	-2.58e-06	-1.13e-05	-5.44e-07	6.99e-06	5.39e-06	4.96e-06	9.74e-06	1.38e-05	4.41e-06	-5.21e-06	-1.28e-06	1.38e-05	1.56e-05	-9.46e-06	-2.17e-05	-1.63e-05	-1.16e-05	-6.93e-06	2.28e-05	1.07e-05	-4.52e-06	-1.18e-05	4.73e-06	1.16e-05	8.91e-06	-1.54e-05	-0.0001771	-0.00018975	0.000627	0.0020625	0.0022715	0.0002629	-0.0023265	-0.0029975	-0.0023925	-0.002332	-0.002343
	420.2	-8.91e-07	-4.11e-06	-4.03e-06	9.96e-06	8.53e-06	1.75e-05	-1.12e-05	-5.27e-06	-7.92e-06	-1.19e-05	-2.06e-05	-2.55e-07	1.34e-07	4.86e-06	1.06e-05	-9.52e-06	-1.55e-05	-4.28e-06	1.64e-05	-2.46e-07	-2.62e-05	-1.23e-05	5.56e-06	5.25e-06	-1.3e-05	-2.6e-05	-2.19e-05	-9.68e-06	2.62e-06	1.57e-05	1.55e-06	1.11e-06	-2.26e-05	1.19e-06	1.94e-06	6.22e-06	-5.47e-06	-0.00017325	-0.00026565	0.0004158	0.001672	0.001958	0.0001254	-0.0025025	-0.0031735	-0.002453	-0.0024475	-0.0024475
	420.78	-8.03e-06	-9.57e-06	-3.46e-06	1.54e-05	1.07e-05	1.35e-05	-1.12e-05	-1.95e-06	3.57e-06	-1.24e-05	-2.19e-05	-6.93e-06	-8.03e-06	3.72e-06	2.49e-06	2.07e-06	2.82e-06	4.93e-06	1.33e-05	-1.39e-06	-1.78e-05	-5.61e-06	5.89e-06	1.53e-06	-4.87e-06	-6.33e-06	-6.71e-06	-4.32e-06	-2.76e-06	-1.09e-05	-3.93e-06	5.61e-06	-1.25e-05	9.46e-06	1.21e-05	1.19e-05	-6.38e-06	-0.00018755	-0.0002552	0.00025135	0.001265	0.0015345	-6.33e-05	-0.002541	-0.003289	-0.002563	-0.002519	-0.0025575
	421.36	8.31e-07	-4e-06	-1.34e-05	-8.25e-06	-9.9e-08	6.82e-06	-1.24e-05	1.68e-06	7.54e-06	-1.07e-05	-1.94e-05	-5.25e-06	5.61e-06	1.14e-05	-5.72e-08	-6.05e-06	-6.27e-06	1.57e-05	1.91e-05	-4.86e-06	-5.72e-06	5.83e-06	1e-05	7.26e-06	-9.9e-06	-1.2e-05	-5.78e-06	-1.02e-05	-1.47e-05	-1.34e-05	2.45e-05	5.18e-06	-8.25e-06	1.45e-05	1.37e-05	2.55e-05	-6.44e-06	-0.0001738	-0.00028435	7.98e-05	0.000891	0.001166	-0.0002552	-0.0025575	-0.003333	-0.002662	-0.0026015	-0.0026125
	421.93	4.35e-06	3.03e-06	2e-08	-3.82e-06	-8.36e-06	8.53e-06	-1.95e-05	3.73e-07	-1.78e-09	-4.32e-06	6.71e-07	2.74e-06	-6.44e-07	3.19e-06	-1.16e-05	-6.22e-06	-2.89e-06	8.8e-06	7.43e-06	-6.99e-06	-1.36e-05	-1.01e-05	1.84e-05	1.89e-05	-1.78e-05	-1.61e-05	-4.64e-06	-9.41e-06	-1.11e-05	-1.07e-07	7.21e-06	-8.58e-06	-1.49e-05	3.24e-06	1.69e-05	1.29e-05	-1.12e-05	-0.000165	-0.0002981	-3.4e-05	0.000616	0.00088	-0.00041525	-0.002596	-0.003399	-0.0027445	-0.0026565	-0.0026895
	422.51	9.74e-06	1.85e-06	-8.8e-06	-1.46e-05	-1.94e-05	2.99e-06	-1.3e-05	1.96e-06	3.2e-06	-1.52e-05	-4.58e-07	5.4e-06	-6.11e-06	-1.02e-06	3.89e-06	1.25e-05	1.47e-05	1.03e-05	6.88e-06	-3.2e-06	3.97e-06	4.49e-07	1.38e-05	2.16e-05	1.27e-06	-1.93e-05	-2.04e-05	-3.17e-06	8.14e-06	4.92e-06	5.14e-06	-3.53e-06	-1.21e-05	1.59e-05	1.69e-05	1.94e-05	-1.1e-05	-0.00015235	-0.0003113	-0.0001375	0.00038885	0.0006435	-0.00054725	-0.0026235	-0.00341	-0.002827	-0.0027225	-0.0027335
	423.09	1.54e-05	8.47e-06	-1.22e-05	-2.26e-05	-6.66e-07	1.09e-05	-9.46e-06	-7.48e-06	-1.44e-05	-6.99e-06	-1.61e-05	8.14e-07	-4.23e-06	-2.08e-06	7.98e-06	9.52e-06	9.19e-06	6.38e-06	1.39e-05	-1.51e-05	-3.23e-06	-6.99e-06	3.68e-06	1.25e-05	-1.39e-05	-1.96e-05	-1.14e-05	2.12e-06	9.3e-06	1.01e-06	-5.01e-06	-6.33e-07	3.82e-06	1.89e-05	1.97e-05	2.45e-05	-1.43e-05	-0.0001562	-0.00033275	-0.00023265	0.00021395	0.0004147	-0.0007095	-0.0026675	-0.003432	-0.0028985	-0.002783	-0.002783
	423.67	9.63e-06	3.26e-06	-6.11e-06	-2.67e-06	-8.42e-07	6.6e-06	1.62e-07	-5.72e-06	-6.66e-06	-1.55e-05	-1.3e-05	-1.02e-05	-2.48e-06	-1.4e-05	-2.01e-07	-1.63e-06	-3.8e-06	1.18e-05	2.07e-05	-7.21e-06	1.58e-06	4.85e-06	1.07e-05	1.7e-05	-6.05e-06	-7.87e-06	-3.71e-06	-2.49e-06	2.66e-06	6.55e-06	4.12e-06	2.98e-06	2.19e-06	9.08e-06	1.67e-05	2.69e-05	-1.36e-05	-0.00015675	-0.00033055	-0.00029315	6.82e-05	0.00022495	-0.000825	-0.002717	-0.003443	-0.002959	-0.0028325	-0.0028325
	424.25	1.51e-06	-5.25e-06	-2.54e-06	4.52e-06	1.42e-05	7.32e-06	1.93e-06	-1.77e-06	-1.82e-05	-1.49e-05	-9.13e-06	-7.81e-06	-1.49e-05	1.54e-05	7.37e-06	-1.67e-05	-2.14e-05	1.86e-06	1.71e-06	-2.05e-05	-1.09e-05	1.01e-05	1.85e-05	1.68e-05	-1.98e-05	-1.42e-05	-4.45e-06	2.13e-06	7.54e-06	8.47e-06	9.85e-06	4.76e-06	3.98e-06	1.18e-05	1.62e-05	2.09e-05	-1.24e-05	-0.00013915	-0.00033165	-0.0003685	-8.09e-05	7.76e-05	-0.000913	-0.002772	-0.003476	-0.0030305	-0.0028875	-0.0028875
	424.83	-1.23e-06	-8.31e-06	-1.22e-06	-3.79e-07	2.1e-05	1.89e-05	-6.99e-06	9.24e-06	-9.63e-06	-1.94e-05	-1.84e-05	-4.13e-06	-1.59e-06	1.22e-06	-3.5e-06	-1.31e-06	-2.18e-07	1.23e-05	-3.98e-07	-1.31e-05	-5.61e-06	1.61e-06	1.47e-05	2.22e-05	-4.9e-06	-2.28e-05	-2.45e-05	-2.22e-05	-6.82e-06	1.03e-05	1.07e-05	-3e-07	1.45e-05	2.76e-05	1.71e-05	2.01e-05	-3.81e-06	-0.00013365	-0.0003333	-0.00042625	-0.00022385	-4.93e-05	-0.000968	-0.0028435	-0.003509	-0.0030745	-0.002915	-0.002915
	425.41	-6.88e-06	-8.75e-06	-1.64e-06	-9.19e-06	4.73e-06	6.49e-06	-1.47e-05	8.03e-06	-8.91e-06	-1.33e-05	-9.79e-06	1.01e-06	-5.09e-06	-5.38e-06	6.71e-06	4.61e-06	3.13e-06	1.24e-05	9.24e-08	-8.58e-07	1.81e-06	4.79e-06	9.08e-06	1.97e-05	-6.22e-06	-1.73e-05	-1.46e-05	-8.42e-06	-6.77e-07	2.67e-06	1.63e-06	6.82e-07	1.24e-05	1.96e-05	1.24e-05	2.56e-05	8.58e-06	-0.0001243	-0.0003366	-0.00047575	-0.0003487	-0.0001683	-0.0010285	-0.0029095	-0.003531	-0.003113	-0.0029645	-0.002959
	425.99	1.94e-07	1.01e-07	-6.22e-06	3.71e-06	-1.46e-06	-1.73e-05	-1.25e-05	4.51e-06	-4.09e-06	-4.2e-06	-1.8e-05	-3.26e-06	-1.91e-05	-1.04e-06	7.65e-06	1.22e-06	-5.5e-07	9.02e-06	1.94e-05	-1.36e-05	7.65e-06	-1.43e-06	3.07e-06	2.16e-05	-1.05e-05	-1.95e-05	-9.79e-06	5.56e-06	9.57e-06	7.7e-06	1.09e-05	-5.27e-06	9.96e-06	1.08e-05	6.11e-06	1.77e-05	2.37e-05	-0.00011495	-0.0003344	-0.00053955	-0.0004961	-0.00028875	-0.001089	-0.0029865	-0.003575	-0.003146	-0.0030085	-0.0030305
	426.57	-7.04e-06	1.69e-07	-3.78e-06	7.87e-06	-1.34e-05	-1.49e-05	-7.87e-06	1.03e-05	-6.11e-06	-1.95e-05	-1.27e-05	4.5e-06	-5.56e-06	5.67e-06	1.2e-05	1.02e-05	9.63e-06	3.82e-06	2.1e-05	-1.12e-05	-3.86e-06	1.31e-05	1.06e-05	2.88e-05	-1.05e-05	-2.26e-05	-1.44e-05	-1.88e-06	7.1e-06	-1.69e-06	-5.83e-06	-1.52e-05	3.22e-06	6.99e-06	1.66e-05	2.33e-05	1.42e-05	-0.00010835	-0.0003432	-0.000605	-0.000605	-0.00037785	-0.001111	-0.0030855	-0.0036575	-0.0031955	-0.0030525	-0.00308
	427.15	-1.07e-06	1.53e-05	1.95e-06	-8.14e-06	-1.57e-05	-3.7e-06	-2.16e-05	4e-06	1.09e-06	-1.46e-05	6.27e-06	1e-05	6.16e-06	-4.87e-06	1.38e-06	-8.14e-07	-2.04e-06	2.88e-05	2.45e-05	-8.47e-06	1.22e-06	1.16e-05	6.93e-06	1.37e-05	1.32e-08	-1.79e-05	-8.03e-06	6.99e-06	2.19e-05	2.01e-05	6.38e-06	-1.65e-05	1.47e-06	7.04e-06	2.08e-05	2.98e-05	1.47e-05	-0.0001034	-0.0003487	-0.000649	-0.0006655	-0.0003982	-0.001067	-0.0031625	-0.0037345	-0.003212	-0.0030965	-0.0031075
	427.73	9.85e-06	1.69e-05	-3.72e-06	6.16e-06	3.44e-06	-1.13e-05	-2.49e-05	-1.38e-06	-6.77e-07	-1.23e-05	-1.91e-05	1.52e-05	-5.42e-06	-1.61e-06	-1.42e-06	9.08e-06	1.2e-05	2.34e-05	4.82e-06	-1.82e-05	-1.22e-06	-9.74e-07	1.66e-05	1.2e-05	-3.04e-05	-1.84e-05	-1.97e-05	-2.28e-05	3.46e-06	2e-05	1.58e-05	-3.05e-05	-1.11e-05	1.19e-06	8.03e-06	3.16e-06	7.21e-06	-8.97e-05	-0.0003333	-0.0006435	-0.000715	-0.00038885	-0.0009735	-0.0031955	-0.003828	-0.003212	-0.003135	-0.003135
	428.31	9.3e-06	1.93e-05	-7.26e-07	1.5e-06	-1.97e-06	-9.79e-06	-1.81e-05	-2.51e-06	-1.97e-05	-2.43e-05	-1.48e-06	1.19e-05	-7.98e-06	-5.89e-06	7.7e-07	4.41e-06	5.02e-06	1.05e-05	-1.27e-05	-2.89e-05	6.66e-07	-1.43e-05	2.28e-05	1.15e-05	-1.09e-05	-1.57e-05	-1.94e-05	-2.34e-05	-1.78e-05	4.9e-06	-1.49e-05	-3.38e-05	-2.04e-05	3.01e-06	3.38e-06	9.63e-06	6.93e-07	-0.00010835	-0.0003245	-0.00066	-0.000748	-0.0003806	-0.000902	-0.003245	-0.0039435	-0.0032175	-0.00319	-0.003168
	428.89	-3.97e-06	-3.19e-06	3.86e-06	8.42e-06	-1.29e-05	-1.52e-05	-3.09e-05	-3.2e-06	2.4e-06	-1.52e-05	1.23e-05	6.55e-06	-2.18e-05	7.81e-06	2.24e-05	-6.71e-06	-1.44e-05	8.69e-06	-4.25e-06	-3.42e-05	-1.4e-06	-4.93e-07	-3.6e-06	5.94e-06	-8.75e-06	-1.2e-05	-1.33e-05	-1.45e-05	1.72e-05	1.99e-05	-3.45e-07	-2.18e-05	-1.06e-05	1.54e-05	5.46e-06	2.2e-05	2.08e-05	-8.09e-05	-0.00030525	-0.000682	-0.000814	-0.0003883	-0.0008415	-0.003322	-0.004081	-0.003223	-0.0032615	-0.003234
	429.47	-1.07e-05	2.3e-05	2.39e-06	1.07e-05	-1.31e-05	-1.95e-05	-2.63e-05	-3.76e-06	5.47e-07	-1.43e-05	9.46e-06	-1.4e-06	-1.71e-05	6.88e-06	2.01e-05	-1.44e-05	-2.26e-05	1.27e-05	1.42e-05	-1.94e-05	-7.48e-06	4.93e-06	5.56e-06	4.6e-06	-2.88e-05	-2.21e-06	-7.26e-06	-1.11e-05	1.73e-05	1.8e-05	1.01e-06	-3.51e-05	1.52e-06	1.77e-05	7.59e-06	1.69e-05	-2.49e-06	-6.82e-05	-0.00030085	-0.000693	-0.000803	-0.0004125	-0.0007975	-0.0032945	-0.0041635	-0.0032505	-0.0033055	-0.0032725
	430.05	-4.71e-06	4.86e-06	-1.14e-05	-5.39e-06	2.58e-06	-1.33e-05	-1.69e-05	1.1e-05	1.22e-05	-1.18e-05	9.19e-06	-7.1e-06	-1.31e-05	9.24e-06	9.74e-06	-6.55e-06	-9.46e-06	2.91e-06	3.22e-06	1.42e-05	-6.49e-06	1.15e-05	2.39e-05	1.69e-05	-3.62e-05	1.4e-06	4.24e-06	4.61e-06	-1.38e-05	4.53e-06	1.78e-05	-1.11e-05	-1.01e-05	1.2e-05	5.94e-06	4.41e-06	-1.63e-06	-3.04e-05	-0.00031295	-0.000671	-0.000792	-0.0004488	-0.000847	-0.0032395	-0.004191	-0.003322	-0.0033495	-0.003311
	430.63	-1.3e-06	7.76e-06	-1.09e-05	2.35e-06	1.16e-05	-2.39e-06	-2.03e-05	1.09e-05	-7.26e-06	-1.63e-05	1.42e-05	1.41e-05	-1.13e-05	-1.23e-05	-2.79e-06	-1.24e-05	-1.21e-05	1.93e-05	-5.47e-06	1.22e-05	-4.65e-06	-5.23e-06	1.6e-05	1.61e-05	-2.89e-05	-1.3e-05	-1.42e-05	-1.12e-05	6.6e-06	-8.8e-06	-2.02e-06	-6.93e-06	1.39e-05	2.76e-05	1.73e-05	2.45e-05	6.66e-06	-4.23e-05	-0.0003135	-0.0006655	-0.0007645	-0.0004334	-0.000858	-0.0031735	-0.0042295	-0.0033715	-0.003366	-0.0033605
	431.21	-2.48e-06	2.25e-05	-8.53e-06	3.73e-06	9.08e-06	-3.72e-08	-2.06e-05	4.92e-06	-1.19e-05	-9.68e-06	1.94e-05	-6e-06	5.83e-08	-1.16e-05	4.36e-06	-6.16e-06	-7.37e-06	7.59e-06	-1.6e-06	6.82e-08	7.21e-08	-1.46e-06	2.6e-05	1.55e-05	-1.23e-05	2.91e-06	1.39e-06	3.02e-06	1.07e-05	3.78e-06	-1.38e-06	-2.33e-05	1.41e-05	4.26e-06	9.24e-06	2.18e-05	3.05e-05	-4.15e-05	-0.00030305	-0.0006655	-0.000704	-0.00038665	-0.0008745	-0.003146	-0.004235	-0.0034705	-0.0034265	-0.0034155
	431.79	7.81e-06	1.74e-05	-7.48e-06	5.56e-06	1.84e-05	3.94e-06	-1.36e-05	4.17e-06	-6.77e-06	-3.17e-05	-1.05e-05	-6.33e-06	1.43e-06	-1.24e-06	-5.08e-06	-5.49e-06	-3.14e-06	7.32e-06	-1.33e-05	1.75e-06	2.78e-06	2.01e-06	2.06e-05	3.1e-06	-1.72e-05	-2e-05	-1.12e-05	-3.59e-06	1.41e-06	7.76e-07	-1.14e-05	-1.38e-06	2.44e-05	1.91e-05	-5.12e-07	8.42e-06	1.48e-05	-3.69e-05	-0.00029755	-0.0006545	-0.0006875	-0.00032945	-0.000869	-0.0031515	-0.004235	-0.00352	-0.003476	-0.0034485
	432.37	-2.7e-06	5.23e-06	-2.06e-05	2.11e-06	3.09e-05	4.45e-06	3.14e-07	1.77e-05	6.93e-06	-2.16e-05	-5.61e-07	-1.25e-06	-3.32e-05	-1.9e-05	-1.58e-05	2.04e-06	8.69e-06	2.18e-05	1.24e-05	8.36e-06	6.88e-06	1.13e-05	2.49e-05	-4.98e-06	-3.41e-07	-9.35e-06	6.55e-06	3.78e-06	-1.29e-05	2.81e-06	-6.38e-06	-1.08e-05	1.14e-05	2.04e-05	5.46e-06	3.16e-06	-1.68e-06	-3.84e-05	-0.0002651	-0.000627	-0.000671	-0.0002816	-0.00088	-0.003157	-0.004246	-0.0036025	-0.00352	-0.0034925
	432.95	1.78e-05	6.49e-07	-6.11e-06	-1.07e-05	1.74e-05	6.6e-06	-8.42e-06	3.88e-06	4.7e-06	-2.54e-05	-2.77e-06	-5.94e-06	-2.53e-05	-7.76e-06	2.38e-05	-9.74e-06	-1.23e-05	7.92e-06	7.76e-06	-1.44e-06	8.31e-06	5.35e-06	1.91e-05	-3.09e-06	-2.43e-05	-4.16e-06	5.78e-06	9.13e-06	1.31e-05	1.93e-05	3.7e-06	1.8e-06	1.03e-05	-1.5e-06	-4.04e-06	-1.71e-07	2.69e-06	-4.13e-05	-0.0002871	-0.000649	-0.000649	-0.00024695	-0.0009075	-0.0031955	-0.004257	-0.0036795	-0.003586	-0.0035805
	433.53	2.15e-05	-6.11e-06	-8.14e-06	1.72e-06	-6.66e-06	-1.08e-05	-2.23e-05	-1.11e-06	-4.59e-07	-7.87e-06	-4.74e-06	-9.79e-06	-8.25e-06	5.56e-07	1.51e-05	-8.36e-07	-3.45e-06	-2.07e-06	8.31e-07	2.04e-05	1.24e-05	7.43e-06	1.98e-05	5.72e-06	7.54e-07	-4.45e-06	-9.41e-06	-1.43e-05	-1.46e-07	8.36e-06	-9.19e-06	-9.79e-06	7.81e-07	-1.13e-06	1.18e-05	1.38e-05	-7.1e-06	-3.64e-05	-0.00027225	-0.0006325	-0.0006215	-0.0002013	-0.000913	-0.003256	-0.00429	-0.003751	-0.003641	-0.0036575
	434.11	-4.48e-06	1.01e-05	1.38e-05	1.46e-05	-7.32e-06	-1.01e-05	-2.1e-05	-1.09e-05	-1.64e-05	-1.47e-05	6.88e-06	-3.19e-06	-2.46e-05	-8.75e-06	3.57e-06	5.61e-06	1.06e-05	2.14e-05	8.09e-06	-4.62e-06	-6.55e-06	2.41e-06	1.22e-05	-6.33e-06	-6.6e-06	7.37e-06	-2.18e-06	-9.13e-06	-3.87e-06	7.15e-06	-3.03e-06	-9.52e-06	1.74e-05	1.11e-05	1.68e-05	1.18e-05	-1.14e-05	-2.73e-05	-0.00026895	-0.0006435	-0.0006105	-0.00014245	-0.000902	-0.0033275	-0.0043175	-0.003828	-0.0036905	-0.0037015
	434.69	-2.28e-05	1.9e-05	5.13e-06	-1.05e-06	4.15e-07	-1.08e-05	-3.04e-05	3.06e-06	3.58e-06	-1.19e-05	2.62e-06	1.06e-05	-1.68e-05	-2.28e-06	6.49e-06	-4.28e-06	-2.46e-06	8.31e-06	1.25e-05	1.17e-05	4.93e-06	6.55e-06	1.46e-05	3.86e-06	-7.32e-06	-2.55e-05	-2.79e-05	-1.94e-05	-8.47e-06	1.56e-06	-3.55e-07	4.52e-06	3.52e-06	-4.9e-06	1.05e-05	1.23e-05	2.61e-05	-1.93e-05	-0.0002827	-0.0006545	-0.000616	-6.38e-05	-0.000858	-0.003399	-0.004356	-0.0039215	-0.0037785	-0.0037785
	435.27	1.11e-05	2.13e-06	8.09e-06	2.06e-05	-1.85e-05	-2.06e-05	-3.61e-06	5.67e-06	1.14e-05	-6.82e-06	-4.58e-06	3.83e-06	-1.87e-05	-1.52e-05	-8.36e-07	1.4e-06	3.07e-06	1.14e-05	1.53e-05	-1.67e-06	-2.88e-06	1.22e-05	1.17e-05	-8.31e-06	-1.02e-05	-1.74e-05	-1.79e-05	-1.61e-06	6.44e-06	1.29e-05	-4.61e-06	3.13e-08	5.83e-06	1.49e-05	9.13e-06	-1.68e-06	2.18e-05	-5.61e-06	-0.0002695	-0.00066	-0.000627	-2.85e-05	-0.000869	-0.00352	-0.0044	-0.003982	-0.003839	-0.0038555
	435.85	-1.58e-05	3.74e-06	-8.42e-06	1.09e-05	2.19e-06	-3.58e-06	-1.8e-05	9.9e-07	7.26e-06	3.23e-06	-2.17e-05	8.31e-07	-2.41e-05	4.37e-06	-4.39e-06	2.12e-05	2.15e-05	9.9e-06	-6.11e-08	-2.17e-07	-6.33e-06	-1.94e-05	-1.66e-07	-5.41e-06	-4.97e-06	-5.78e-06	-2.99e-05	-4.41e-06	8.25e-06	-4.15e-06	-1.85e-05	2.12e-05	8.75e-06	1.82e-05	2.62e-05	4.31e-06	1.36e-05	3.28e-06	-0.0002442	-0.000649	-0.000638	6.22e-06	-0.000825	-0.003597	-0.0044385	-0.004015	-0.003883	-0.0039105
	436.43	2.24e-07	4.1e-06	-1.17e-05	-2.3e-05	-2.3e-06	-7.7e-06	-1.39e-05	-1.03e-05	-1.72e-06	7.21e-06	-1.96e-05	6.66e-06	-2.16e-05	8.47e-07	1.66e-05	2.06e-05	1.94e-05	1.58e-05	1.49e-05	1.73e-05	1.49e-05	1.65e-05	2.71e-05	1.73e-05	-5.67e-06	-2.42e-05	-2.16e-05	1.84e-05	2.19e-05	1.18e-05	-1.56e-05	2.49e-05	2.87e-05	1.78e-05	2.11e-05	5.42e-06	1.85e-05	2.02e-05	-0.00023045	-0.0006435	-0.0006325	0.0001133	-0.000715	-0.0036575	-0.0045265	-0.0040755	-0.003927	-0.0039545
	437.01	-1.08e-05	3.45e-06	-1.03e-05	-2.4e-05	6.38e-07	-1.36e-05	9.74e-07	1.4e-05	-9.63e-06	-1.05e-05	-4.46e-06	1.22e-05	-2.04e-05	7.26e-06	2.43e-05	1.18e-05	1.95e-05	2.1e-05	1.17e-05	2.6e-05	1.23e-05	7.48e-06	2.21e-05	8.47e-06	-1.62e-05	-4.06e-05	-2.16e-05	-1.59e-08	8.58e-06	-9.35e-06	-2.29e-05	-5.56e-06	4.43e-07	-4.21e-06	-2.88e-06	-2.5e-05	-1.05e-05	2.38e-05	-0.00022	-0.0006325	-0.00066	0.0001397	-0.000682	-0.003773	-0.0046475	-0.0041305	-0.0040205	-0.004037
	437.59	-2.07e-05	-1.33e-05	-7.43e-06	-3.27e-06	1.45e-05	-7.21e-06	6.05e-07	1.37e-05	-6.49e-06	-1.46e-05	-1.7e-05	-2.15e-06	-9.9e-06	3.14e-05	2.73e-05	1.39e-06	-2.66e-06	-7.59e-06	8.53e-06	2.83e-05	7.04e-06	2.52e-06	1.46e-05	1.12e-05	5.16e-07	-2.02e-06	7.32e-06	1.5e-05	-4.17e-06	-5.04e-06	-1.4e-05	6.16e-06	3.96e-05	2.16e-05	1.8e-05	1.3e-06	1.04e-05	4.96e-05	-0.0002145	-0.0006655	-0.000682	0.00010725	-0.0006435	-0.003883	-0.004763	-0.0041415	-0.004092	-0.0040975
	438.17	-4.37e-05	-2.67e-05	1.02e-05	3.55e-05	1.59e-06	-2.61e-05	2.24e-05	3.18e-05	-9.02e-06	-6.11e-06	-8.97e-06	3.64e-06	-3.61e-08	1.12e-05	-9.52e-06	8.64e-06	1.44e-05	1.5e-05	1.31e-05	2.73e-05	1.17e-05	-1.11e-06	9.57e-06	-8.64e-06	-2.08e-06	1.26e-05	1.77e-05	-3.63e-06	-3.21e-05	2.38e-05	-1.13e-05	-6.71e-06	2.07e-05	-1.06e-05	3.27e-05	1.46e-05	2.38e-05	3.56e-05	-0.00020405	-0.000671	-0.000737	0.0001265	-0.0005379	-0.0039215	-0.004917	-0.004147	-0.0041415	-0.004158
	438.75	-4.22e-05	1.69e-05	3.6e-06	1.17e-05	9.41e-06	-1.6e-05	1.27e-05	1.55e-05	-9.41e-06	-2.05e-05	-4.72e-06	2.45e-05	-4.74e-06	1.21e-05	-7.81e-06	-1.22e-05	6.38e-06	1.89e-05	-4.58e-06	-1.36e-05	-6.22e-06	5.67e-06	2.09e-05	5.83e-06	-2.23e-06	-1.11e-06	-1.06e-05	9.19e-06	-5.35e-06	4.02e-05	-2.11e-05	-9.3e-06	1.31e-05	1.41e-05	3.71e-05	-9.3e-06	6.93e-06	6.88e-05	-0.0001694	-0.0006875	-0.000792	0.00016225	-0.00035145	-0.0039545	-0.005115	-0.0041745	-0.004235	-0.004268
	439.34	-2.24e-05	1.62e-05	-9.13e-06	6.11e-06	2.59e-05	1.32e-06	-2.93e-06	-4.03e-06	3.65e-06	-1.73e-05	7.7e-06	2.28e-05	7.04e-06	1.82e-05	8.58e-07	-2.1e-05	-1.89e-05	-2.37e-05	-2.29e-05	-7.32e-06	9.24e-06	2.12e-05	1.74e-05	4.1e-06	1.18e-06	-2.49e-06	-8.91e-06	-1.91e-06	8.31e-09	2.53e-05	-4.06e-05	5.72e-06	1.7e-05	3.56e-05	3.39e-05	-8.03e-07	3.84e-05	5.43e-05	-0.0001386	-0.0006435	-0.000792	0.0001309	-0.0003674	-0.003916	-0.0052415	-0.004213	-0.004268	-0.004312
	439.92	1.77e-05	1.27e-05	1.41e-05	1.91e-05	-1.19e-05	5.07e-06	-2.17e-05	1.57e-05	-1.39e-05	-4.56e-05	5.01e-06	3.86e-06	-9.3e-06	1.27e-05	2.52e-07	1.03e-05	2.87e-06	-8.36e-06	-1.2e-05	-1.29e-05	-8.86e-06	2.03e-05	1.59e-05	-1.53e-05	-6.66e-06	1.84e-05	2.5e-05	-1.18e-06	-3.12e-05	-4.01e-06	-1.69e-05	7.26e-06	7.59e-06	6.77e-06	2.12e-05	1.17e-05	4.71e-05	5.45e-05	-0.00015345	-0.0006215	-0.0007865	4.03e-05	-0.00049445	-0.003861	-0.0053075	-0.0043065	-0.0043395	-0.004367
	440.5	2.96e-05	-1.2e-05	1.89e-06	2.55e-05	-2.93e-05	-1.4e-05	1.02e-05	1.85e-05	1.18e-05	-7.87e-06	3.92e-06	-9.74e-06	-6.99e-06	-4.03e-06	1.28e-05	-2.33e-05	-8.8e-06	1.22e-05	1.57e-06	-5.89e-06	6.44e-06	4.31e-05	5.29e-05	1.25e-05	3.99e-06	2.52e-05	2.99e-05	6.6e-06	-1.24e-05	2.68e-05	-6.66e-06	3.12e-05	5.78e-07	-4.59e-06	3.9e-05	3.49e-05	5.67e-05	6.93e-05	-0.0001331	-0.0005775	-0.000759	-2.22e-06	-0.00049885	-0.003751	-0.0053295	-0.0043725	-0.004356	-0.0044
	441.08	-8.31e-06	-3.09e-05	-1.73e-05	1.33e-05	2.85e-06	1.72e-05	-7.76e-06	6.55e-06	1.28e-05	-2.81e-06	-3.33e-05	-1.18e-05	-4.36e-06	1.69e-05	2.22e-05	-1.55e-05	4.88e-06	3.34e-05	1.43e-05	2.69e-06	2.87e-06	2.46e-05	2.48e-05	1.58e-05	1.17e-06	2.22e-05	3.94e-05	2.05e-05	6.66e-07	-3.11e-06	-2.44e-05	2.19e-05	2.23e-05	3.62e-05	5.21e-05	2.44e-05	2.92e-05	5.44e-05	-0.0001122	-0.0005401	-0.000737	-5.21e-05	-0.000539	-0.0036685	-0.0053515	-0.0044275	-0.004389	-0.0044495
	441.66	1.74e-05	-2.2e-05	-1.86e-05	1.62e-05	6.05e-06	-1.37e-05	-7.26e-06	2.06e-06	-1.62e-06	-6e-06	-7.04e-06	4.27e-05	-1.76e-05	-1.62e-05	4.81e-06	-2.61e-05	8.03e-06	2.19e-05	5e-06	-1.43e-06	-1e-05	7.98e-06	-4.75e-06	6.49e-06	-4.05e-06	-4.3e-06	1.14e-05	2.75e-05	1.55e-05	5.83e-06	2.14e-06	-5.26e-06	-9.63e-06	2.37e-05	4.65e-05	4.16e-06	2.77e-05	1.31e-05	-0.00013695	-0.0005555	-0.000737	-9.35e-05	-0.0006105	-0.0036465	-0.005379	-0.0045045	-0.0044935	-0.004521
	442.24	1.18e-06	8.03e-06	2.04e-06	-1.93e-05	1.35e-05	-5.83e-06	-5.49e-06	2.7e-05	2.69e-06	-1.57e-05	-8.75e-06	8.58e-06	-2.12e-05	-1.85e-06	-1.79e-06	-5.56e-06	2.4e-05	-2.77e-06	4.35e-06	1.41e-05	-2.99e-07	2.99e-07	2.31e-06	7.54e-06	-1.58e-06	1.26e-05	1.33e-05	-1.24e-06	1.36e-05	-1.61e-06	-1.19e-05	1.25e-05	-6.93e-06	6.99e-06	2.85e-06	7.15e-06	4.74e-05	1.81e-05	-0.00014025	-0.0005379	-0.0007095	-6.6e-05	-0.000583	-0.003641	-0.0053845	-0.004565	-0.0045595	-0.0045705
	442.82	-9.68e-06	1.54e-05	-1.44e-05	-4.4e-05	3.16e-05	1.07e-05	-7.1e-06	1.49e-05	-2.08e-05	-1.99e-06	2.66e-05	2.06e-05	-2.97e-05	-5.72e-06	-4.34e-05	-1.22e-06	2.99e-05	2.05e-05	1.73e-06	-1.07e-05	-6.22e-06	1.67e-05	2.29e-05	-1.09e-05	-2.28e-05	-3.37e-06	1.31e-05	-4.75e-06	-5.16e-05	-3.36e-05	-9.52e-06	2.15e-05	1.57e-05	5.61e-06	1.09e-05	7.15e-08	2.98e-05	8.64e-06	-0.0001364	-0.00051975	-0.000715	-7.15e-05	-0.000561	-0.0036355	-0.0053955	-0.004664	-0.0045925	-0.004609
	443.4	-1.25e-05	1.33e-05	5.89e-06	-1.99e-06	4.4e-05	6.22e-06	-1.71e-05	-2.16e-05	-7.1e-06	-7.81e-06	2.59e-06	1.17e-07	-2.63e-06	-1.18e-05	-2.25e-05	-9.79e-06	1.27e-05	5.37e-07	-1.29e-05	-1.71e-05	-9.24e-06	2.11e-05	1.29e-05	-1.13e-05	-6.71e-06	1.05e-05	1.61e-05	-4.22e-06	-2.45e-05	-1.56e-05	-2.02e-06	7.76e-06	-1.69e-07	1.67e-05	1.07e-05	-1.94e-06	2.32e-05	3.04e-05	-0.00011165	-0.00051425	-0.000693	6.77e-06	-0.00046145	-0.003597	-0.0053515	-0.0046915	-0.004598	-0.0046365
	443.98	-3.88e-06	1.11e-05	1.41e-05	-1.21e-05	3.22e-05	3.51e-06	-1.2e-05	6.27e-06	-5.46e-06	9.85e-06	1.01e-05	2.6e-06	1.6e-06	1.75e-06	-3.16e-05	-2.18e-05	2.15e-06	-2.57e-06	-2.16e-05	6.44e-06	1.79e-05	3.97e-06	2.5e-05	9.96e-07	-3.74e-06	2.35e-05	-3.43e-07	-3.59e-05	-1.39e-05	1.12e-07	1.57e-06	3.69e-06	2.98e-06	2.45e-05	6.44e-06	-2.88e-06	2.52e-05	8.42e-06	-0.0001111	-0.00049885	-0.000682	0.00013035	-0.0003344	-0.003608	-0.005335	-0.0047245	-0.0045815	-0.0046145
	444.56	1.23e-05	2.66e-06	-3.79e-06	1.86e-05	1.78e-05	-4.62e-05	-2.74e-05	2.42e-05	-4.68e-06	-2.51e-06	2.06e-05	-4.36e-06	-8.53e-06	2.82e-06	-1.75e-05	-1.53e-05	2.67e-06	-7.98e-06	-1.28e-05	-3.44e-06	2.6e-05	3.82e-05	4.17e-05	1.53e-05	-3.18e-05	-2.31e-05	-1.79e-05	1.93e-06	-6.05e-06	-2.27e-05	6.66e-06	3e-05	3.43e-05	3.6e-05	4.28e-06	-4.31e-06	3.55e-05	3.83e-05	-9.35e-05	-0.00050435	-0.0006875	0.0002596	-0.0001925	-0.003608	-0.0053075	-0.004752	-0.004587	-0.0046365
	445.14	-4.14e-06	-1.84e-05	1.38e-05	2.02e-05	2.11e-05	9.46e-06	-3.09e-05	-1.12e-07	-1.96e-05	8.09e-06	1.71e-05	2.48e-05	2.76e-06	-1.16e-05	-2.07e-05	-4.14e-05	1.37e-06	-9.08e-06	-7.65e-06	-5.78e-06	1.9e-05	2.4e-05	2.19e-05	2.57e-05	1.77e-05	-3.65e-05	-1e-05	1.83e-05	9.85e-06	-1.91e-05	-5.04e-06	2.29e-05	2.66e-05	5.78e-06	3.92e-07	1.13e-05	4.11e-05	1.29e-05	-0.00010945	-0.00051425	-0.000671	0.00046475	-3.25e-05	-0.0036575	-0.005302	-0.0047685	-0.0045925	-0.004653
	445.72	-1.3e-05	-1.74e-05	1.84e-05	1.07e-05	6.71e-06	2.06e-05	-3.04e-05	-1.06e-06	-2.05e-06	-2.52e-05	1.74e-05	-3.71e-06	3.39e-06	4.71e-06	-2.82e-05	-4.26e-05	2.02e-05	2.28e-05	-1.61e-05	4.88e-06	-8.36e-06	-1.91e-06	1.31e-06	-1.03e-05	-2.56e-06	-8.53e-06	4.61e-06	1.28e-05	1.8e-05	-7.81e-06	1.6e-06	7.26e-06	9.41e-06	1.04e-06	-1.95e-05	-1.08e-05	1.13e-05	2.01e-05	-7.92e-05	-0.00049775	-0.00066	0.000638	9.13e-05	-0.0037235	-0.0052855	-0.004807	-0.004631	-0.0046585
	446.3	-4.22e-05	1.92e-06	-1.69e-05	2.48e-05	-6.6e-06	2.47e-05	-2e-06	2.76e-08	2.84e-06	-3.58e-05	1.84e-05	9.35e-07	4.43e-06	-1.66e-05	-1.02e-05	5.94e-06	3.72e-05	-1.75e-05	1.63e-06	2.88e-06	-2.57e-05	1.74e-05	1.14e-05	8.36e-06	4.97e-06	1.01e-05	1.85e-05	1.29e-06	5.56e-06	-4.52e-06	6.77e-06	2.88e-05	4.06e-06	1.67e-05	1.41e-05	1.77e-05	1.6e-05	2.65e-05	-5.35e-05	-0.00046145	-0.0006325	0.000792	0.0001958	-0.0038225	-0.0052965	-0.0047905	-0.0045925	-0.004587
	446.88	-1.79e-05	-2.18e-06	-1.68e-05	2.87e-06	-2.67e-05	2.7e-05	-2.32e-05	2.89e-05	3.04e-05	-1.51e-05	-1.51e-05	-3.03e-06	9.3e-06	-2.36e-05	1.45e-05	1.54e-05	2.24e-05	5.44e-06	1.61e-05	-3.05e-05	-4.95e-05	1.33e-05	-8.97e-06	1.83e-06	1.67e-05	-1.3e-05	-8.03e-06	-2.6e-05	-4.9e-06	-5.41e-06	1.19e-05	2.27e-05	-1.45e-05	-5.29e-06	1.09e-05	1.72e-05	2.37e-05	3.47e-05	-4.85e-05	-0.00049995	-0.000649	0.0009295	0.00027775	-0.0039435	-0.0053515	-0.0047465	-0.004587	-0.0046365
	447.47	-8.58e-06	2.24e-05	-1.68e-05	4.9e-06	-2.41e-05	-6.27e-06	-3.85e-06	1.2e-05	-2.37e-05	-6.49e-06	-1.19e-05	2.52e-05	1.78e-05	-1.31e-05	3.87e-05	-2.12e-05	2.92e-06	1.07e-06	8.97e-07	-2.33e-05	-3.37e-05	-1.86e-05	-8.03e-07	2.34e-05	-1.71e-05	3.04e-06	-1.99e-05	8.31e-06	1.97e-05	-1.02e-05	-1.22e-05	1.13e-05	-9.96e-06	1.61e-05	-5.56e-06	5.89e-06	4.87e-05	1.38e-05	-6.6e-05	-0.00044715	-0.0006105	0.0010505	0.00035585	-0.004092	-0.0054175	-0.004774	-0.0046035	-0.0046695
	448.05	2.19e-05	1.75e-05	-2.22e-05	-1.06e-05	2.9e-05	-1.46e-05	-2.41e-05	1.47e-06	-3.52e-05	-1.39e-05	-1.13e-06	1.77e-05	-1.11e-05	-1.31e-05	1.45e-05	8.86e-06	1.2e-05	-8.09e-06	-8.03e-06	-8.09e-06	5.44e-08	1.26e-05	5.07e-05	-4.73e-05	-6.38e-05	-2.61e-05	-4.28e-06	6.38e-06	-1.17e-05	-2.51e-05	1.53e-05	1.44e-05	3.72e-05	-1.99e-05	-1.14e-05	4.61e-05	5.56e-05	4.02e-05	-2.9e-05	-0.00038995	-0.00055	0.001155	0.0004774	-0.004268	-0.0055	-0.0047905	-0.004653	-0.004686
	448.63	-6.38e-06	1.46e-06	4.27e-05	-2.21e-05	4.28e-05	2.04e-06	-1.58e-05	2.76e-05	4.66e-05	-5.09e-05	-3.27e-05	-3.18e-06	-2.13e-05	2.52e-05	-1.08e-05	-3.15e-05	-1.64e-05	1.3e-06	-4.14e-05	-2.63e-05	5.72e-05	5.28e-06	-7.7e-06	-3.09e-05	-2.6e-05	-9.68e-06	2.59e-06	-1e-05	-1.66e-05	-2.92e-05	2.92e-05	-6.77e-06	3.44e-05	1.12e-05	-3.51e-05	1.8e-05	4.61e-05	3.06e-06	2.19e-06	-0.00039105	-0.000616	0.001254	0.0005445	-0.004411	-0.00561	-0.0048015	-0.0046915	-0.0047465
	449.21	-1.49e-05	5.41e-05	-1.2e-05	-3.37e-06	3.88e-05	-3.65e-06	-5.08e-05	-6.05e-06	-3.47e-05	-4.3e-05	-2.9e-05	5.61e-05	3.84e-05	3.58e-05	-3.29e-05	1.28e-05	3.43e-05	-2.5e-05	2.12e-05	7.43e-05	5.45e-05	2.45e-05	-3.19e-05	-2.76e-05	3.31e-05	-5.72e-07	3.07e-06	2.27e-06	-1.01e-05	-2.61e-05	4.37e-05	1.39e-05	-2.52e-05	5.89e-05	4.46e-05	2.9e-05	5.02e-05	-9.19e-06	-3.15e-05	-0.00038885	-0.0006325	0.00132	0.000572	-0.004477	-0.00572	-0.0046585	-0.0045925	-0.0046255
	449.79	-5.19e-05	9.85e-05	-2.98e-05	1.38e-05	3.17e-05	-2.88e-05	-4.89e-05	-5.78e-05	-7.15e-06	3.23e-05	5.72e-05	2.97e-05	-7.87e-08	-6.11e-07	-1.33e-06	5.67e-05	3.72e-05	-5.34e-05	1.66e-05	9.63e-05	-3.01e-06	1.89e-05	-3.77e-05	-4.07e-05	6.66e-05	6.66e-05	3.66e-05	3.77e-05	1.45e-05	-5.35e-05	-2.59e-06	3.56e-05	-7.15e-05	2.8e-05	1.86e-05	6.49e-05	8.09e-05	6e-05	-6.6e-05	-0.00031625	-0.0006325	0.0013365	0.00052855	-0.0045375	-0.005775	-0.0045155	-0.004587	-0.00451
	499.89	-3.66e-06	-4.6e-06	1.07e-05	5.34e-06	7.06e-06	5.58e-06	2.11e-06	4.62e-06	-3.67e-06	-5.4e-06	-1.21e-06	3.81e-06	-3.02e-06	8.33e-06	-9.73e-06	-1.11e-05	-4.7e-06	-1.12e-05	-7.59e-06	4.9e-06	1.23e-05	1.9e-05	4.44e-06	-1.21e-05	8.46e-06	4.75e-06	7.72e-06	9.01e-06	-5.32e-06	5.58e-06	8.45e-06	-2.32e-06	2.29e-06	7.12e-06	4.45e-06	3.99e-06	-6.47e-06	-7.84e-06	-8.2e-06	-6.38e-05	-0.00149	-0.00134	0.00321	0.00269	-0.00117	-0.000677	0.000363	0.000512
	500.47	-3.5e-06	-3e-06	3.31e-06	-4.07e-07	7.51e-06	6.36e-06	2.49e-06	8.92e-06	-2.9e-07	-2.01e-06	3.92e-06	8.51e-06	-2.91e-06	5.22e-06	-6.06e-06	-8.26e-06	-5.64e-06	-9.97e-06	-6.82e-06	1.84e-06	8.58e-06	1.58e-05	4.5e-06	-1.07e-05	9.81e-06	5.96e-06	4.4e-06	4.84e-06	-4.19e-06	2.62e-07	3.22e-07	-1.88e-06	3.82e-06	3.55e-06	2.01e-06	3.61e-06	-4.04e-06	-5.19e-06	-3.9e-06	-0.000205	-0.00142	-0.000946	0.00301	0.00251	-0.000977	-0.000582	0.000407	0.000569
	501.06	-2.38e-06	-9.34e-06	-1.22e-06	-1.78e-07	6.46e-06	5.66e-06	8.93e-06	8.24e-06	-1.24e-07	-3.51e-06	3.82e-06	1.1e-05	2.51e-06	3.17e-06	-1.37e-05	-1.04e-05	-3.49e-06	-1.01e-05	-2.06e-06	3.88e-06	9.08e-06	1.72e-05	2.55e-06	-1.06e-05	3.57e-06	4.12e-06	4.33e-06	3.22e-06	-1.64e-06	8.63e-08	-3.46e-06	-5.27e-06	1.54e-06	3.37e-07	-1.06e-06	4.34e-07	-3.43e-06	-6.34e-06	4.83e-06	-0.000319	-0.00141	-0.000589	0.00288	0.00227	-0.000815	-0.000471	0.000447	0.000616
	501.64	-5.79e-06	-5.63e-06	4.83e-06	-1.28e-06	6.73e-06	6.86e-06	1.41e-05	5.67e-06	-6.74e-06	-5.82e-06	4.37e-06	1.1e-05	1.59e-06	-7.08e-08	-1.22e-05	-4.71e-06	-5.91e-06	-1.48e-05	-3.52e-06	5.95e-06	1.02e-05	1.58e-05	-1.79e-07	-8.15e-06	4e-06	6.58e-06	8.37e-06	2.84e-06	7.72e-08	1.3e-06	-2.8e-06	-5.51e-06	-2.46e-07	2.71e-06	3.81e-06	-1.2e-07	-7.83e-06	-1.11e-05	1.06e-05	-0.000393	-0.00143	-0.000294	0.00286	0.00203	-0.000681	-0.000358	0.000494	0.000672
	502.23	-1.01e-05	-2.34e-06	9.51e-06	1.41e-07	8.36e-06	9.04e-06	8.77e-06	1.09e-06	-3.76e-06	-2.15e-06	3.28e-06	6.53e-06	-1.94e-06	-2.57e-06	-1.44e-05	-4.98e-06	-4.04e-06	-8.92e-06	-3.78e-06	2.87e-06	9.93e-06	1.9e-05	1.32e-06	-6.76e-06	1.49e-06	5.29e-06	6.16e-06	4.23e-06	2.42e-06	2.93e-06	-2.82e-06	-3.27e-06	4.91e-06	6.42e-06	4.19e-06	-1.2e-06	-9.5e-06	-1.32e-05	1.75e-05	-0.00044	-0.00151	-7.15e-05	0.00297	0.00184	-0.000583	-0.000244	0.000536	0.000724
	502.81	-5.17e-06	-9.46e-07	8.62e-06	5.62e-06	9.39e-06	6.32e-06	4.46e-06	8.89e-06	4.07e-06	9.96e-07	3.66e-06	6.59e-06	-6.14e-07	-9.7e-07	-1.23e-05	-3.89e-06	1.14e-06	-9.95e-06	-4.97e-06	-1.57e-06	8.56e-06	1.66e-05	1.04e-06	-1.02e-05	1.99e-06	-1.82e-06	1.96e-06	1.96e-06	2.22e-06	3.3e-06	-3.84e-06	-2.6e-06	2.56e-06	3.16e-06	6.2e-07	-7.84e-06	-1.03e-05	-1.18e-05	1.52e-05	-0.000457	-0.00162	0.000112	0.00323	0.0017	-0.000524	-0.000119	0.000589	0.000776
[truncated: 436 more rows]
[truncated: 171 more columns]

## Sheet: Fig. 3a-lower panel
	Fig. 3a lower panel-AppA Y21F in H2O buffer-sub FMN*
	Wavelength (nm)
[truncated: 652 more rows]
[truncated: 171 more columns]

## Sheet: Fig. 3b-upper panel
	Fig. 3b upper panel-SyPixD Y8F in H2O buffer-raw data
	Wavelength (nm)
[truncated: 652 more rows]
[truncated: 171 more columns]

## Sheet: Fig. 3b-lower panel
	Fig. 3b lower panel-SyPixD Y8F in H2O buffer-sub FMN*
[truncated: 653 more rows]
[truncated: 171 more columns]

## Sheet: Fig. 3c-upper panel
	Fig. 3c upper panel-OaPAC Y6F in H2O buffer-raw data
[truncated: 670 more rows]
[truncated: 221 more columns]

[truncated: 11 more sheets: Fig. 3c-lower panel, Fig. 3d, Fig. 3e, Fig. 3f, Fig. 4a, Fig. 4b, Fig. 4c, Fig. 5, Fig. 6a, Fig. 6b, Fig. 6c]
