# Supplementary material for: Origin of the multi-phasic quenching dynamics in the BLUF domains across the species
Source: Nat Commun. 2024 Jan 20;15:623. doi: 10.1038/s41467-023-44565-5 (PMC10799861; doi:10.1038/s41467-023-44565-5)
Supplement: Supplementary file 4 — Source Data [file 41467_2023_44565_MOESM4_ESM.zip › Souce data files/Source file - Supplementary Information.xlsx]

## Sheet: Fig. S2
	Supplimentary Fig. 2 The 19F spectra for 5FW labeled AppA WT and free 5FW at gradient of temperature
	AppA WT					Free 5FW
	Chemical shift (ppm)	278K	283K	288K	293K	Chemical shift (ppm)	278K	283K	288K	293K
	-120	181000000	-66400000	-85400000	-71800000	-120	-8220000	18700000	21300000	-578534
	-120.002	472000000	315000000	102000000	213000000	-120.002	-10200000	5580000	15800000	-5818470
	-120.005	56900000	402000000	-299000000	-465000000	-120.005	-5910000	15100000	17100000	-7793000
	-120.007	392000000	18300000	244000000	359000000	-120.007	-18300000	-6270000	-9590000	3381220
	-120.009	708000000	299000000	292000000	391000000	-120.009	5970000	-12900000	3320000	2574900
	-120.012	485000000	-214000000	-239000000	298000000	-120.012	9290000	7200000	-16200000	444902
	-120.014	532000000	-129000000	-130000000	320000000	-120.014	-667000	-4840000	4340000	-3359210
	-120.016	505000000	-1137890	16600000	-188000000	-120.016	-8650000	58900	-6500000	3214620
	-120.019	188000000	374000000	-11900000	164000000	-120.019	-9800000	20500000	14000000	8374070
	-120.021	267000000	1598030	119000000	182000000	-120.021	4490000	6400000	-263000	97868.8
	-120.023	48600000	196000000	-517000000	106000000	-120.023	-6680000	-338000	2130000	980173
	-120.025	126000000	-111000000	199000000	437000000	-120.025	6230000	3840000	-4110000	-299674
	-120.028	538000000	244000000	-17800000	316000000	-120.028	297000	-9710000	-3820000	-2651520
	-120.03	419000000	-103000000	-299000000	263000000	-120.03	-8410000	531000	-11000000	6603260
	-120.032	247000000	-92100000	-67200000	136000000	-120.032	-5190000	9960000	1970000	5420670
	-120.035	401000000	87300000	-183000000	-71500000	-120.035	-4820000	-28700000	1800000	1012990
	-120.037	-75900000	258000000	80700000	313000000	-120.037	-391000	-4300000	-217000	-17499500
	-120.039	100000000	99500000	-79300000	34700000	-120.039	-430000	8780000	-11000000	-6680120
	-120.042	192000000	-2475180	-19900000	-120000000	-120.042	11400000	6670000	4910000	-2338250
	-120.044	706000000	121000000	142000000	404000000	-120.044	4350000	6170000	-561000	-672998
	-120.046	-41000000	-320000000	-299000000	-97300000	-120.046	4700000	2270000	15000000	-27827.2
	-120.049	255000000	188000000	-40700000	135000000	-120.049	-6910000	-68900	-22400000	-180454
	-120.051	-135000000	-144000000	-392000000	-235000000	-120.051	529000	7160000	-13200000	18602900
	-120.053	133000000	114000000	-410000000	59400000	-120.053	4620000	-13100000	13800000	11709100
	-120.056	262000000	381000000	137000000	350000000	-120.056	-6390000	9240000	-12100000	8117990
	-120.058	193000000	347000000	-213000000	369000000	-120.058	-937000	-5280000	-2180000	1886310
	-120.06	259000000	-152000000	230000000	318000000	-120.06	-2710000	10100000	4430000	9759160
	-120.063	491000000	263000000	-83600000	136000000	-120.063	-2850000	-11900000	8260000	5165770
	-120.065	242000000	123000000	-64000000	104000000	-120.065	-11600000	23900000	2940000	534989
	-120.067	567000000	-150000000	-6743810	-196000000	-120.067	450000	4350000	-5430000	-3116260
	-120.069	288000000	164000000	-217000000	-417000000	-120.069	-2790000	22300000	1040000	-4991640
	-120.072	371000000	-69100000	-36500000	-16700000	-120.072	16200000	8730000	9830000	-831309
	-120.074	655000000	221000000	-39900000	253000000	-120.074	-27100000	4360000	10500000	-20585200
	-120.076	257000000	-150000000	548400	-429000000	-120.076	-3270000	22600000	-12900000	-37852200
	-120.079	244000000	142000000	297000000	-141000000	-120.079	4000000	-1750000	-8220000	6931990
	-120.081	306000000	-123000000	-7749200	95200000	-120.081	244000	-3400	-1170000	-1364120
	-120.083	253000000	-46200000	-135000000	99300000	-120.083	-5850000	12300000	15100000	1746560
	-120.086	55800000	77400000	180000000	446000000	-120.086	-1200000	-9470000	16100000	-324378
	-120.088	424000000	-43200000	412000000	268000000	-120.088	8640000	22600000	-18300000	7475150
	-120.09	291000000	-153000000	17100000	-559000000	-120.09	7210000	7980000	-2440000	5751220
	-120.093	-209000000	134000000	-321000000	478000000	-120.093	8600000	-1200000	16100000	3848520
	-120.095	-3661700	-334000000	97400000	-51400000	-120.095	-5180000	9130000	-1040000	1740210
	-120.097	123000000	-130000000	33500000	-261000000	-120.097	-971000	-14800000	-5370000	-2648650
	-120.1	280000000	70200000	80500000	137000000	-120.1	4300000	12500000	-10600000	-14912100
	-120.102	219000000	-94800000	-137000000	-91300000	-120.102	3860000	22400000	-4340000	13513400
	-120.104	368000000	102000000	225000000	-119000000	-120.104	-21600000	8360000	-10100000	-9775490
	-120.107	351000000	57200000	-66700000	17300000	-120.107	25000000	1970000	-3270000	-4413360
	-120.109	433000000	96800000	108000000	-80300000	-120.109	1300000	-4950000	-4710000	21562800
	-120.111	213000000	240000000	153000000	201000000	-120.111	5140000	8310000	-16600000	1463880
	-120.113	345000000	391000000	-183000000	-344000000	-120.113	2830000	-10800000	14700000	9982050
	-120.116	256000000	503000000	208000000	-58900000	-120.116	3920000	-5470000	12700000	13244600
	-120.118	40900000	144000000	200000000	123000000	-120.118	-7510000	2120000	11000000	-18354100
	-120.12	296000000	83200000	-202000000	-172000000	-120.12	-14000000	-6920000	-6490000	5553250
	-120.123	512000000	197000000	-444000000	96300000	-120.123	18100000	-12700000	-465000	2542620
	-120.125	195000000	297000000	-101000000	51800000	-120.125	6150000	147000	-5970000	25563200
	-120.127	119000000	243000000	88100000	87200000	-120.127	-1560000	-12700000	-18400000	12264100
	-120.13	229000000	149000000	-201000000	432000000	-120.13	2970000	18300000	-26600000	13195000
	-120.132	-127000000	-22300000	142000000	159000000	-120.132	-6460000	-6320000	-17900000	2678890
	-120.134	293000000	17000000	149000000	143000000	-120.134	-20300000	14300000	-14900000	-6487830
	-120.137	734000000	22300000	-69900000	131000000	-120.137	-10100000	-11300000	-5150000	4642180
	-120.139	538000000	191000000	-240000000	-18700000	-120.139	2020000	-2590000	4840000	-4618750
	-120.141	549000000	-57200000	-91400000	-217000000	-120.141	-12900000	2560000	-2190000	6242710
	-120.144	497000000	62200000	256000000	-115000000	-120.144	-14700000	13400000	7670000	4206540
	-120.146	574000000	402000000	-155000000	-301000000	-120.146	6260000	14500000	-1430000	-18138700
	-120.148	352000000	-125000000	77000000	54700000	-120.148	-823000	-4680000	-888000	-11670700
	-120.151	336000000	187000000	19700000	-5605280	-120.151	-2770000	3140000	-4060000	-23291400
	-120.153	237000000	256000000	-53200000	410000000	-120.153	8180000	461000	12700000	-7895300
	-120.155	187000000	62800000	-37300000	121000000	-120.155	-4180000	-4350000	5660000	-2016790
	-120.157	166000000	-375000000	100000000	-245000000	-120.157	11200000	8820000	15100000	5569230
	-120.16	418000000	145000000	-103000000	40300000	-120.16	-4380000	4670000	7760000	13027800
	-120.162	668000000	-132000000	-128000000	284000000	-120.162	23000000	3020000	-434000	7825790
	-120.164	359000000	-170000000	-301424	-357000000	-120.164	-8640000	5870000	5690000	-1281150
	-120.167	112000000	113000000	316000000	-259000000	-120.167	-6780000	-17000000	-11500000	-8491620
	-120.169	285000000	79500000	-169000000	161000000	-120.169	1050000	-1210000	1020000	9386980
	-120.171	-95600000	182000000	123000000	-104000000	-120.171	909000	-1840000	-4530000	-14217400
	-120.174	44600000	369000000	-40600000	189000000	-120.174	-3170000	-3640000	-2190000	15297600
	-120.176	343000000	-316000000	-77800000	291000000	-120.176	-13300000	3060000	5110000	13929200
	-120.178	498000000	60100000	179000000	-113000000	-120.178	2480000	5550000	8350000	-4668980
	-120.181	342000000	-60500000	137000000	266000000	-120.181	6790000	1130000	13100000	2158750
	-120.183	508000000	-134000000	-175000000	262000000	-120.183	-2190000	-1750000	-469000	12036200
	-120.185	592000000	-228000000	-7396480	316000000	-120.185	-19200000	15300000	-6970000	-1065500
	-120.188	278000000	445000000	-23700000	-150000000	-120.188	-3900000	3410000	8600000	17144400
	-120.19	275000000	218000000	28700000	216000000	-120.19	-7680000	-2890000	8050000	4925060
	-120.192	408000000	357000000	-38500000	12200000	-120.192	-14700000	-1480000	-13900000	-10997000
	-120.195	445000000	-32600000	-62700000	199000000	-120.195	-9540000	-7370000	-3560000	2327940
	-120.197	394000000	175000000	148000000	191000000	-120.197	629000	-9860000	8110000	-7478270
	-120.199	374000000	195000000	291000000	-75900000	-120.199	10900000	7510000	-16200000	15289200
	-120.202	401000000	252000000	-152000000	203000000	-120.202	-3780000	-8010000	2940000	14117600
	-120.204	-240768	-281000000	114000000	215000000	-120.204	12300000	15600000	459000	11309400
	-120.206	238000000	274000000	-34000000	-13600000	-120.206	17300000	-6300000	-15900000	10764300
	-120.208	492000000	295000000	-14800000	-340000000	-120.208	-1580000	-281000	-6930000	29107000
	-120.211	180000000	115000000	75200000	55500000	-120.211	233000	4740000	8970000	13585300
	-120.213	603000000	96400000	-89500000	-96400000	-120.213	12100000	-3140000	3590000	-6769380
	-120.215	793000000	-231000000	-177000000	-231000000	-120.215	-22600000	-3570000	-9330000	-11505200
	-120.218	162000000	53200000	-41200000	133000000	-120.218	4480000	2930000	6140000	-3563830
	-120.22	627000000	-15900000	31800000	154000000	-120.22	-5650000	-17100000	4070	-26939100
	-120.222	593000000	-27400000	246000000	252000000	-120.222	9830000	-16000000	-15000000	-24890000
	-120.225	242000000	-81600000	117000000	356000000	-120.225	-4130000	-12200000	16900000	-699136
	-120.227	386000000	-196000000	167000000	141000000	-120.227	11600000	4520000	-4260000	14728800
	-120.229	415000000	263000000	326000000	-182000000	-120.229	-27900000	8280000	-7610000	18110200
	-120.232	177000000	121000000	-301000000	72200000	-120.232	-17900000	5710000	-21800000	2176510
	-120.234	299000000	330000000	403000000	204000000	-120.234	4590000	3930000	2050000	-2849720
	-120.236	667000000	109000000	176000000	-295000000	-120.236	-3390000	-8210000	9650000	5385090
	-120.239	104000000	432000000	-171000000	-33500000	-120.239	-5540000	18600000	-11100000	-2612940
	-120.241	140000000	59600000	311000000	120000000	-120.241	-2470000	-7110000	-4570000	13057400
	-120.243	155000000	-300000000	168000000	146000000	-120.243	526000	17300000	7180000	-2849280
	-120.246	378000000	242000000	-203000000	-245000000	-120.246	-4480000	-9830000	1480000	3245410
	-120.248	165000000	189000000	1551380	-431000000	-120.248	-3560000	-6540000	8260000	-1095650
	-120.25	512000000	257000000	-109000000	-223000000	-120.25	11900000	25800	3290000	5505920
	-120.252	437000000	40800000	128000000	-168000000	-120.252	-5860000	3830000	-3440000	10044400
	-120.255	465000000	230000000	114000000	276000000	-120.255	-9020000	-9980000	-8100000	-8627100
	-120.257	287000000	58200000	168000000	-57700000	-120.257	-11100000	945000	1260000	-2001840
	-120.259	433000000	-208000000	65400000	-70200000	-120.259	-11700000	-2790000	-7840000	10886800
	-120.262	286000000	-22400000	-321000000	-326000000	-120.262	-14700000	-8780000	682000	3506530
	-120.264	319000000	69700000	114000000	293000000	-120.264	2670000	21000000	4310000	1260440
	-120.266	334000000	-392000000	-101000000	12800000	-120.266	4480000	12700000	3930000	-20903700
	-120.269	488000000	97300000	321000000	-156000000	-120.269	-16400000	1830000	4440000	5457250
	-120.271	453000000	403000000	262000000	376000000	-120.271	6300000	-3430000	-1700000	-9538660
	-120.273	547000000	458000000	-198000000	134000000	-120.273	26200000	-790000	-13600000	-177766
	-120.276	522000000	22800000	-7771630	-460000000	-120.276	8540000	11200000	20700000	-12683500
	-120.278	250000000	66900000	-138000000	-199000000	-120.278	-2400000	11100000	-11900000	3047960
	-120.28	616000000	243000000	-213000000	84400000	-120.28	12800000	-7170000	-18700000	1360230
	-120.283	-35400000	45900000	-323000000	-51900000	-120.283	8090000	-2690000	19800000	2534170
	-120.285	192000000	274000000	-79700000	543000000	-120.285	-2570000	-6350000	13500000	1850240
	-120.287	144000000	144000000	-26000000	131000000	-120.287	-30000000	4460000	-4410000	499456
	-120.29	135000000	60200000	-294000000	74200000	-120.29	-2540000	6140000	6010000	17156200
	-120.292	417000000	-177000000	261000000	-87500000	-120.292	13300000	5260000	6690000	-24635400
	-120.294	453000000	-73000000	-33800000	-200000000	-120.294	183000	-10400000	-7950000	4049640
	-120.296	248000000	-196000000	31900000	99900000	-120.296	-3480	-5700000	-3930000	-1907170
	-120.299	336000000	-319000000	453000000	108000000	-120.299	7170000	-5480000	-4740000	-3417880
	-120.301	500000000	89300000	128000000	-143000000	-120.301	7490000	11800000	-7990000	5803340
	-120.303	395000000	-48700000	2831150	165000000	-120.303	-1920000	13500000	-10700000	-3100980
	-120.306	467000000	199000000	186000000	99800000	-120.306	-8600000	18300000	-6010000	1394890
	-120.308	488000000	-50700000	-137000000	-88700000	-120.308	15500000	18700000	2990000	-12286200
	-120.31	36000000	-240000000	458000000	-185000000	-120.31	10200000	13800000	12300000	5826740
	-120.313	108000000	89600000	15600000	-200000000	-120.313	5550000	4620000	26300000	20611300
	-120.315	104000000	201000000	33500000	110000000	-120.315	12100000	-11100000	4350000	19485800
	-120.317	48800000	10200000	-124000000	95200000	-120.317	8640000	-3900000	10200000	-15788900
	-120.32	409000000	27200000	-232000000	48300000	-120.32	4620000	15200000	7600000	4620130
	-120.322	485000000	45500000	43900000	209000000	-120.322	-2330000	-18900000	6790000	1571250
	-120.324	410000000	248000000	-61900000	59800000	-120.324	3330000	5070000	-2500000	-5733530
	-120.327	345000000	137000000	172000000	279000000	-120.327	2620000	-529000	1320000	5552610
	-120.329	323000000	256000000	164000000	648960	-120.329	2430000	14100000	-568000	-9418090
	-120.331	200000000	68900000	-464000000	-157000000	-120.331	-3940000	-12900000	-57500	9014730
	-120.334	736000000	455000000	529000000	-74900000	-120.334	-10000000	10200000	-3680000	7806460
	-120.336	579000000	82800000	18000000	-96200000	-120.336	16800000	8300000	15800000	14049200
	-120.338	451000000	133000000	-158000000	297000000	-120.338	2490000	-4210000	-7970000	-11749200
	-120.34	342000000	313000000	61300000	161000000	-120.34	8420000	16400000	-1480000	8843420
	-120.343	523000000	-71000000	-202000000	100000000	-120.343	7720000	30700000	-21300000	-9483190
	-120.345	337000000	163000000	-165000000	29700000	-120.345	428000	-188000	12500000	3768220
	-120.347	299000000	143000000	408000000	29500000	-120.347	-16100000	4930000	-14600000	8515460
	-120.35	299000000	-44400000	111000000	444000000	-120.35	58200	-21100000	793000	-11420000
	-120.352	344000000	-90100000	-96300000	-3650340	-120.352	-8330000	-10700000	6270000	-5016990
	-120.354	315000000	-79200000	-252000000	-129000000	-120.354	16300000	-30600	-3570000	-734259
	-120.357	371000000	572000000	266000000	349000000	-120.357	-3730000	8810000	11300000	-12466200
	-120.359	398000000	-1422820	245000000	-142000000	-120.359	-6520000	2700000	1270000	10445100
	-120.361	364000000	-147000000	111000000	19800000	-120.361	-11400000	20800000	1070000	27280400
	-120.364	400000000	-177000000	77800000	-312000000	-120.364	9360000	-16000000	631000	-5776640
	-120.366	185000000	-295000000	179000000	-267000000	-120.366	-14100000	-10300000	-11000000	-4184220
	-120.368	378000000	296000000	-119000000	46100000	-120.368	-463000	1110000	4820000	-15932000
	-120.371	506000000	181000000	49900000	288000000	-120.371	20100000	7080000	-8520000	8594870
	-120.373	535000000	284000000	187000000	389000000	-120.373	717000	14800000	6110000	7736120
	-120.375	817000000	308000000	256000000	109000000	-120.375	5100000	4510000	-11100000	2030800
	-120.378	367000000	461000000	-73000000	-59800000	-120.378	4530000	-1380000	598000	-7281820
	-120.38	379000000	86200000	-88800000	250000000	-120.38	2310000	-4490000	12700000	4575740
	-120.382	201000000	-33100000	142000000	97900000	-120.382	-4280000	-3810000	-7510000	-6851120
	-120.384	274000000	-88100000	185000000	-25400000	-120.384	-11800000	7160000	5740000	-373632
	-120.387	709000000	338000000	312000000	141000000	-120.387	22500000	-10300000	7890000	-19972900
	-120.389	337000000	187000000	328000000	-179000000	-120.389	-15800000	-8850000	-23800000	-9618070
	-120.391	396000000	-395000000	569000000	349000000	-120.391	-15500000	1400000	14200000	11179000
	-120.394	97800000	127000000	-44600000	356000000	-120.394	1370000	10900000	-13700000	-6047870
	-120.396	411000000	306000000	104000000	511000000	-120.396	2210000	-566000	-45400	13857400
	-120.398	138000000	-371000000	246000000	61400000	-120.398	-2880000	22400000	6300000	-4267490
	-120.401	439000000	26700000	-312000000	-151000000	-120.401	28500000	-14600000	-8680000	1412990
	-120.403	227000000	273000000	136000000	102000000	-120.403	-9270000	13600000	-2230000	-2240130
	-120.405	516000000	298000000	257000000	242000000	-120.405	-9040000	-9820000	-9260000	3148390
	-120.408	730000000	141000000	-45700000	237000000	-120.408	13600000	2080000	-6240000	-15037700
	-120.41	681000000	175000000	24900000	-47100000	-120.41	7450000	-7560000	-13300000	-10799600
	-120.412	461000000	51000000	-229000000	116000000	-120.412	3890000	19000000	8100000	-3200770
	-120.415	30700000	279000000	104000000	319000000	-120.415	-6200000	1020000	-9370000	-5901750
	-120.417	462000000	299000000	269000000	15500000	-120.417	518000	7300000	-7520000	2451350
	-120.419	311000000	144000000	76600000	-347000000	-120.419	-14600000	-15300000	-8790000	-5253020
	-120.422	530000000	507000000	26100000	-91300000	-120.422	12300000	12700000	-13700000	-13302600
	-120.424	178000000	52700000	188000000	81600000	-120.424	292000	-3550000	15100000	-4312420
	-120.426	119000000	148000000	326000000	-305000000	-120.426	11600000	9170000	14600000	1042180
	-120.428	305000000	-151000000	-346000000	155000000	-120.428	-5490000	28300000	14000000	-4476930
	-120.431	255000000	320000000	148000000	-323000000	-120.431	-6580000	-21300000	829000	1250640
	-120.433	417000000	313000000	-34500000	-28500000	-120.433	-7870000	-1230000	18500000	12660500
	-120.435	331000000	-265000000	-73000000	188000000	-120.435	-1910000	18300000	7450000	15333800
	-120.438	-181000000	102000000	-113000000	-52500000	-120.438	-20600000	4910000	6190000	-2996560
	-120.44	302000000	-15800000	327000000	-35900000	-120.44	-1120000	-347000	6220000	-17444300
	-120.442	548000000	-60300000	6655310	-46700000	-120.442	-504000	-1850000	-3840000	22380300
	-120.445	548000000	307000000	-98000000	-260000000	-120.445	-5680000	-2730000	-2480000	9826180
	-120.447	536000000	295000000	-105000000	80700000	-120.447	23500000	7100000	3000000	430310
	-120.449	132000000	162000000	-422000000	94600000	-120.449	-14700000	3520000	-4180000	4658230
	-120.452	144000000	-142000000	381000000	-326000000	-120.452	-1100000	-5010000	11000000	15342300
	-120.454	220000000	317000000	54600000	-210000000	-120.454	10700000	-4550000	-4710000	16916300
	-120.456	405000000	327000000	60500000	-185000000	-120.456	-838000	6250000	13300000	-5312640
	-120.459	374000000	-33600000	159000000	238000000	-120.459	18700000	2870000	-2880000	28440700
	-120.461	73800000	294000000	92700000	196000000	-120.461	15400000	2180000	-8690000	9977470
	-120.463	516000000	31300000	111000000	60900000	-120.463	-673000	9440000	23900000	-9217820
	-120.466	197000000	329000000	201000000	124000000	-120.466	24400000	11300000	11200000	-14164600
	-120.468	254000000	257000000	209000000	32500000	-120.468	9220000	28000000	-9280000	14156900
	-120.47	376000000	251000000	149000000	472000000	-120.47	-6710000	19700000	-19400000	890240
	-120.472	343000000	200000000	-182000000	452000000	-120.472	-2960000	-388000	-2320000	5696900
	-120.475	180000000	65000000	209000000	-237000000	-120.475	-4030000	4310000	-10100000	-4918450
	-120.477	235000000	153000000	-62600000	116000000	-120.477	7230000	-3780000	-11100000	3295130
	-120.479	287000000	-262000000	-226000000	-78900000	-120.479	8690000	6620000	6320000	9070340
	-120.482	63500000	210000000	-369000000	-261000000	-120.482	-4320000	14100000	-12700000	3077910
	-120.484	281000000	126000000	-122000000	-32700000	-120.484	9900000	-5630000	-24200000	-4823140
	-120.486	458000000	21100000	179000000	511000000	-120.486	3890000	7920000	11900000	-27961400
	-120.489	116000000	326000000	-149000000	545000000	-120.489	-3160000	-16800000	8180000	1667840
	-120.491	812000000	123000000	-147000000	507000000	-120.491	6840000	-9250000	7860000	-12535200
	-120.493	-148000000	182000000	-27400000	135000000	-120.493	-3770000	-3820000	-5720000	4406680
	-120.496	523000000	364000000	65200000	304000000	-120.496	1610000	6440000	-7630000	9614570
	-120.498	380000000	213000000	186000000	-95500000	-120.498	-5940000	14100000	-4490000	-8883870
	-120.5	154000000	41500000	124000000	-116000000	-120.5	13400000	13200000	13100000	-15629800
	-120.503	98500000	-57800000	183000000	148000000	-120.503	-11100000	-1060000	-11900000	892544
	-120.505	81400000	-81000000	135000000	513000000	-120.505	16200000	15900000	14800000	3545270
	-120.507	111000000	1512080	-321000000	291000000	-120.507	-6280000	3500000	7620000	12416200
	-120.51	444000000	247000000	108000000	59100000	-120.51	-3440000	-12800000	6870000	6285640
	-120.512	-28900000	466000000	29300000	301000000	-120.512	5050000	-2230000	-500000	-6334340
	-120.514	429000000	-16600000	193000000	226000000	-120.514	-2300000	18000000	-3380000	6975560
	-120.517	427000000	-397000000	-349376	99000000	-120.517	12000000	-11800000	-8540000	1978500
	-120.519	-133000000	-62000000	-166000000	-7124350	-120.519	-407000	-5640000	-1560000	-6992920
	-120.521	458000000	405000000	148000000	233000000	-120.521	17000000	-4490000	-11900000	3331070
	-120.523	542000000	375000000	173000000	193000000	-120.523	-8340000	6700000	3550000	2000460
	-120.526	474000000	11900000	86200000	37500000	-120.526	-2450000	9360000	-10700000	-3917590
	-120.528	694000000	126000000	-306000000	108000000	-120.528	22700000	32100000	-21100000	-3295360
	-120.53	333000000	238000000	1322060	-231000000	-120.53	1270000	190000	-113000	6681910
	-120.533	389000000	380000000	-103000000	102000000	-120.533	-14100000	10300000	-5010000	12399400
	-120.535	583000000	49600000	22200000	84400000	-120.535	5680000	-3400000	-3570000	12844500
	-120.537	485000000	302000000	-16100000	-192000000	-120.537	1660000	-3490000	108000	9898290
	-120.54	74400000	253000000	35900000	299000000	-120.54	-13300000	1250000	14200000	11564600
	-120.542	252000000	189000000	-141000000	-17300000	-120.542	-15800000	1710000	-15100000	4075470
	-120.544	601000000	86000000	-297000000	-1056290	-120.544	4490000	-2740000	-9480000	-1710260
	-120.547	97800000	559000000	-59600000	14600000	-120.547	-8480000	-5300000	-2830000	-12646900
	-120.549	357000000	8440350	33600000	-274000000	-120.549	-983000	-12300000	-4360000	3873660
	-120.551	177000000	542000000	393000000	68600000	-120.551	6900000	-6920000	-1410000	5502900
	-120.554	715000000	352000000	177000000	-50400000	-120.554	-9770000	12700000	5670000	-6146790
	-120.556	572000000	44500000	262000000	-336000000	-120.556	-1940000	-5780000	-6010000	-24602300
	-120.558	112000000	323000000	210000000	-229000000	-120.558	-20000000	4270000	-7750000	-1680770
	-120.561	82200000	151000000	-21700000	-133000000	-120.561	2340000	-8810000	14600000	-107213
	-120.563	714000000	334000000	-235000000	41100000	-120.563	5460000	9760000	-12100000	-6687590
	-120.565	199000000	44300000	172000000	106000000	-120.565	4700000	3490000	8140000	-19973000
	-120.567	-61800000	-11200000	-402000000	117000000	-120.567	-15300000	-659000	-15400000	6828750
	-120.57	137000000	224000000	-139000000	98300000	-120.57	2980000	-10800000	-3590000	5898830
	-120.572	316000000	488000000	177000000	96600000	-120.572	-14300000	17700000	-1940000	1903560
	-120.574	510000000	218000000	-86500000	250000000	-120.574	-19200000	6760000	3030000	-11373500
	-120.577	405000000	391000000	53800000	166000000	-120.577	5380000	18200000	-757000	7624990
	-120.579	454000000	94000000	250000000	-275000000	-120.579	-8050000	-5160000	5340000	-21493800
	-120.581	1206030	105000000	155000000	303000000	-120.581	8540000	-8810000	-2980000	7479040
	-120.584	421000000	-39800000	25100000	230000000	-120.584	-5990000	-12700000	1050000	11086300
	-120.586	327000000	656000000	-449000000	404000000	-120.586	-15900000	8910000	-4530000	-13426800
	-120.588	663000000	242000000	-204000000	-88900000	-120.588	-9060000	4380000	-14900000	-10765500
	-120.591	466000000	308000000	306000000	-350000000	-120.591	7650000	6330000	-1510000	-15170900
	-120.593	406000000	-138000000	-12200000	23400000	-120.593	10700000	-440000	-9550000	-9515110
	-120.595	233000000	96400000	189000000	-107000000	-120.595	2290000	-2500000	6120000	727654
	-120.598	173000000	31000000	216000000	353000000	-120.598	16000000	12700000	-767000	1313870
	-120.6	371000000	-63200000	-34000000	137000000	-120.6	9550000	-13400000	5010000	-12502900
	-120.602	564000000	96600000	-154000000	26800000	-120.602	-20000000	20900000	-6920000	-4623280
	-120.605	579000000	554000000	421000000	-379000000	-120.605	22300000	526000	1520000	5589480
	-120.607	418000000	-147000000	150000000	546000000	-120.607	4920000	417000	-5370000	11433600
	-120.609	145000000	286000000	-72600000	-308000000	-120.609	8060000	12800000	-18600000	-6670180
	-120.611	344000000	307000000	-19700000	-211000000	-120.611	-2240000	-6300000	-2580000	-1312490
	-120.614	114000000	111000000	-255000000	-142000000	-120.614	-11700000	11500000	6690000	-15721800
	-120.616	353000000	6437010	-234000000	-228000000	-120.616	-15300000	6800000	2870000	2871090
	-120.618	655000000	353000000	193000000	-81300000	-120.618	7540000	-4240000	-16800000	-15644400
	-120.621	542000000	483000000	105000000	169000000	-120.621	1300000	17900000	-3140000	2527770
	-120.623	419000000	28200000	217000000	-152000000	-120.623	-6550000	4000000	2010000	-3621910
	-120.625	414000000	461000000	25700000	-412000000	-120.625	7680000	-694000	-12700000	-7683460
	-120.628	808000000	325000000	-249000000	-107000000	-120.628	24300000	9640000	6310000	-8391880
	-120.63	472000000	176000000	78300000	104000000	-120.63	-16500000	11200000	-6560000	363725
	-120.632	410000000	278000000	-84200000	119000000	-120.632	15800000	2300000	-4330000	14186100
	-120.635	240000000	151000000	-37100000	59500000	-120.635	-4820000	8470000	-17300000	-11663500
	-120.637	-88900000	307000000	33700000	357000000	-120.637	-2730000	-4410000	-7020000	-2431000
	-120.639	501000000	40700000	38200000	-250000000	-120.639	8980000	7130000	5740000	7836720
	-120.642	102000000	-360000000	331000000	147000000	-120.642	16300000	420000	13400000	2908700
	-120.644	282000000	-251000000	-150000000	98700000	-120.644	-4500000	5930000	-10700000	-3559190
	-120.646	736000000	71500000	-155000000	281000000	-120.646	-4250000	-12900000	37700	-8228610
	-120.649	380000000	-79900000	11400000	434000000	-120.649	16600000	-5460000	1540000	28148600
	-120.651	655000000	-361000000	74800000	-10800000	-120.651	12400000	18200000	-16900000	2660040
	-120.653	-64600000	384000000	10900000	-195000000	-120.653	-2950000	-587000	3940000	-17053300
	-120.655	553000000	177000000	252000000	456000000	-120.655	-906000	-2160000	-3600000	-2604130
	-120.658	563000000	131000000	-47200000	122000000	-120.658	3000000	-10200000	27900000	-4355020
	-120.66	165000000	307000000	-97100000	303000000	-120.66	-109000	-670000	3570000	8508900
	-120.662	237000000	285000000	264000000	-215000000	-120.662	16700000	-18900000	-5510000	1363740
	-120.665	799000000	255000000	183000000	351000000	-120.665	2330000	26000000	-11700000	18153700
	-120.667	292000000	97100000	66600000	-299000000	-120.667	2430000	22500000	2860000	-6679090
	-120.669	358000000	476000000	222000000	-32600000	-120.669	-14200000	-4660000	-6740000	-11561700
	-120.672	524000000	117000000	-5258450	-144000000	-120.672	-3140000	5010000	12400000	-4034070
	-120.674	262000000	65100000	-84400000	141000000	-120.674	-4130000	-3570000	-2020000	-876723
	-120.676	188000000	-81800000	266000000	153000000	-120.676	-2990000	7360000	1410000	1787850
	-120.679	-66900000	-115000000	-60500000	315000000	-120.679	1750000	-7010000	25500000	328064
	-120.681	470000000	153000000	-116000000	206000000	-120.681	-1590000	13100000	-9240000	1099850
	-120.683	427000000	50300000	54100000	329000000	-120.683	-3100000	-1390000	-7820000	-2182760
	-120.686	366000000	522000000	59600000	251000000	-120.686	4580000	-4500000	-21700000	16424600
	-120.688	435000000	-89100000	-102000000	99300000	-120.688	24000000	-649000	4990000	4343580
	-120.69	441000000	-60500000	100000000	362000000	-120.69	900000	-5090000	-2680000	-1417320
	-120.693	263000000	137000000	-80500000	-198000000	-120.693	5580000	-9230000	-7750000	19915200
	-120.695	579000000	210000000	-174000000	-163000000	-120.695	2500000	13600000	-3200000	26137100
	-120.697	430000000	457000000	-75700000	135000000	-120.697	-784000	2060000	14000000	-7433570
	-120.699	167000000	508000000	-198000000	268000000	-120.699	-3500000	-23000000	5640000	1650590
	-120.702	160000000	303000000	205000000	285000000	-120.702	16600000	-9280000	4470000	-13750500
	-120.704	514000000	345000000	114000000	-1968130	-120.704	10800000	10800000	9070000	-642970
	-120.706	415000000	354704	-42000000	570000000	-120.706	-3650000	6310000	-4590000	-13267700
	-120.709	430000000	401000000	110000000	-114000000	-120.709	-6520000	-2590000	15200000	-3491170
	-120.711	226000000	163000000	-279000000	-4758620	-120.711	-8330000	6950000	1360000	-5937660
	-120.713	319000000	200000000	237000000	217000000	-120.713	-88000	10400000	4990000	11792800
	-120.716	544000000	417000000	-367000000	-295000000	-120.716	-15000000	10600000	17800000	-4618880
	-120.718	591000000	-74000000	221000000	-31600000	-120.718	2290000	6480000	1210000	-5544830
	-120.72	77200000	174000000	244000000	-228000000	-120.72	-11400000	686000	-9900000	-9540100
	-120.723	573000000	361000000	-44000000	-113000000	-120.723	-1030000	-9460000	-21900000	-1740310
	-120.725	523000000	178000000	-155000000	248000000	-120.725	-6570000	7390000	7780000	9541660
	-120.727	103000000	388000000	-198000000	265000000	-120.727	1840000	1110000	5430000	10228100
	-120.73	510000000	214000000	15000000	107000000	-120.73	8190000	-16000000	1300000	14341200
	-120.732	343000000	200000000	33400000	79300000	-120.732	-2000000	2660000	1250000	16577600
	-120.734	351000000	207000000	485000000	18100000	-120.734	-14200000	10900000	6050000	-1928450
	-120.737	-66200000	271000000	43900000	25200000	-120.737	909000	17400000	26400000	11418100
	-120.739	410000000	-111000000	83000000	79200000	-120.739	-7280000	-152000	2670000	8037300
	-120.741	343000000	259000000	90000000	-117000000	-120.741	7970000	18400000	-26400000	1571480
	-120.743	279000000	224000000	-335000000	106000000	-120.743	3320000	-2410000	-9220000	-1875510
	-120.746	454000000	-254000000	-216000000	-134000000	-120.746	9150000	140000	891000	-15988500
	-120.748	270000000	338000000	-283000000	-33600000	-120.748	-8520000	753000	2610000	741043
	-120.75	629000000	405000000	318000000	338000000	-120.75	-154000	-6640000	-15900000	9710110
	-120.753	496000000	508000000	-141000000	-190000000	-120.753	17800000	-4870000	-7880000	8793500
	-120.755	509000000	-101000000	-20100000	147000000	-120.755	6700000	-235000	-5680000	-2432490
	-120.757	352000000	196000000	-34100000	256000000	-120.757	-11700000	4400000	-14700000	1317430
	-120.76	274000000	-63500000	54600000	316000000	-120.76	-4260000	5460000	-17600000	280525
	-120.762	371000000	420000000	245000000	109000000	-120.762	13900000	33300000	-6060000	516915
	-120.764	180000000	241000000	64700000	35100000	-120.764	4390000	-3770000	-4710000	25168100
	-120.767	269000000	225000000	248000000	89000000	-120.767	7990000	5530000	-21800000	-3033680
	-120.769	39500000	30300000	203000000	-105000000	-120.769	211000	6720000	1450000	13679600
	-120.771	482000000	547000000	294000000	266000000	-120.771	-8770000	-4290000	9250000	13125700
	-120.774	89600000	286000000	305000000	11900000	-120.774	20800000	11000000	1260000	3429090
	-120.776	519000000	429000000	85100000	34900000	-120.776	20600000	1870000	12300000	3662640
	-120.778	494000000	-192000000	243000000	101000000	-120.778	7450000	-661000	5590000	6551240
	-120.781	816000000	45200000	108000000	295000000	-120.781	13900000	-14000000	-27200000	-3902800
	-120.783	198000000	-59800000	185000000	-294000000	-120.783	-14100000	13800000	1540000	477952
	-120.785	693000000	185000000	291000000	-75700000	-120.785	20900000	7650000	6410000	-21665900
	-120.787	516000000	-77700000	518000000	269000000	-120.787	5350000	10800000	-3330000	-70732.8
	-120.79	581000000	-58900000	-179000000	142000000	-120.79	17200000	4870000	-3210000	-8731470
	-120.792	48400000	159000000	-11000000	22200000	-120.792	11800000	7220000	5190000	14845100
	-120.794	726000000	180000000	127000000	326000000	-120.794	20000000	-2790	2120000	1791000
	-120.797	340000000	410000000	-23300000	-82600000	-120.797	3100000	3290000	-1470000	2248730
	-120.799	824000000	162000000	-113000000	218000000	-120.799	8390000	4220000	-8670000	18565500
	-120.801	424000000	404000000	-329000000	269000000	-120.801	-5360000	24600000	12300000	-1629360
	-120.804	758000000	318000000	-73700000	24400000	-120.804	5880000	6920000	-7170000	-5582000
	-120.806	195000000	-112000000	63900000	154000000	-120.806	4390000	4060000	-5010000	-4358430
	-120.808	599000000	329000000	-805312	-265000000	-120.808	-14600000	16200000	-15100000	-7324490
	-120.811	311000000	-109000000	160000000	403000000	-120.811	-1800000	-4220000	-2130000	-7726800
	-120.813	520000000	297000000	-115000000	84500000	-120.813	14200000	13100000	5920000	22823200
	-120.815	457000000	134000000	361000000	80000000	-120.815	-7720000	7590000	-431000	13340200
	-120.818	635000000	78400000	-109000000	156000000	-120.818	-7140000	13900000	6560000	3269400
	-120.82	320000000	52200000	97600000	-86300000	-120.82	-11100000	8990000	1700000	10140800
	-120.822	139000000	271000000	-142160	-221000000	-120.822	8620000	9940000	-7330000	-14643700
	-120.825	218000000	117000000	474000000	151000000	-120.825	8870000	605000	-16200000	-15420700
	-120.827	453000000	70100000	153000000	202000000	-120.827	-8010000	12600000	-4770000	14409500
	-120.829	314000000	156000000	-145000000	217000000	-120.829	-25500000	-7730000	636000	26997400
	-120.831	167000000	287000000	246000000	263000000	-120.831	-1300000	-5960000	1570000	-9756750
	-120.834	188000000	86000000	508000000	167000000	-120.834	12100000	3680000	10400000	16085800
	-120.836	359000000	-297000000	2712220	200000000	-120.836	-1370000	2070000	-6820000	796058
	-120.838	-143000000	72300000	102000000	58000000	-120.838	-2540000	2510000	8150000	15770300
	-120.841	654000000	94400000	35300000	-101000000	-120.841	21800000	-5790000	1660000	-3980880
	-120.843	305000000	331000000	-194000000	193000000	-120.843	-13300000	19000000	-10400000	8858980
	-120.845	382000000	-399000000	358000000	202000000	-120.845	-2380000	-272000	-23200000	4778010
	-120.848	557000000	118000000	162000000	12100000	-120.848	-1330000	10300000	-2640000	19355400
	-120.85	288000000	-96600000	77100000	34300000	-120.85	-3740000	-5140000	-8120000	12471800
	-120.852	490000000	-972144	263000000	91000000	-120.852	-1720000	6090000	2690000	-11299000
	-120.855	204000000	-155000000	177000000	198000000	-120.855	-3700000	3180000	12200000	14225100
	-120.857	232000000	55900000	338000000	79700000	-120.857	-17900000	1970000	-6710000	-11122700
	-120.859	487000000	15600000	-32800000	-82800000	-120.859	-21800000	3830000	-8640000	14919100
	-120.862	644000000	205000000	453000000	-149000000	-120.862	7650000	1150000	707000	-4465330
	-120.864	242000000	67900000	-122000000	71800000	-120.864	-1500000	3870000	4590000	-2172650
	-120.866	201000000	176000000	435000000	324000000	-120.866	-11300000	9270000	-22600	-3450980
	-120.869	195000000	-31200000	-51000000	-65600000	-120.869	2140000	-6980000	-6180000	7617360
	-120.871	149000000	257000000	198000000	-198000000	-120.871	-30100000	5200000	-3150000	-3631050
	-120.873	382000000	-118000000	101000000	-3257060	-120.873	-7950000	13600000	5140000	22311100
	-120.876	775000000	18300000	161000000	64200000	-120.876	4310000	1260000	-10600000	14502300
	-120.878	601000000	242000000	86400000	-120000000	-120.878	-9360000	14900000	-8830000	11357400
	-120.88	-21000000	-94600000	-222000000	307000000	-120.88	-4210000	-7390000	11500000	9282560
	-120.882	74800000	-331000000	166000000	290000000	-120.882	2250000	14700000	-6470000	5762970
	-120.885	295000000	175000000	321000000	-108000000	-120.885	3440000	14500000	4830000	-7542170
	-120.887	560000000	328000000	296000000	8994370	-120.887	-2210000	9710000	3550000	38630.4
	-120.889	783000000	545000000	254000000	83000000	-120.889	13500000	5260000	19300000	529459
	-120.892	450000000	90300000	334000000	184000000	-120.892	832000	-4170000	-12300000	4724450
	-120.894	628000000	-114000000	-208000000	-96300000	-120.894	-7800000	9580000	-173000	15167200
	-120.896	487000000	-82100000	19400000	162000000	-120.896	27400	7170000	-14200000	441318
	-120.899	78400000	427000000	46200000	244000000	-120.899	-9640000	4320000	5570000	-8829570
	-120.901	198000000	99000000	-118000000	347000000	-120.901	-7350000	7740000	-9960000	5043970
	-120.903	201000000	232000000	346000000	-97200000	-120.903	-1720000	-6880000	-46800000	3444530
	-120.906	189000000	133000000	394000000	-31900000	-120.906	-2910000	-4570000	-3700000	-1331250
	-120.908	494000000	420000000	89700000	169000000	-120.908	15700000	6360000	-12600000	-10430500
	-120.91	547000000	295000000	-98300000	497000000	-120.91	-2780000	-9720000	-19800000	-3904690
	-120.913	424000000	337000000	301000000	-7335140	-120.913	-6360000	11100000	10900000	8800690
	-120.915	238000000	1626560	408000000	-82700000	-120.915	11500000	1760000	-8810000	-1091710
	-120.917	292000000	297000000	409000000	37800000	-120.917	1610000	-9570000	931000	4600060
	-120.92	530000000	229000000	-75400000	34700000	-120.92	-6560000	4710000	5760000	12110300
	-120.922	109000000	41500000	21100000	159000000	-120.922	-11800000	2570000	3090000	32278800
	-120.924	362000000	214000000	-143000000	273000000	-120.924	10300000	3800000	-8490000	-2093000
	-120.926	441000000	560000000	-262000000	239000000	-120.926	-15600000	-12400000	11300000	-7401500
	-120.929	421000000	267000000	-72000000	-87200000	-120.929	578000	-5260000	11900000	-7180900
	-120.931	527000000	168000000	305000000	382000000	-120.931	2650000	4770000	-24400000	-8129280
	-120.933	476000000	308000000	141000000	63000000	-120.933	-2420000	-9880000	-17800000	5174840
	-120.936	334000000	389000000	123000000	41600000	-120.936	-3490000	5070000	13200000	18482900
	-120.938	157000000	417000000	-101000000	127000000	-120.938	-1500000	-9450000	-61900	-5815320
	-120.94	984000000	810000000	-32400000	183000000	-120.94	15600000	11300000	-16500000	1534410
	-120.943	150000000	530000000	368000000	-55100000	-120.943	9950000	-2190000	9680000	9759950
	-120.945	548000000	2401760	-19100000	224000000	-120.945	13500000	13300000	-1800000	3681460
	-120.947	73900000	192000000	261000000	513000000	-120.947	-12500000	-11200000	1860000	22781000
	-120.95	223000000	67200000	133000000	-17100000	-120.95	-4120000	-12300000	8410000	-231270
	-120.952	376000000	5320400	194000000	20900000	-120.952	9350000	14900000	-3890000	-3476610
	-120.954	1055390	207000000	90700000	-215000000	-120.954	23700000	-14000000	-5390000	5773930
	-120.957	379000000	317000000	-2064900	-56200000	-120.957	3240000	-11400000	9360000	2643660
	-120.959	591000000	542000000	27000000	278000000	-120.959	-16900000	8460000	70300	5656120
	-120.961	625000000	511000000	122000000	-95800000	-120.961	-9250000	-5760000	1810000	-12017300
	-120.964	409000000	232000000	305000000	-413000000	-120.964	13100000	21200000	3960000	4431540
	-120.966	480000000	404000000	197000000	126000000	-120.966	-3630000	-13300000	9460000	-13072900
	-120.968	381000000	392000000	45900000	-7516160	-120.968	-7080000	14400000	-4880000	-16300400
	-120.97	810000000	255000000	131000000	160000000	-120.97	-972000	1910000	4680000	-591078
	-120.973	273000000	-94000000	228000000	82500000	-120.973	6440000	-18900000	-16400000	22588000
	-120.975	355000000	50200000	-405000000	60800000	-120.975	6590000	-5990000	-8280000	-2273330
	-120.977	441000000	344000000	282000000	-267000000	-120.977	14100000	3420000	1680000	-3111350
	-120.98	355000000	9060130	130000000	423000000	-120.98	1600000	-7310000	-2740000	-14417400
	-120.982	317000000	216000000	212000000	173000000	-120.982	3790000	3230000	1970000	4136780
	-120.984	168000000	557000000	-71600000	-49000000	-120.984	-23300000	-4990000	23200000	21988800
	-120.987	251000000	170000000	140000000	-284000000	-120.987	14500000	1330000	10700000	2888470
	-120.989	135000000	258000000	25900000	-211000000	-120.989	-11900000	-3340000	17300000	15674000
	-120.991	802000000	105000000	-9803580	280000000	-120.991	12500000	6770000	-1770000	-6679650
	-120.994	509000000	93000000	-253000000	-142000000	-120.994	305000	-8720000	-8630000	-10855800
	-120.996	121000000	263000000	11600000	34000000	-120.996	12500000	32000000	-12100000	1347690
	-120.998	330000000	232000000	491000000	-50700000	-120.998	10000000	13500000	-11600000	-1656320
	-121.001	286000000	92700000	55400000	9614590	-121.001	6880000	3970000	-4480000	-4966040
	-121.003	316000000	194000000	-187000000	217000000	-121.003	17200000	-3020000	-9020000	-11764200
	-121.005	398000000	216000000	73000000	-142000000	-121.005	-5820000	-1790000	16500000	-2250960
	-121.008	622000000	289000000	228000000	54900000	-121.008	4400000	13100000	7420000	-1700020
	-121.01	490000000	-22100000	-236000000	88900000	-121.01	11600000	946000	1250000	-3302990
	-121.012	639000000	187000000	322000000	-22700000	-121.012	4620000	3220000	13000000	2160180
	-121.014	632000000	284000000	-89100000	47400000	-121.014	1810000	12100000	327000	15097400
	-121.017	385000000	603000000	12400000	-143000000	-121.017	-5430000	-4450000	-10600000	3592810
	-121.019	365000000	-105000000	-148000000	223000000	-121.019	14800000	15500000	-5680000	16305400
	-121.021	644000000	63500000	219000000	108000000	-121.021	4160000	17100000	5250000	-3299790
	-121.024	278000000	8720580	325000000	-120000000	-121.024	-631000	3100000	-1760000	-9907120
	-121.026	602000000	577000000	-49400000	329000000	-121.026	-8510000	20000000	-2100000	7710230
	-121.028	547000000	333000000	106000000	96700000	-121.028	5260000	2870000	9530000	-4926800
	-121.031	312000000	557000000	-398000000	23600000	-121.031	-5400000	13500000	-19800000	-13765900
	-121.033	578000000	349000000	-80100000	227000000	-121.033	190000	5700000	24900000	5537740
	-121.035	635000000	-60000000	-152000000	-277000000	-121.035	-9420000	-5850000	7010000	-3577800
	-121.038	653000000	205000000	234000000	-194000000	-121.038	-5560000	4760000	14500000	-3345000
	-121.04	374000000	-163000000	79100000	84200000	-121.04	-5920000	4820000	-2180000	-7147550
	-121.042	822000000	548000000	103000000	217000000	-121.042	3390000	11300000	-15600000	-4211690
	-121.045	418000000	429000000	432000000	83900000	-121.045	-11000000	-13000000	-9890000	-13049100
	-121.047	745000000	408000000	669000000	414000000	-121.047	-249000	10800000	-23400000	-7588940
	-121.049	147000000	343000000	260000000	226000000	-121.049	-7350000	9770000	1980000	-7875100
	-121.052	337000000	252000000	231000000	20600000	-121.052	13100000	3470000	3070000	5733070
	-121.054	477000000	447000000	75200000	75400000	-121.054	-11000000	-7940000	-4420000	14253000
	-121.056	538000000	200000000	283000000	162000000	-121.056	-535000	14000000	9580000	14581000
	-121.058	491000000	508000000	-36100000	269000000	-121.058	15400000	12600000	6580000	-4229860
	-121.061	900000000	252000000	87700000	153000000	-121.061	-8950000	-4550000	13800000	12871900
	-121.063	478000000	-3426420	-164000000	52400000	-121.063	-3000000	-1830000	3760000	1567900
	-121.065	471000000	404000000	33800000	443000000	-121.065	5020000	-22200000	-1260000	12824300
	-121.068	559000000	233000000	239000000	126000000	-121.068	-2300000	-14700000	-23300000	10468400
	-121.07	347000000	137000000	-90700000	238000000	-121.07	2640000	-5260000	9120000	-4078030
	-121.072	459000000	370000000	224000000	7096700	-121.072	-1070000	1170000	-193000	4956160
	-121.075	376000000	-39100000	-2220240	114000000	-121.075	-5210000	4500000	-1860000	4827650
	-121.077	346000000	-56300000	-207000000	302000000	-121.077	6570000	-1550000	8810000	19191200
	-121.079	411000000	35000000	141000000	241000000	-121.079	-738000	3500000	1100000	-2078570
	-121.082	708000000	535000000	480000000	82100000	-121.082	119000	-2930000	-9540000	-5318580
	-121.084	311000000	462000000	247000000	267000000	-121.084	-6350000	2530000	11300000	11428500
	-121.086	201000000	109000000	-22600000	98000000	-121.086	-10500000	13800000	8100000	3869520
	-121.089	119000000	-50700000	419000000	-261000000	-121.089	-5410000	14200000	15300000	-3130440
	-121.091	344000000	-35600000	352000000	426000000	-121.091	2340000	-5080000	-14200000	-7472050
	-121.093	232000000	219000000	554000000	54800000	-121.093	-2130000	-12000000	-4010000	-4984600
	-121.096	457000000	358000000	41000000	-226000000	-121.096	-11900000	-759000	-7420000	5244440
	-121.098	860000000	135000000	-118000000	83400000	-121.098	-4030000	8600000	-15300000	15461000
	-121.1	254000000	213000000	364000000	-21900000	-121.1	5970000	-8390000	7290000	-14864900
	-121.102	348000000	484000000	170000000	414000000	-121.102	-6820000	23200000	633000	12065300
	-121.105	256000000	530000000	65400000	273000000	-121.105	1490000	-10000000	5170000	-3319270
	-121.107	634000000	161000000	223000000	446000000	-121.107	-8890000	-14700000	-7240000	12350800
	-121.109	354000000	431000000	116000000	155000000	-121.109	-15700000	9270000	-4470000	-2628510
	-121.112	586000000	184000000	205000000	-326000000	-121.112	11600000	-1510000	-2560000	11748500
	-121.114	248000000	228000000	464000000	79900000	-121.114	21200000	6250000	-1640000	-8354180
	-121.116	559000000	90200000	-302000000	233000000	-121.116	27400000	7650000	5890000	-125389
	-121.119	588000000	266000000	447000000	88600000	-121.119	-1260000	4220000	-15400000	-3946140
	-121.121	730000000	318000000	355000000	590000000	-121.121	-1890000	20600000	6800000	2203110
	-121.123	916000000	634000000	256000000	-45700000	-121.123	-7860000	-13700000	13800000	-4655770
	-121.126	709000000	15900000	200000000	524000000	-121.126	15000000	10900000	-15500000	-682266
	-121.128	612000000	-197000000	-150000000	-156000000	-121.128	-5190000	-11700000	16000000	14578800
	-121.13	142000000	43600000	-326000000	60200000	-121.13	3780000	5380000	6590000	8732490
	-121.133	490000000	201000000	228000000	-192000000	-121.133	-2060000	10200000	-1420000	2858500
	-121.135	425000000	203000000	159000000	409000000	-121.135	3410000	-1040000	-20800000	11232600
	-121.137	189000000	329000000	182000000	89800000	-121.137	8730000	9520000	-12500000	-10505700
	-121.14	748000000	311000000	297000000	354000000	-121.14	-8410000	-4840000	23300000	12761000
	-121.142	927000000	185000000	110000000	451000000	-121.142	-16700000	-7370000	11700000	1627800
	-121.144	384000000	35800000	34900000	142000000	-121.144	-6800000	2670000	27600000	-13564800
	-121.146	692000000	325000000	415000000	277000000	-121.146	9380000	8640000	-9480000	-15524500
	-121.149	558000000	101000000	221000000	-343000000	-121.149	-1660000	-17300000	-6600000	-8292400
	-121.151	671000000	214000000	126000000	191000000	-121.151	-13400000	-10600000	-8500000	-10634100
	-121.153	81300000	479000000	63200000	101000000	-121.153	-4350000	20300000	-23500000	-16307800
	-121.156	648000000	306000000	-113000000	136000000	-121.156	-12000000	6190000	9820000	1541760
	-121.158	419000000	165000000	85300000	291000000	-121.158	-2270000	-15900000	-8000000	-1613290
	-121.16	898000000	402000000	-34000000	189000000	-121.16	16700000	-15000000	-7230000	617958
	-121.163	547000000	321000000	207000000	221000000	-121.163	1700000	13500000	7480000	10249300
	-121.165	400000000	286000000	77100000	368000000	-121.165	7850000	-1000000	-8240000	-22362700
	-121.167	748000000	92200000	-8281360	117000000	-121.167	24600000	14100000	-4730000	1904690
	-121.17	601000000	-10600000	248000000	56500000	-121.17	5700000	-1760000	12100000	-17307600
	-121.172	802000000	652000000	-2935440	154000000	-121.172	9230000	26500000	21600000	6874270
	-121.174	300000000	317000000	-38400000	283000000	-121.174	-14200000	-9980000	-3120000	1075100
	-121.177	721000000	172000000	-246000000	236000000	-121.177	-8530000	5700000	-1950000	4697240
	-121.179	679000000	474000000	-62100000	255000000	-121.179	20600000	-405000	-9660000	-8641180
	-121.181	483000000	212000000	10600000	113000000	-121.181	-3000000	5400000	14400000	-14857500
	-121.184	584000000	377000000	403000000	393000000	-121.184	-19900000	5600000	948000	-4453350
	-121.186	706000000	404000000	297000000	143000000	-121.186	-12700000	-8870000	-676000	4319390
	-121.188	697000000	567000000	57200000	155000000	-121.188	-8170000	558000	909000	3095600
	-121.191	547000000	300000000	348000000	-62000000	-121.191	22300000	6700000	-6430000	-18226800
	-121.193	522000000	371000000	61600000	154000000	-121.193	-8320000	8240000	-3190000	-3297560
	-121.195	798000000	328000000	286000000	-18700000	-121.195	-2670000	8400000	9340000	-9433570
	-121.197	300000000	198000000	450000000	452000000	-121.197	-5040000	2710000	1970000	5280380
	-121.2	54200000	630000000	354000000	317000000	-121.2	2290000	1550000	-6550000	-1315170
	-121.202	377000000	360000000	573000000	343000000	-121.202	23200000	9130000	14700000	101709
	-121.204	945000000	155000000	8320700	39600000	-121.204	-8300000	1740000	-18000000	-4432970
	-121.207	527000000	339000000	71400000	385000000	-121.207	-6100000	5600000	-3070000	-6274510
	-121.209	413000000	332000000	-142000000	410000000	-121.209	17000000	10400000	186000	643661
	-121.211	740000000	17900000	343000000	-25700000	-121.211	-34000000	1090000	18500000	6052120
	-121.214	691000000	636000000	388000000	90400000	-121.214	-3550000	-13100000	-11200000	-3511140
	-121.216	831000000	1533090	40800000	242000000	-121.216	9910000	12400000	-16500000	-17819600
	-121.218	936000000	446000000	332000000	51200000	-121.218	13000000	-4030000	18400000	1928960
	-121.221	431000000	131000000	559000000	-213000000	-121.221	1930000	-9420000	14300000	4272590
	-121.223	658000000	149000000	393000000	247000000	-121.223	-10300000	2640000	5730000	12230300
	-121.225	580000000	-66600000	301000000	-334000000	-121.225	-25100000	-947000	15500000	7698330
	-121.228	179000000	324000000	56200000	207000000	-121.228	13700000	-16400000	8660000	-5461270
	-121.23	499000000	205000000	-46700000	-72800000	-121.23	3200000	-908000	11500000	-2914970
	-121.232	839000000	152000000	88600000	29500000	-121.232	6500000	3250000	8830000	-20602800
	-121.235	831000000	271000000	499000000	113000000	-121.235	-17300000	1820000	-30100000	-13969800
	-121.237	685000000	151000000	395000000	76100000	-121.237	-8670000	24700000	-16100000	-18802000
	-121.239	427000000	500000000	310000000	-35700000	-121.239	7310000	-5300000	-6170000	-3671120
	-121.241	596000000	-2689600	293000000	154000000	-121.241	-18600000	-3170000	19700000	-9031120
	-121.244	501000000	245000000	-165000000	-10600000	-121.244	4430000	-6490000	1040000	-10137500
	-121.246	615000000	418000000	268000000	210000000	-121.246	8770000	21800000	-16200000	15702100
	-121.248	75200000	278000000	67000000	262000000	-121.248	9510000	-4820000	-6980000	-6040760
	-121.251	629000000	486000000	225000000	351000000	-121.251	2520000	2500000	-4640000	14723700
	-121.253	390000000	280000000	403000000	-16200000	-121.253	-751000	15600000	7820000	-20941300
	-121.255	662000000	-51000000	89700000	194000000	-121.255	16500000	3040000	11600000	13603300
	-121.258	781000000	317000000	204000000	386000000	-121.258	-2500000	-6820000	7580000	-15812300
	-121.26	448000000	262000000	24000000	21500000	-121.26	-3810000	9750000	5020000	-12400500
	-121.262	503000000	178000000	279000000	224000000	-121.262	4240000	6800000	19200000	-8413110
	-121.265	334000000	578000000	291000000	129000000	-121.265	-15300000	-2220000	822000	5868670
	-121.267	822000000	435000000	130000000	181000000	-121.267	-22200000	2060000	-4000000	12321200
	-121.269	767000000	120000000	135000000	-29900000	-121.269	5640000	15900000	1930000	721613
	-121.272	426000000	499000000	342000000	-52900000	-121.272	-2030000	-9790000	-9190000	-14180600
	-121.274	665000000	173000000	471000000	522000000	-121.274	5020000	-17000000	910000	-5727770
	-121.276	317000000	511000000	78500000	258000000	-121.276	11200000	-7710000	3650000	-9556220
	-121.279	660000000	505000000	157000000	431000000	-121.279	5680000	8770000	17300000	5039100
	-121.281	431000000	-160000000	396000000	413000000	-121.281	-2040000	585000	-1290000	-13677200
	-121.283	454000000	215000000	-45200000	15000000	-121.283	-16600000	6520000	-2050000	20642400
	-121.285	728000000	340000000	375000000	317000000	-121.285	-19700000	8270000	-2890000	-4750850
	-121.288	861000000	450000000	178000000	85700000	-121.288	-13600000	-16800000	-23400000	-12058200
	-121.29	381000000	385000000	260000000	133000000	-121.29	2970000	-1970000	4200000	26258600
	-121.292	260000000	419000000	280000000	278000000	-121.292	-17100000	-10200000	-6240000	-1486030
	-121.295	706000000	101000000	52200000	263000000	-121.295	-8680000	-718000	-9460000	-8593410
	-121.297	547000000	349000000	344000000	681000000	-121.297	-843000	12300000	-6030000	-10633700
	-121.299	798000000	645000000	157000000	203000000	-121.299	-5280000	3310000	15400000	6871550
	-121.302	139000000	327000000	107000000	345000000	-121.302	16900000	-5620000	-3950000	6906730
	-121.304	663000000	265000000	238000000	223000000	-121.304	-1060000	-19700000	-18900000	17090300
	-121.306	314000000	369000000	402000000	383000000	-121.306	3170000	-3070000	18700000	8238260
	-121.309	1030000000	119000000	197000000	485000000	-121.309	-6910000	-11100000	19200000	13430400
	-121.311	669000000	586000000	454000000	437000000	-121.311	16400000	16300000	10400000	15781700
	-121.313	666000000	125000000	147000000	441000000	-121.313	-313000	-8630000	-10900000	3848630
	-121.316	294000000	141000000	437000000	235000000	-121.316	-4930000	-5470000	-11100000	3441870
	-121.318	591000000	299000000	43500000	361000000	-121.318	3280000	17300000	25500000	133888
	-121.32	495000000	483000000	310000000	488000000	-121.32	21000000	-427000	-9880000	16063700
	-121.323	333000000	373000000	343000000	562000000	-121.323	7870000	10000000	-32200000	-2627690
	-121.325	584000000	353000000	385000000	281000000	-121.325	4770000	-6630000	-12500000	-2734490
	-121.327	461000000	482000000	199000000	330000000	-121.327	14800000	-2850000	9540000	-8072830
	-121.329	431000000	531000000	409000000	404000000	-121.329	-6710000	-3970000	3580000	6679500
	-121.332	711000000	504000000	428000000	430000000	-121.332	14000000	5840000	-19500000	-1618150
	-121.334	696000000	175000000	562000000	52100000	-121.334	20300000	-2280000	8030000	721434
	-121.336	754000000	649000000	219000000	180000000	-121.336	6500000	-7160000	-3080000	-23909900
	-121.339	228000000	105000000	362000000	-182000000	-121.339	-15800000	-4350000	-1330000	-5006640
	-121.341	701000000	236000000	110000000	321000000	-121.341	-2670000	-569000	-9490000	-11026500
	-121.343	780000000	346000000	108000000	133000000	-121.343	2290000	-4790000	-9680000	3703550
	-121.346	131000000	78300000	399000000	301000000	-121.346	4160000	7850000	-6410000	9637320
	-121.348	528000000	421000000	-177000000	175000000	-121.348	-4570000	6820000	-1180000	-8654160
	-121.35	563000000	186000000	163000000	350000000	-121.35	-1670000	5250000	19200000	4227330
	-121.353	139000000	124000000	201000000	238000000	-121.353	-2000000	-3780000	-3270000	-7334600
	-121.355	455000000	336000000	187000000	42800000	-121.355	-1930000	12500000	-3020000	1102900
	-121.357	576000000	81400000	426000000	269000000	-121.357	9750000	7650000	1550000	-6181020
	-121.36	544000000	133000000	80000000	107000000	-121.36	11800000	-3870000	-563000	20113100
	-121.362	615000000	784000000	127000000	334000000	-121.362	3290000	2030000	3900000	-3202150
	-121.364	620000000	291000000	295000000	281000000	-121.364	-12000000	3000000	-18800000	6117680
	-121.367	639000000	536000000	212000000	764000000	-121.367	-1900000	-2900000	851000	3610190
	-121.369	670000000	582000000	367000000	341000000	-121.369	4320000	-2460000	-10600000	2641840
	-121.371	636000000	403000000	442000000	610000000	-121.371	7620000	7330000	16100000	-6396080
	-121.373	271000000	420000000	246000000	510000000	-121.373	11800000	-6990000	4420000	1355490
	-121.376	582000000	454000000	-3754930	139000000	-121.376	4090000	-8070000	932000	7171230
	-121.378	710000000	153000000	538000000	520000000	-121.378	9710000	1810000	-2640000	-11562600
	-121.38	618000000	198000000	438000000	169000000	-121.38	-11100000	-4080000	8220000	-3570430
	-121.383	594000000	600000000	147000000	337000000	-121.383	3480000	6560000	-1400000	-859930
	-121.385	705000000	705000000	191000000	297000000	-121.385	434000	3240000	6050000	1131570
	-121.387	742000000	479000000	652000000	232000000	-121.387	-5670000	-8590000	-13400000	10260700
	-121.39	734000000	335000000	123000000	344000000	-121.39	4350000	8220000	1830000	4842600
	-121.392	761000000	55200000	89300000	398000000	-121.392	6700000	2340000	1440000	12704700
	-121.394	649000000	166000000	137000000	151000000	-121.394	-21500000	24600000	13100000	-8714040
	-121.397	514000000	447000000	138000000	32000000	-121.397	-8180000	8810000	-13200000	6654820
	-121.399	341000000	367000000	420000000	255000000	-121.399	1090000	748000	-4220000	-5956860
	-121.401	453000000	551000000	248000000	349000000	-121.401	-6290000	5760000	-5940000	-33552100
	-121.404	707000000	336000000	54000000	214000000	-121.404	-3930000	7890000	3510000	-5107120
	-121.406	896000000	398000000	200000000	329000000	-121.406	-4670000	-7400000	-8710000	6768510
	-121.408	712000000	436000000	202000000	292000000	-121.408	2000000	15900000	11800000	6787480
	-121.411	1200000000	448000000	79600000	118000000	-121.411	-5360000	-2400000	-2950000	12306900
	-121.413	773000000	622000000	236000000	553000000	-121.413	-15400000	-4590000	7930000	3541840
	-121.415	601000000	391000000	386000000	592000000	-121.415	-3410000	16100000	9330000	-16819500
	-121.417	409000000	506000000	289000000	-53400000	-121.417	-14500000	-14300000	-19400	-3299000
	-121.42	1010000000	765000000	-218000000	372000000	-121.42	-14800000	11700000	-376000	-17155900
	-121.422	802000000	286000000	181000000	162000000	-121.422	-16100000	24600000	-9670000	-5947880
	-121.424	757000000	747000000	181000000	320000000	-121.424	-12200000	2670000	5560000	-7167460
	-121.427	836000000	404000000	182000000	568000000	-121.427	-14600000	5030000	9130000	9617130
	-121.429	402000000	303000000	81100000	598000000	-121.429	-21800000	-1590000	-9650000	-8144970
	-121.431	622000000	851000000	-2919150	469000000	-121.431	-1600000	1990000	15700000	-12961900
	-121.434	966000000	458000000	300000000	119000000	-121.434	-12100000	23300000	-2910000	1223480
	-121.436	500000000	467000000	451000000	474000000	-121.436	-18000000	6000000	-23700000	-2980040
	-121.438	524000000	310000000	80100000	275000000	-121.438	27200000	10100000	846000	-13448900
	-121.441	657000000	794000000	318000000	669000000	-121.441	1360000	8030000	2660000	-1554840
	-121.443	609000000	209000000	699000000	550000000	-121.443	3120000	11000000	-5560000	-9012400
	-121.445	1140000000	442000000	225000000	519000000	-121.445	-10700000	-2260000	-7810000	22764500
	-121.448	530000000	705000000	-191000000	132000000	-121.448	-10500000	-5760000	17500000	5604560
	-121.45	672000000	369000000	249000000	622000000	-121.45	16100000	12100000	11600000	-2510000
	-121.452	648000000	340000000	281000000	364000000	-121.452	3540000	-13300000	-3980000	745856
	-121.455	760000000	193000000	426000000	40000000	-121.455	2560000	6920000	13400000	632115
	-121.457	462000000	71100000	-15900000	261000000	-121.457	-5020000	9430000	-5150000	18321600
	-121.459	446000000	446000000	312000000	357000000	-121.459	10900000	194000	379000	24833000
	-121.461	856000000	662000000	522000000	972000000	-121.461	-10300000	8340000	16100000	12364300
	-121.464	738000000	-332000000	-14800000	637000000	-121.464	-969000	14800000	-6040000	5462580
	-121.466	835000000	767000000	361000000	333000000	-121.466	15400000	7960000	7210000	9992400
	-121.468	583000000	108000000	186000000	598000000	-121.468	-16100000	-2180000	2320000	-7279360
	-121.471	826000000	316000000	32500000	481000000	-121.471	2240000	-14200000	815000	-27532300
	-121.473	715000000	626000000	159000000	164000000	-121.473	5410000	-6510000	2470000	-6128050
	-121.475	546000000	312000000	421000000	43200000	-121.475	-12700000	20100000	-9950000	10852700
	-121.478	989000000	419000000	348000000	326000000	-121.478	12000000	4150000	-4050000	2839680
	-121.48	679000000	595000000	294000000	271000000	-121.48	3080000	7870000	-10300000	6906780
	-121.482	696000000	143000000	885000000	633000000	-121.482	9290000	9720000	2800000	9945520
	-121.485	793000000	642000000	422000000	373000000	-121.485	7860000	1620000	-19500000	5675030
	-121.487	551000000	552000000	-257000000	489000000	-121.487	15300000	-6160000	-13500000	-6647880
	-121.489	842000000	625000000	290000000	628000000	-121.489	-9470000	-3830000	-4860000	-332032
	-121.492	818000000	506000000	177000000	512000000	-121.492	-7010000	-6440000	12300000	-9981850
	-121.494	758000000	429000000	107000000	256000000	-121.494	7660000	9150000	10900000	-4088290
	-121.496	576000000	526000000	95800000	225000000	-121.496	24800000	6800000	10100000	3589170
	-121.499	1040000000	877000000	36300000	336000000	-121.499	-6280000	1050000	8550000	-17010900
	-121.501	830000000	366000000	313000000	414000000	-121.501	3860000	1220000	15500000	-64768
	-121.503	519000000	857000000	511000000	847000000	-121.503	-20300000	-4910000	14100000	13360800
	-121.506	837000000	736000000	485000000	91500000	-121.506	144000	-5110000	-8210000	-4119730
	-121.508	905000000	359000000	365000000	698000000	-121.508	-1270000	16400000	-8270000	5877730
	-121.51	821000000	631000000	194000000	566000000	-121.51	-5380000	25400000	-22200000	505882
	-121.512	671000000	479000000	542000000	238000000	-121.512	-3950000	22400000	-14000000	-11599700
	-121.515	503000000	707000000	357000000	158000000	-121.515	16800000	10800000	23500000	9634820
	-121.517	974000000	594000000	433000000	800000000	-121.517	1030000	4010000	-7860000	-11013900
	-121.519	1220000000	478000000	414000000	672000000	-121.519	-11900000	-18300000	-3620000	-5737550
	-121.522	414000000	409000000	436000000	564000000	-121.522	19500000	-4970000	7670000	15304900
	-121.524	718000000	409000000	484000000	533000000	-121.524	6590000	-2980000	12200000	10978200
	-121.526	882000000	535000000	481000000	222000000	-121.526	6550000	-2260000	-2030000	7154940
	-121.529	856000000	335000000	202000000	290000000	-121.529	-8950000	-6520000	-198000	7469340
	-121.531	755000000	309000000	660000000	244000000	-121.531	-11900000	12000000	-2820000	-8407240
	-121.533	583000000	755000000	660000000	391000000	-121.533	-5330000	3810000	23100000	17310700
	-121.536	891000000	522000000	177000000	292000000	-121.536	17000000	-7260000	5400000	-7985000
	-121.538	968000000	479000000	474000000	675000000	-121.538	-8720000	1100000	-3480000	12349100
	-121.54	403000000	755000000	517000000	461000000	-121.54	15500000	-9570000	-6820000	5761820
	-121.543	896000000	500000000	211000000	539000000	-121.543	-7130000	-990000	-490000	-7413530
	-121.545	646000000	180000000	663000000	531000000	-121.545	1610000	23800000	1410000	-519706
	-121.547	828000000	410000000	448000000	763000000	-121.547	23000000	-11100000	-2950000	17107100
	-121.55	1040000000	417000000	59400000	522000000	-121.55	8690000	5870000	-16800000	15984300
	-121.552	793000000	752000000	393000000	321000000	-121.552	-3120000	10400000	-12900000	7353160
	-121.554	739000000	554000000	618000000	255000000	-121.554	-5260000	3510000	2140000	16854900
	-121.556	749000000	459000000	206000000	255000000	-121.556	-11700000	4900000	261000	-7546930
	-121.559	1040000000	915000000	301000000	535000000	-121.559	5210000	4500000	6430000	-1475970
	-121.561	630000000	908000000	558000000	735000000	-121.561	3830000	-1790000	7150000	-3314230
	-121.563	906000000	646000000	286000000	671000000	-121.563	8780000	-2030000	1110000	-12412100
	-121.566	676000000	572000000	527000000	455000000	-121.566	3660000	1880000	4510000	-15170300
	-121.568	879000000	542000000	579000000	651000000	-121.568	-3100000	-14900000	9520000	-6806710
	-121.57	852000000	698000000	697000000	737000000	-121.57	-3490000	-675000	-2650000	467763
	-121.573	628000000	200000000	198000000	726000000	-121.573	19500000	6920000	-31800000	13541800
	-121.575	705000000	462000000	301000000	622000000	-121.575	8400000	23700000	5930000	-5654090
	-121.577	831000000	1040000000	513000000	962000000	-121.577	813000	-14300000	4540000	-8406090
	-121.58	818000000	596000000	622000000	775000000	-121.58	2060000	5970000	-10300000	15252800
	-121.582	1000000000	727000000	510000000	699000000	-121.582	-936000	-9300000	3380000	-20868600
	-121.584	942000000	875000000	609000000	632000000	-121.584	-9130000	1550000	-3160000	-5803190
	-121.587	1150000000	763000000	343000000	663000000	-121.587	-9060000	7330000	12100000	-7696670
	-121.589	941000000	788000000	538000000	393000000	-121.589	-1920000	-11400000	10200000	-11654300
	-121.591	842000000	490000000	306000000	505000000	-121.591	-8860000	1340000	20800000	15110100
	-121.594	1260000000	846000000	297000000	120000000	-121.594	-1680000	-8760000	-1610000	-2221240
	-121.596	988000000	689000000	572000000	465000000	-121.596	7600000	5120000	23200000	-2793110
	-121.598	791000000	254000000	744000000	671000000	-121.598	855000	-4680000	4210000	-397773
	-121.6	855000000	741000000	525000000	258000000	-121.6	-11900000	8190000	-9410000	7580080
	-121.603	668000000	951000000	690000000	597000000	-121.603	7900000	16700000	-15700000	671770
	-121.605	838000000	820000000	521000000	275000000	-121.605	-4020000	10100000	-10700000	5866440
	-121.607	921000000	425000000	956000000	301000000	-121.607	-13000000	6500000	-6190000	17643300
	-121.61	913000000	606000000	287000000	487000000	-121.61	-3990000	5020000	-1920000	17276900
	-121.612	1030000000	637000000	640000000	457000000	-121.612	3270000	-5980000	-9830000	2244450
	-121.614	743000000	665000000	282000000	582000000	-121.614	-1160000	3320000	10200000	1069800
	-121.617	1010000000	641000000	541000000	498000000	-121.617	15700000	4290000	-5350000	9744640
	-121.619	587000000	924000000	777000000	596000000	-121.619	564000	-4180000	3320000	-3376200
	-121.621	949000000	514000000	758000000	236000000	-121.621	-14100000	-2310000	-10700000	26045700
	-121.624	797000000	415000000	461000000	788000000	-121.624	-16400000	-8210000	-9570000	-19721700
	-121.626	841000000	783000000	720000000	587000000	-121.626	-3710000	-2050000	-12400000	9165900
	-121.628	898000000	351000000	519000000	914000000	-121.628	229000	8490000	-19100000	6139340
	-121.631	808000000	700000000	436000000	645000000	-121.631	1590000	-2720000	-5660000	-16687100
	-121.633	1130000000	467000000	678000000	864000000	-121.633	11300000	3230000	9190000	-7206710
	-121.635	612000000	797000000	760000000	644000000	-121.635	-17100000	10000000	11400000	-20688800
	-121.638	883000000	486000000	443000000	411000000	-121.638	-14100000	6550000	721000	-4885300
	-121.64	915000000	420000000	355000000	711000000	-121.64	15400000	11000000	-12800000	13841700
	-121.642	1280000000	375000000	778000000	664000000	-121.642	18000000	390000	823000	-12853600
	-121.644	1070000000	421000000	797000000	870000000	-121.644	-19300000	-6790000	-638000	-79206.4
	-121.647	834000000	786000000	224000000	1030000000	-121.647	642000	967000	-14100000	5975760
	-121.649	1170000000	465000000	783000000	1210000000	-121.649	6840000	10400000	-8050000	9923460
	-121.651	943000000	810000000	588000000	935000000	-121.651	14500000	-13900000	-2800000	-9661820
	-121.654	967000000	1020000000	573000000	703000000	-121.654	12600000	-6130000	-7230000	3399710
	-121.656	1410000000	647000000	918000000	655000000	-121.656	10900000	14600000	-19200000	-11382600
	-121.658	675000000	515000000	878000000	817000000	-121.658	786000	4390000	2880000	14450600
	-121.661	1110000000	717000000	763000000	568000000	-121.661	6570000	11100000	1840000	3316480
	-121.663	875000000	706000000	629000000	885000000	-121.663	-6170000	-1290000	-4960000	7628880
	-121.665	843000000	692000000	723000000	962000000	-121.665	674000	-2590000	-11200000	13162800
	-121.668	562000000	1050000000	358000000	1180000000	-121.668	-9030000	-7850000	-471000	-8610690
	-121.67	1020000000	662000000	360000000	915000000	-121.67	-21300000	-11400000	-2530000	-2650160
	-121.672	831000000	959000000	418000000	867000000	-121.672	-7210000	15000000	19800000	6392990
	-121.675	1090000000	871000000	419000000	859000000	-121.675	-1880000	9200000	4360000	1214520
	-121.677	1130000000	899000000	594000000	823000000	-121.677	382000	5040000	-7120000	5326080
	-121.679	1070000000	822000000	492000000	864000000	-121.679	-3590000	4430000	-5570000	4027550
	-121.682	807000000	909000000	671000000	1100000000	-121.682	-4870000	-5340000	1310000	-5517440
	-121.684	1050000000	578000000	498000000	844000000	-121.684	-27700000	-427000	-8670000	-15157100
	-121.686	1430000000	855000000	803000000	742000000	-121.686	4670000	8910000	-1840000	-9375620
	-121.688	755000000	889000000	1030000000	798000000	-121.688	-1580000	5650000	1500000	12990400
	-121.691	1300000000	1030000000	669000000	755000000	-121.691	-16200000	15000000	9060000	-7500950
	-121.693	1440000000	747000000	575000000	1260000000	-121.693	22100000	-1860000	8590000	-1483930
	-121.695	1010000000	870000000	725000000	932000000	-121.695	14600000	-404000	-6300000	7923990
	-121.698	979000000	1040000000	681000000	881000000	-121.698	21600000	5920000	5110000	5092940
	-121.7	901000000	981000000	859000000	878000000	-121.7	-3460000	-6680000	4580000	-88627.2
	-121.702	1050000000	937000000	1030000000	926000000	-121.702	9960000	-3750000	5760000	9038590
	-121.705	1150000000	837000000	774000000	966000000	-121.705	8200000	7500000	-13100000	12273900
	-121.707	748000000	1260000000	733000000	905000000	-121.707	6350000	16400000	15200000	-1372130
	-121.709	805000000	844000000	1090000000	668000000	-121.709	-22400000	11700000	-4200000	3889150
	-121.712	1530000000	1050000000	1010000000	990000000	-121.712	3240000	-8210000	14400000	-9422050
	-121.714	906000000	497000000	626000000	1110000000	-121.714	-8990000	4740000	470000	-735283
	-121.716	960000000	1050000000	709000000	1370000000	-121.716	-8290000	-5370000	-14700000	7240550
	-121.719	960000000	941000000	485000000	525000000	-121.719	-6860000	-19800000	-12900000	10673000
	-121.721	994000000	824000000	925000000	1270000000	-121.721	-4170000	2160000	3550000	-2931300
	-121.723	967000000	1130000000	806000000	1090000000	-121.723	9060000	-10400000	414000	13764800
	-121.726	1230000000	854000000	988000000	1310000000	-121.726	1060000	-7090000	6900000	1805340
	-121.728	915000000	1050000000	841000000	691000000	-121.728	-13800000	13000000	-1830000	-2334080
	-121.73	816000000	1130000000	882000000	1130000000	-121.73	-5520000	187000	-7140000	-9395640
	-121.732	1250000000	898000000	1110000000	1050000000	-121.732	-4550000	13100000	-134000	11115500
	-121.735	870000000	780000000	768000000	1160000000	-121.735	12200000	-15500000	-5570000	-110157
	-121.737	1260000000	885000000	613000000	962000000	-121.737	-8160000	6120000	10200000	541696
	-121.739	1000000000	1300000000	762000000	912000000	-121.739	4840000	-5810000	1090000	16340400
	-121.742	1030000000	885000000	868000000	1210000000	-121.742	-4230000	4230000	-8760000	24276800
	-121.744	1530000000	810000000	881000000	742000000	-121.744	2010000	-6690000	-2550000	26569900
	-121.746	1040000000	240000000	1010000000	1190000000	-121.746	-232000	13200000	10800	1876200
	-121.749	1220000000	1040000000	489000000	998000000	-121.749	-18800000	-10000000	-15100000	13474100
	-121.751	1240000000	783000000	828000000	1060000000	-121.751	4530000	12000000	-243000	14680600
	-121.753	879000000	1140000000	1310000000	896000000	-121.753	318000	-5270000	4020000	-8257050
	-121.756	1560000000	1010000000	997000000	1090000000	-121.756	-3920000	-11300000	-7340000	14960900
	-121.758	1170000000	1060000000	965000000	1630000000	-121.758	-8180000	-8050000	8270000	18668000
	-121.76	1110000000	522000000	1100000000	1290000000	-121.76	-4380000	17900000	2540000	17006300
	-121.763	898000000	1150000000	912000000	1290000000	-121.763	4450000	6070000	10000000	-10504500
	-121.765	1340000000	980000000	990000000	1100000000	-121.765	-11300000	1960000	-11200000	-20769800
	-121.767	1110000000	1080000000	1060000000	888000000	-121.767	10000000	-10300000	3800000	16590700
	-121.77	1050000000	714000000	1000000000	1100000000	-121.77	-6080000	-12400000	-2290000	12577300
	-121.772	850000000	854000000	920000000	1250000000	-121.772	5220000	2830000	-6060000	-6747240
	-121.774	1120000000	1070000000	880000000	1380000000	-121.774	7220000	-2500000	6490000	-8412700
	-121.776	1370000000	1380000000	754000000	1000000000	-121.776	-4890000	1110000	-1300000	-815206
	-121.779	1170000000	1050000000	823000000	1190000000	-121.779	-6600000	4640000	-6950000	4089860
	-121.781	1150000000	1060000000	843000000	1150000000	-121.781	-20400000	10100000	-19800000	16644300
	-121.783	1250000000	1040000000	994000000	1070000000	-121.783	-12700000	-13800000	3770000	17248000
	-121.786	1180000000	761000000	811000000	1650000000	-121.786	3520000	8750000	13500000	-8073730
	-121.788	987000000	1100000000	1090000000	1280000000	-121.788	-3290000	22000000	12300000	-2612250
	-121.79	1210000000	1080000000	1090000000	1540000000	-121.79	-2790000	2670000	5660000	4094260
	-121.793	1430000000	759000000	1170000000	1050000000	-121.793	10200000	-8890000	-8650000	-7932110
	-121.795	1710000000	1170000000	1110000000	1470000000	-121.795	14200000	-8820000	18500000	-15234800
	-121.797	1380000000	947000000	1270000000	1380000000	-121.797	-862000	2550000	-19800000	-16464900
	-121.8	1330000000	1180000000	854000000	1670000000	-121.8	14100000	7270000	4540000	-3722780
	-121.802	864000000	1360000000	1060000000	1240000000	-121.802	9000000	1180000	-4760000	14613400
	-121.804	1170000000	1410000000	1150000000	1320000000	-121.804	-19100000	-3510000	-3310000	1631870
	-121.807	1160000000	1480000000	951000000	1490000000	-121.807	-14100000	-18400000	-8560000	-4046490
	-121.809	1430000000	1100000000	1080000000	1540000000	-121.809	1060000	-7410000	-3050000	-3023390
	-121.811	1480000000	1230000000	1170000000	1600000000	-121.811	-5000000	-2950000	6920000	-621030
	-121.814	815000000	1190000000	1290000000	1010000000	-121.814	14800000	-5800000	3510000	-6573130
	-121.816	1220000000	1230000000	974000000	1890000000	-121.816	9000000	11200000	3700000	-6113410
	-121.818	1200000000	1260000000	1350000000	1620000000	-121.818	5660000	18400000	-2890000	15750500
	-121.82	1320000000	995000000	1410000000	1810000000	-121.82	-14800000	-6860000	12200000	18172300
	-121.823	1560000000	1450000000	1220000000	1660000000	-121.823	2450000	1920000	-6320000	12850200
	-121.825	1180000000	860000000	1400000000	1840000000	-121.825	-1110000	-9580000	-2970000	-3234480
	-121.827	1570000000	1330000000	1320000000	1580000000	-121.827	2020000	-22800000	-5820000	1902770
	-121.83	1720000000	1010000000	1250000000	1570000000	-121.83	-19600000	7700000	3180000	-7411530
	-121.832	1310000000	1050000000	1400000000	1800000000	-121.832	-5300000	-4420000	8100000	6209540
	-121.834	1250000000	1300000000	1010000000	1540000000	-121.834	2700000	-1450000	-6410000	17262400
	-121.837	1210000000	1390000000	1020000000	1530000000	-121.837	6050000	2870000	-2410000	-1453180
	-121.839	1460000000	1400000000	1100000000	2010000000	-121.839	-16100000	203000	11200000	8036610
	-121.841	1430000000	1500000000	1030000000	1560000000	-121.841	-8490000	-13900000	-1640000	4842060
	-121.844	1530000000	1260000000	1170000000	2140000000	-121.844	-18500000	13500000	-4880000	25095200
	-121.846	1400000000	1280000000	1120000000	1900000000	-121.846	-16200000	229000	-6560000	-14407100
	-121.848	1470000000	1130000000	1510000000	1630000000	-121.848	-18100000	-7300000	13100000	-7162680
	-121.851	1360000000	1520000000	1330000000	1580000000	-121.851	8340000	-12000000	10300000	9904410
	-121.853	1490000000	1130000000	1430000000	1930000000	-121.853	-11000000	3420000	6490000	-14328300
	-121.855	1170000000	1470000000	1330000000	1990000000	-121.855	-9040000	-9660000	-5760000	7297610
	-121.858	1140000000	1430000000	1680000000	2040000000	-121.858	22000000	3260000	3880000	12484200
	-121.86	1460000000	1480000000	1320000000	2090000000	-121.86	14700000	15100000	-1590000	-4802840
	-121.862	1710000000	1350000000	1590000000	1940000000	-121.862	-13400000	-2080000	-4230000	-4801020
	-121.865	1720000000	1660000000	1180000000	2040000000	-121.865	-6100000	6980000	5420000	4756430
	-121.867	1590000000	1300000000	1690000000	2030000000	-121.867	-7220000	3500000	-5430000	-6315340
	-121.869	1290000000	1390000000	1680000000	2040000000	-121.869	-13600000	34600000	15200000	2812670
	-121.871	1670000000	1140000000	1520000000	1970000000	-121.871	-11600000	2960000	19600000	-11612200
	-121.874	1550000000	1500000000	1840000000	1620000000	-121.874	3690000	1530000	4950000	13905000
	-121.876	1360000000	1280000000	1390000000	2260000000	-121.876	-10100000	-8410000	-11300000	-4462900
	-121.878	1490000000	1310000000	948000000	2600000000	-121.878	-13200000	5430000	-9070000	-14398500
	-121.881	1600000000	1430000000	1040000000	2380000000	-121.881	12700000	10800000	-2030000	-13082600
	-121.883	1590000000	1810000000	1430000000	2130000000	-121.883	-3330000	5210000	21600000	10750100
	-121.885	1500000000	1560000000	1470000000	2400000000	-121.885	-9050000	10100000	-1820000	-2595660
	-121.888	1650000000	1520000000	1660000000	2160000000	-121.888	-2580000	2780000	7940000	9557320
	-121.89	1530000000	1770000000	1540000000	2500000000	-121.89	-15900000	181000	4950000	-11357200
	-121.892	1870000000	1860000000	1920000000	2560000000	-121.892	3690000	-6400000	9280000	-1539070
	-121.895	1770000000	1800000000	2000000000	2550000000	-121.895	21500000	-2110000	-4840000	-12308700
	-121.897	1550000000	1530000000	1700000000	2700000000	-121.897	13800000	11200000	-3400000	719974
	-121.899	1440000000	1250000000	1790000000	2430000000	-121.899	2830000	-857000	-2540000	-139802
	-121.902	1550000000	1330000000	1760000000	2480000000	-121.902	1580000	12700000	-5630000	8956470
	-121.904	1150000000	1580000000	1700000000	2830000000	-121.904	-2520000	-12000000	2580000	-15610300
	-121.906	1580000000	1670000000	1740000000	2800000000	-121.906	-13800000	-17600000	-170000	7333150
	-121.909	1290000000	1710000000	1880000000	2660000000	-121.909	-1300000	-10700000	12400000	-673408
	-121.911	1840000000	1660000000	1840000000	2520000000	-121.911	-7980000	-13500000	-4770000	-17859300
	-121.913	1600000000	1810000000	1800000000	2280000000	-121.913	5530000	-5580000	-3520000	-4148610
	-121.915	1660000000	1590000000	2160000000	2700000000	-121.915	-5550000	2930000	5500	319744
	-121.918	1570000000	1750000000	2330000000	2780000000	-121.918	14700000	-10300000	-146000	-10637700
	-121.92	1440000000	1860000000	1890000000	2890000000	-121.92	3700000	14700000	12600000	-10886100
	-121.922	1620000000	1990000000	1760000000	2860000000	-121.922	7830000	-8080000	-17700000	4174210
	-121.925	1700000000	1720000000	1940000000	2850000000	-121.925	5760000	8480000	3520000	640691
	-121.927	1980000000	1620000000	2010000000	3190000000	-121.927	-18300000	-4000000	15000000	5078220
	-121.929	1610000000	2150000000	2470000000	2860000000	-121.929	8360000	8550000	1070000	-507110
	-121.932	1630000000	1930000000	1930000000	3060000000	-121.932	-6740000	-16100000	-10500000	1127810
	-121.934	1810000000	1540000000	1790000000	3260000000	-121.934	-5390000	14300000	12800000	4879740
	-121.936	1820000000	1190000000	1970000000	3130000000	-121.936	-5520000	5300000	13700000	-11119900
	-121.939	1880000000	1860000000	2500000000	3360000000	-121.939	-341000	11800000	7680000	-4575590
	-121.941	2180000000	1580000000	2220000000	3150000000	-121.941	9520000	6270000	7330000	-9498910
	-121.943	1670000000	1930000000	2090000000	3590000000	-121.943	-2410000	2910000	6310000	8439960
	-121.946	1510000000	1980000000	2080000000	3600000000	-121.946	8300000	5520000	9440000	13144200
	-121.948	1970000000	1760000000	2220000000	3510000000	-121.948	3490000	-10400000	-2720000	223232
	-121.95	2030000000	1960000000	2410000000	3640000000	-121.95	13700000	1870000	5920000	-3542940
	-121.953	1750000000	1760000000	2120000000	3340000000	-121.953	6720000	9220	-8510000	-51584
	-121.955	1790000000	2070000000	1810000000	3230000000	-121.955	-10700000	-1670000	3760000	3567540
	-121.957	2380000000	2130000000	2130000000	3710000000	-121.957	3300000	-8500000	8590000	7613900
	-121.959	2180000000	2020000000	2540000000	4030000000	-121.959	1240000	10200000	8010000	5672060
	-121.962	1760000000	2040000000	2230000000	3880000000	-121.962	-9960000	-921000	-13500000	254822
	-121.964	1640000000	2080000000	2380000000	4040000000	-121.964	11700000	-3840000	-658000	303258
	-121.966	1790000000	1810000000	2170000000	3650000000	-121.966	1590000	-1710000	6300000	4944380
	-121.969	2170000000	2190000000	2550000000	4110000000	-121.969	-18100000	-5330000	12300000	-13955100
	-121.971	1820000000	2420000000	2230000000	4140000000	-121.971	-10900000	-14200000	1910000	-3473430
	-121.973	2010000000	1860000000	2370000000	4190000000	-121.973	2880000	2460000	6090000	-8468660
	-121.976	2150000000	1970000000	2510000000	4170000000	-121.976	19300000	-21800000	4650000	-5462090
	-121.978	2190000000	1980000000	2650000000	4190000000	-121.978	-3560000	5080000	-5720000	-2015490
	-121.98	2000000000	2310000000	2810000000	4820000000	-121.98	29900000	-3590000	-3610000	-13802100
	-121.983	1910000000	2300000000	2500000000	4600000000	-121.983	14100000	-19400000	-26700000	-15560100
	-121.985	2360000000	2510000000	2870000000	4640000000	-121.985	6000000	6810000	-9900000	-21883500
	-121.987	2080000000	2020000000	2600000000	4610000000	-121.987	10200000	11300000	-4170000	-10246800
	-121.99	2090000000	2120000000	2300000000	4380000000	-121.99	-3880000	16100000	-8350000	2846080
	-121.992	1880000000	2030000000	2860000000	4700000000	-121.992	-643000	19200000	6830000	-132864
	-121.994	2100000000	1980000000	3080000000	5090000000	-121.994	512000	9800000	13100000	-2105340
	-121.997	2410000000	2500000000	2660000000	5380000000	-121.997	9410000	-16900000	-2840000	7318860
	-121.999	1870000000	2540000000	2620000000	4960000000	-121.999	9820000	-2770000	13200000	-286208
	-122.001	1890000000	2290000000	3070000000	5470000000	-122.001	-8680000	12400000	-10300000	4391580
	-122.003	2120000000	2390000000	2760000000	5350000000	-122.003	6000000	7450000	14200000	8449660
	-122.006	1700000000	2500000000	3090000000	5340000000	-122.006	-13700000	5640000	-17300000	7544650
	-122.008	1840000000	2680000000	3400000000	5170000000	-122.008	-2340000	10000000	-14300000	13190000
	-122.01	1870000000	2250000000	2950000000	5250000000	-122.01	20200000	20100000	-778000	-15439700
	-122.013	2120000000	2460000000	3100000000	5450000000	-122.013	81800	9400000	2090000	-13965400
	-122.015	1970000000	2040000000	3070000000	5820000000	-122.015	1360000	8160000	-4890000	4590260
	-122.017	2060000000	2400000000	3200000000	5690000000	-122.017	13200000	-1150000	2640000	18624300
	-122.02	2270000000	2470000000	3070000000	5840000000	-122.02	2060000	4900000	21300000	12248800
	-122.022	2160000000	2450000000	3340000000	5680000000	-122.022	5620000	21900000	-5850000	4713450
	-122.024	1940000000	2710000000	3420000000	6350000000	-122.024	476000	-11100000	-431000	-2012440
	-122.027	2100000000	2400000000	3250000000	6450000000	-122.027	-13400000	-7050000	-4660000	14095700
	-122.029	2050000000	2730000000	3370000000	6010000000	-122.029	3920000	-15400000	3000000	-599706
	-122.031	2060000000	2480000000	3590000000	6220000000	-122.031	-711000	3120000	-5630000	-342221
	-122.034	2230000000	2640000000	3940000000	6200000000	-122.034	-6670000	4200000	3570000	-15720400
	-122.036	2370000000	2610000000	3650000000	6630000000	-122.036	2720000	894000	13200000	-10472200
	-122.038	2140000000	2670000000	3890000000	6460000000	-122.038	-11500000	1590000	9970000	993690
	-122.041	2200000000	2800000000	3640000000	6220000000	-122.041	-2300000	12600000	-2990000	-20601100
	-122.043	2300000000	2890000000	3500000000	6480000000	-122.043	-4520000	17200000	1310000	5035210
	-122.045	2530000000	2720000000	4160000000	6730000000	-122.045	3040000	-13500000	4280000	698189
	-122.047	2020000000	2490000000	3890000000	6870000000	-122.047	3860000	-6630000	16500000	8364420
	-122.05	2280000000	2830000000	3690000000	7100000000	-122.05	-2080000	-3480000	-5460000	4858210
	-122.052	2540000000	3120000000	4470000000	7010000000	-122.052	-3220000	340000	-643000	2209480
	-122.054	2040000000	3030000000	3950000000	7130000000	-122.054	7290000	-4570000	-2010000	5568670
	-122.057	2550000000	2900000000	3890000000	7170000000	-122.057	3180000	-5010000	-24300000	-2673870
	-122.059	2290000000	2980000000	4140000000	7540000000	-122.059	-18800000	-2980000	-11700000	-5847780
	-122.061	2490000000	3330000000	4190000000	7500000000	-122.061	-2440000	-2920000	4150000	-255411
	-122.064	2300000000	2910000000	4190000000	7340000000	-122.064	-7800000	-805000	7270000	3156760
	-122.066	2180000000	2750000000	4040000000	7610000000	-122.066	-11400000	1860000	-9620000	3473130
	-122.068	2090000000	3020000000	4160000000	7420000000	-122.068	-445000	14800000	5830000	-3162800
	-122.071	2450000000	3130000000	4690000000	7720000000	-122.071	3140000	-7810000	-6900000	18924900
	-122.073	2570000000	3380000000	4620000000	7480000000	-122.073	11000000	-7720000	4790000	6569960
	-122.075	2050000000	3350000000	4150000000	7520000000	-122.075	-10900000	14000000	-6220000	802995
	-122.078	2460000000	3160000000	4260000000	7740000000	-122.078	-805000	20700000	-5940000	-12152200
	-122.08	2230000000	3480000000	4900000000	7860000000	-122.08	2610000	-8790000	20600000	-4200650
	-122.082	2780000000	3120000000	5130000000	7930000000	-122.082	3120000	-21700000	-5580000	-11974100
	-122.085	2640000000	3140000000	5220000000	7820000000	-122.085	-13200000	3070000	-3440000	15873200
	-122.087	2880000000	3530000000	4590000000	7950000000	-122.087	7100000	14300000	-1580000	430490
	-122.089	2440000000	3610000000	5370000000	7500000000	-122.089	6110000	-5700000	3570000	11481600
	-122.091	2720000000	3440000000	4710000000	8010000000	-122.091	11800000	18100000	-3620000	-7338550
	-122.094	2570000000	3550000000	5420000000	8080000000	-122.094	6350000	6320000	-3350000	11940700
	-122.096	3120000000	3360000000	5320000000	7950000000	-122.096	4500000	-7200000	5680000	16188600
	-122.098	2590000000	3430000000	5540000000	7640000000	-122.098	23200000	-6600000	8260000	-861952
	-122.101	2900000000	3660000000	5180000000	7720000000	-122.101	-7300000	-14700000	-7330000	-2836280
	-122.103	2870000000	3520000000	4900000000	7870000000	-122.103	-6780000	-1460000	-20000000	-18193000
	-122.105	2870000000	3360000000	5200000000	7750000000	-122.105	-7040000	13400000	-6190000	1811460
	-122.108	2920000000	3570000000	5220000000	7810000000	-122.108	17200000	5040000	-23300000	-11887600
	-122.11	2860000000	3700000000	5200000000	7840000000	-122.11	-921000	7100000	-2510000	5732430
	-122.112	3100000000	3900000000	5330000000	8090000000	-122.112	-4310000	15300000	-4930000	797286
	-122.115	3010000000	3700000000	5770000000	8000000000	-122.115	14300000	8830000	-6470000	18773500
	-122.117	2760000000	3830000000	5480000000	7910000000	-122.117	1810000	-4500000	10400000	8801870
	-122.119	2940000000	3580000000	5600000000	7790000000	-122.119	-3750000	12000000	-434000	-9485490
	-122.122	2940000000	3950000000	5580000000	8020000000	-122.122	-3540000	8400000	5230000	9701910
	-122.124	2800000000	4250000000	5680000000	7500000000	-122.124	5830000	244000	-11200000	-8731900
	-122.126	2810000000	4290000000	5580000000	7760000000	-122.126	6240000	2920000	6790000	21645200
	-122.129	2720000000	4260000000	5770000000	7380000000	-122.129	-9300000	-4700000	-12300000	9776590
	-122.131	3020000000	4030000000	5800000000	7280000000	-122.131	-9760000	10400000	6250000	216013
	-122.133	3120000000	3570000000	6360000000	7360000000	-122.133	-5060000	-7120000	5250000	-19427200
	-122.135	3190000000	3840000000	5790000000	7840000000	-122.135	6710000	7280000	-2030000	-6533760
	-122.138	3350000000	3650000000	6050000000	7460000000	-122.138	-10400000	5830000	-10200000	-10835000
	-122.14	3140000000	4390000000	5920000000	7440000000	-122.14	-24500000	22000000	-621000	14253400
	-122.142	3100000000	4280000000	6160000000	7140000000	-122.142	-16300000	18200000	9570000	486118
	-122.145	3040000000	4000000000	6020000000	7220000000	-122.145	581000	4780000	10700000	-10046300
	-122.147	3280000000	4270000000	6320000000	7390000000	-122.147	-8780000	-3420000	6600000	30110300
	-122.149	3040000000	4100000000	5890000000	7350000000	-122.149	-21000000	-2430000	-12500000	2111620
	-122.152	3340000000	3760000000	5850000000	7040000000	-122.152	338000	-7700000	10500000	5915930
	-122.154	3190000000	4660000000	6030000000	6550000000	-122.154	-2790000	1240000	-7070000	-8312880
	-122.156	3080000000	4310000000	6150000000	6990000000	-122.156	12800000	4300000	-6420000	-19314600
	-122.159	3020000000	3890000000	6670000000	6590000000	-122.159	-5030000	2070000	-5710000	-4182140
	-122.161	3670000000	4550000000	6220000000	6690000000	-122.161	1660000	6450000	6660000	20924100
	-122.163	3520000000	4600000000	6340000000	6740000000	-122.163	10600000	-24400000	8960000	108211
	-122.166	3080000000	4350000000	6560000000	6370000000	-122.166	13600000	13300000	8340000	-2057060
	-122.168	3470000000	4580000000	6280000000	6260000000	-122.168	-10700000	9860000	7560000	-7520200
	-122.17	3450000000	4580000000	6210000000	6420000000	-122.17	-5220000	2010000	9710000	5887230
	-122.173	3650000000	4580000000	6070000000	6800000000	-122.173	-154	-1620000	8780000	8185630
	-122.175	3640000000	4540000000	6570000000	6040000000	-122.175	-12100000	-5160000	21000000	24665100
	-122.177	3580000000	4240000000	6610000000	5910000000	-122.177	16700000	-9570000	33900000	1199050
	-122.18	3480000000	4410000000	6340000000	5520000000	-122.18	-1030000	-16900000	-10900000	-6341790
	-122.182	3540000000	4410000000	6370000000	5540000000	-122.182	2250000	13200000	36100000	-12228200
	-122.184	3750000000	4630000000	6350000000	5600000000	-122.184	-6860000	-10300000	-13000000	4914920
	-122.186	3630000000	4500000000	6290000000	5540000000	-122.186	-14900000	-382000	-22900000	2486480
	-122.189	3270000000	4030000000	6380000000	5550000000	-122.189	18000000	29900000	14300000	-447360
	-122.191	3060000000	4460000000	6340000000	5220000000	-122.191	702000	3680000	-10300000	5576170
	-122.193	3660000000	5130000000	6230000000	5480000000	-122.193	-1980000	4700000	13900000	-300160
	-122.196	3100000000	4620000000	6070000000	5070000000	-122.196	-10300000	-4410000	-4690000	-969574
	-122.198	3370000000	4720000000	6130000000	5070000000	-122.198	-8270000	-7130000	-1600000	1429630
	-122.2	3730000000	4590000000	6170000000	5120000000	-122.2	-34700	-15700000	-6460000	16256600
	-122.203	3690000000	4860000000	5930000000	5020000000	-122.203	-4180000	-2610000	4730000	12229500
	-122.205	3520000000	4600000000	6000000000	4860000000	-122.205	7050000	5200000	9750000	9428510
	-122.207	3820000000	5040000000	5920000000	4460000000	-122.207	-459000	-744000	9140000	13035000
	-122.21	3540000000	4880000000	6310000000	4740000000	-122.21	11700000	-206000	-9070000	23357900
	-122.212	3550000000	5100000000	6400000000	4580000000	-122.212	8000000	20900000	-2420000	-13535700
	-122.214	3670000000	5020000000	5940000000	4650000000	-122.214	-5230000	9600000	3420000	4781260
	-122.217	3570000000	4860000000	6030000000	4250000000	-122.217	-7960000	-8070000	-5580000	1419880
	-122.219	4200000000	5180000000	5650000000	4960000000	-122.219	10900000	4420000	-12600000	-8740250
	-122.221	3780000000	4810000000	6060000000	4740000000	-122.221	-6830000	-8980000	2490000	13894400
	-122.224	3750000000	5020000000	5630000000	4160000000	-122.224	-87700	-2070000	2750000	5696670
	-122.226	3810000000	4970000000	5520000000	4570000000	-122.226	-7370000	-13500000	2830000	1447910
	-122.228	3420000000	4910000000	6140000000	4030000000	-122.228	3440000	-9200000	-8660000	12330900
	-122.23	3610000000	5170000000	5550000000	4360000000	-122.23	8760000	22900000	-5060000	-13735800
	-122.233	4200000000	4890000000	5430000000	4020000000	-122.233	3640000	8830000	4530000	-2053040
	-122.235	3890000000	5150000000	5550000000	3900000000	-122.235	-1090000	8810000	-858000	-5532360
	-122.237	4080000000	4950000000	5300000000	4030000000	-122.237	-14100000	6150000	15400000	257331
	-122.24	3650000000	4980000000	5530000000	3450000000	-122.24	-7810000	-11100000	7920000	-4324890
	-122.242	3740000000	4940000000	5600000000	3780000000	-122.242	3470000	-4080000	4230000	-4494440
	-122.244	4170000000	4510000000	5460000000	3740000000	-122.244	-26500	-9310000	17600000	-2899560
	-122.247	3790000000	4770000000	5570000000	4040000000	-122.247	6560000	-7310000	-4200000	-19865000
	-122.249	3970000000	5050000000	5360000000	3580000000	-122.249	-1670000	18700000	1990000	-19914000
	-122.251	4050000000	4930000000	5380000000	3370000000	-122.251	483000	-12000000	-2020000	-15618100
	-122.254	3970000000	4850000000	5070000000	3420000000	-122.254	4190000	-906000	9850000	-2807190
	-122.256	3930000000	4880000000	5000000000	3290000000	-122.256	9860000	16500000	-5950000	12774400
	-122.258	4190000000	4680000000	5000000000	3440000000	-122.258	2100000	1720000	-100000	8819760
	-122.261	4050000000	4860000000	5140000000	3350000000	-122.261	24500000	8120000	-11500000	831002
	-122.263	4040000000	4580000000	4770000000	3230000000	-122.263	1630000	-4710000	5070000	7662870
	-122.265	3690000000	4570000000	5060000000	3240000000	-122.265	8660000	-1300000	3480000	2045000
	-122.268	4110000000	4590000000	4510000000	3230000000	-122.268	3160000	12700000	-1660000	-4213090
	-122.27	3980000000	4810000000	4740000000	3010000000	-122.27	-19800000	8210000	5090000	3016500
	-122.272	4150000000	5010000000	4590000000	3390000000	-122.272	13000000	18800000	-3020000	-1609600
	-122.274	4280000000	4960000000	5030000000	3500000000	-122.274	5280000	-585000	12500000	6103780
	-122.277	4090000000	5020000000	4860000000	3170000000	-122.277	14000000	16800000	-9890000	-11079800
	-122.279	4210000000	4640000000	4650000000	2570000000	-122.279	12100000	14700000	2570000	878464
	-122.281	3970000000	4450000000	4300000000	2990000000	-122.281	-23100000	6490000	-7010000	-4317080
	-122.284	4140000000	4960000000	4750000000	2780000000	-122.284	17900000	-5390000	-17800000	-17460700
	-122.286	3870000000	4890000000	4560000000	3160000000	-122.286	2680000	-11800000	-3330000	6849510
	-122.288	4320000000	4860000000	4250000000	3080000000	-122.288	-7970000	8190000	14300000	12757500
	-122.291	4280000000	4230000000	4330000000	3090000000	-122.291	6900000	15500000	8330000	26435500
	-122.293	4150000000	4410000000	4620000000	2520000000	-122.293	6770000	-9480000	-18700000	9335370
	-122.295	4070000000	4610000000	4410000000	2840000000	-122.295	-18900000	-8150000	2010000	9969820
	-122.298	4300000000	4560000000	4210000000	2680000000	-122.298	7280000	5330000	4470000	16066000
	-122.3	3900000000	4270000000	3770000000	2680000000	-122.3	8110000	4970000	6640000	461107
	-122.302	4360000000	4700000000	3860000000	2520000000	-122.302	14500000	10400000	-12600000	-3605350
	-122.305	4340000000	4220000000	3500000000	2360000000	-122.305	3250000	-8720000	1740000	-4048640
	-122.307	4230000000	4620000000	4340000000	2560000000	-122.307	2710000	-8150000	1660000	3568200
	-122.309	4200000000	4410000000	3760000000	2790000000	-122.309	-16600000	-9080000	-33700000	187597
	-122.312	4070000000	4510000000	3940000000	2590000000	-122.312	-13100000	-65800	-8110000	-3324850
	-122.314	4270000000	4110000000	3660000000	2400000000	-122.314	-14500000	2550000	-4210000	-3349220
	-122.316	4340000000	4470000000	3820000000	2590000000	-122.316	-799000	-4250000	-1660000	-14295800
	-122.318	4670000000	4160000000	3640000000	2530000000	-122.318	-1220000	19300000	8900000	-17400700
	-122.321	4300000000	4320000000	3710000000	2540000000	-122.321	650000	17900000	-20500000	1598490
	-122.323	4360000000	4090000000	4060000000	2460000000	-122.323	-5810000	-4330000	-5490000	2730420
	-122.325	4190000000	4010000000	3710000000	2440000000	-122.325	-15400000	15100000	6780000	-8347880
	-122.328	4430000000	3810000000	3340000000	2170000000	-122.328	6750000	-5770000	540000	-751360
	-122.33	4550000000	4100000000	3070000000	2250000000	-122.33	12800000	-4380000	10400000	2688840
	-122.332	4510000000	3970000000	3540000000	2160000000	-122.332	3120000	7360000	3620000	-12238800
	-122.335	4340000000	3660000000	3470000000	2410000000	-122.335	-3220000	-4640000	7640000	11095100
	-122.337	3990000000	3940000000	3220000000	2000000000	-122.337	-5770000	1230000	-510000	-8160150
	-122.339	3850000000	3920000000	3570000000	2470000000	-122.339	-6920000	17500000	-857000	-2893520
	-122.342	4260000000	3760000000	3310000000	2030000000	-122.342	6050000	-251000	-11300000	8220830
	-122.344	4220000000	3520000000	3340000000	2340000000	-122.344	1760000	-3240000	-1200000	-275789
	-122.346	3940000000	3850000000	3290000000	2020000000	-122.346	3090000	-3380000	8540000	-824166
	-122.349	4260000000	3820000000	3220000000	1520000000	-122.349	-5350000	-11000000	-1610000	-982963
	-122.351	4100000000	4080000000	3180000000	2140000000	-122.351	-11200000	-11000000	-1560000	-954880
	-122.353	4090000000	3760000000	2910000000	2120000000	-122.353	492000	-10000000	213000	-7776900
	-122.356	4190000000	4040000000	2920000000	1910000000	-122.356	-940000	9650000	2140000	-14790300
	-122.358	4010000000	3990000000	3090000000	2270000000	-122.358	9520000	13800000	-5760000	-20045000
	-122.36	4020000000	3640000000	3280000000	1930000000	-122.36	12900000	-15500000	13500000	2147920
	-122.362	3900000000	3860000000	2710000000	1950000000	-122.362	1860000	17300000	12400000	-2718980
	-122.365	4010000000	3370000000	3150000000	1760000000	-122.365	-1250000	-5620000	1250000	-771354
	-122.367	3700000000	3720000000	2880000000	2000000000	-122.367	-7020000	-13700000	13100000	13824800
	-122.369	3980000000	3370000000	2830000000	1810000000	-122.369	8840000	-7520000	12600000	-9833630
	-122.372	3850000000	3500000000	3150000000	1760000000	-122.372	-9940000	-2000000	19800000	-11875300
	-122.374	3840000000	3420000000	2380000000	1770000000	-122.374	-1350000	20500000	-4730000	29461000
	-122.376	3830000000	3360000000	2450000000	1400000000	-122.376	1450000	14800000	14300000	15790000
	-122.379	3990000000	3540000000	2480000000	1950000000	-122.379	-4590000	-3520000	6410000	11420800
	-122.381	4000000000	3200000000	2820000000	1690000000	-122.381	-1610000	-146000	6360000	213709
	-122.383	4010000000	3180000000	2700000000	1440000000	-122.383	-204000	10900000	2310000	-10604200
	-122.386	3860000000	3730000000	2760000000	1820000000	-122.386	6040000	29300000	3910000	7151160
	-122.388	3920000000	3220000000	2550000000	1880000000	-122.388	13600000	7690000	5640000	-8231140
	-122.39	3460000000	3210000000	2490000000	1820000000	-122.39	-4240000	21600000	10000000	-8394320
	-122.393	3950000000	3220000000	2480000000	1500000000	-122.393	-7440000	23300000	8350000	-9909580
	-122.395	4070000000	2880000000	2430000000	1620000000	-122.395	12500000	-4580000	-13700000	-6097180
	-122.397	3720000000	3200000000	2200000000	1740000000	-122.397	3320000	-156000	5820000	-9186740
	-122.4	4260000000	2770000000	2440000000	1270000000	-122.4	6530000	-1390000	9370000	-13475800
	-122.402	3890000000	3080000000	2660000000	1310000000	-122.402	-13800000	6600000	-7960000	13317500
	-122.404	3730000000	3240000000	2290000000	1580000000	-122.404	-16800000	13100000	-5500000	-6304740
	-122.406	3930000000	2710000000	2510000000	1230000000	-122.406	9350000	-14300000	1150000	-1085110
	-122.409	3850000000	2960000000	2460000000	1380000000	-122.409	-1490000	20600000	-5010000	11185300
	-122.411	3540000000	2800000000	2060000000	1290000000	-122.411	-2720000	12400000	-876000	-14953100
	-122.413	3570000000	2780000000	2400000000	1600000000	-122.413	-10000000	4520000	444000	10022100
	-122.416	3260000000	2690000000	2240000000	1780000000	-122.416	-20300000	14800000	-1230000	-4650110
	-122.418	3660000000	2640000000	2220000000	1290000000	-122.418	3520000	-12500000	6630000	-8742020
	-122.42	3690000000	2680000000	1980000000	1300000000	-122.42	-6750000	-2100000	207000	130816
	-122.423	3720000000	2750000000	1900000000	1430000000	-122.423	-5150000	6990000	-4360000	997504
	-122.425	3510000000	2490000000	2390000000	1360000000	-122.425	-18700000	8270000	-14000000	-6296990
	-122.427	3290000000	3260000000	2090000000	1190000000	-122.427	1110000	-3820000	5250000	-5774460
	-122.43	3680000000	2270000000	2310000000	1340000000	-122.43	7710000	13300000	-2640000	-12905300
	-122.432	3680000000	2460000000	1590000000	1470000000	-122.432	-27300000	-3120000	1230000	13343100
	-122.434	3680000000	2760000000	2050000000	1240000000	-122.434	5290000	7850000	926000	14334800
	-122.437	3430000000	2110000000	1810000000	881000000	-122.437	-5260000	12200000	-26100000	33408
	-122.439	3640000000	2440000000	2020000000	1360000000	-122.439	18600000	-8600000	7820000	-11391400
	-122.441	3280000000	2630000000	2100000000	1190000000	-122.441	-10900000	9730000	-4960000	9130570
	-122.444	3160000000	2480000000	1850000000	1530000000	-122.444	-13300000	9630000	-2150000	409600
	-122.446	3450000000	2430000000	1890000000	1290000000	-122.446	-4120000	8310000	6050000	10631500
	-122.448	3520000000	2380000000	2200000000	1180000000	-122.448	3440000	28800000	15500000	25093700
	-122.45	3140000000	2220000000	1780000000	1010000000	-122.45	16700000	13900000	9430000	6133500
	-122.453	2910000000	2360000000	2050000000	1370000000	-122.453	3800000	9820000	4140000	3704700
	-122.455	3370000000	2950000000	2220000000	1630000000	-122.455	4270000	6340000	-14600000	3648180
	-122.457	3160000000	2570000000	1800000000	1210000000	-122.457	3410000	-7240000	-16400000	1417860
	-122.46	3100000000	2140000000	1820000000	880000000	-122.46	5130000	11200000	-11700000	-14017800
	-122.462	3070000000	1880000000	2140000000	1310000000	-122.462	-16200000	-1760000	7820000	-13470300
	-122.464	3190000000	1830000000	2140000000	1420000000	-122.464	-5880000	30000000	11900000	5554150
	-122.467	3100000000	2530000000	2060000000	913000000	-122.467	1350000	-8880000	-2870000	7049910
	-122.469	2890000000	2270000000	1720000000	1240000000	-122.469	-2650000	378000	8910000	-4861850
	-122.471	3230000000	2270000000	1890000000	1120000000	-122.471	-8450000	2740000	9210000	1293160
	-122.474	3020000000	2180000000	2050000000	918000000	-122.474	-6240000	-4180000	-7370000	-5336170
	-122.476	2760000000	1700000000	1620000000	1220000000	-122.476	-2360000	3710000	8540000	4983650
	-122.478	2880000000	2040000000	1810000000	926000000	-122.478	7290000	-11900000	-7910000	28767200
	-122.481	2810000000	1640000000	1740000000	1260000000	-122.481	-4050000	4230000	6540000	33811300
	-122.483	3170000000	1960000000	1800000000	1170000000	-122.483	-4670000	6840000	-2110000	4906850
	-122.485	3020000000	2220000000	1570000000	1110000000	-122.485	-5810000	7770000	10400000	-17283000
	-122.488	2880000000	2090000000	1700000000	1290000000	-122.488	-14900000	22000000	-13500000	6878110
	-122.49	3110000000	1990000000	1460000000	1330000000	-122.49	13400000	18300000	5460000	-5923560
	-122.492	2730000000	2070000000	1690000000	1030000000	-122.492	1370000	6660000	5570000	2189110
	-122.494	2710000000	1960000000	1610000000	1070000000	-122.494	-6250000	5140000	-7680000	-20675100
	-122.497	2820000000	1710000000	1780000000	820000000	-122.497	8380000	667000	4130000	-24963000
	-122.499	2920000000	1770000000	1750000000	1150000000	-122.499	3380000	12300000	-9220000	-7751580
	-122.501	2710000000	1830000000	1430000000	907000000	-122.501	-18100000	-16100000	-5910000	-4715520
	-122.504	2830000000	1860000000	1510000000	866000000	-122.504	-20900000	13600000	-3650000	10748200
	-122.506	2630000000	1900000000	1740000000	984000000	-122.506	33100	4870000	-5240000	-8013700
	-122.508	2530000000	1770000000	1450000000	862000000	-122.508	-14300000	13600000	-7300000	537754
	-122.511	2540000000	2100000000	1630000000	647000000	-122.511	3800000	-4490000	-9700000	-508800
	-122.513	2900000000	1840000000	1640000000	1110000000	-122.513	-1850000	-31400000	-9720000	-15532400
	-122.515	3060000000	1780000000	1130000000	941000000	-122.515	-4850000	26400000	1090000	-26750200
	-122.518	2570000000	1360000000	1420000000	861000000	-122.518	8210000	7170000	4540000	-12254700
	-122.52	2780000000	1550000000	1360000000	908000000	-122.52	5720000	1750000	-9990000	6558520
	-122.522	2600000000	1500000000	1280000000	860000000	-122.522	3660000	-8790000	-6930000	-1123380
	-122.525	2440000000	1840000000	1570000000	777000000	-122.525	-9630000	21000000	1140000	10045500
	-122.527	2380000000	1870000000	1240000000	998000000	-122.527	-6540000	-5470000	1900000	9605630
	-122.529	2430000000	1690000000	1610000000	533000000	-122.529	-15300000	7820000	-2540000	15476200
	-122.532	2400000000	1290000000	1320000000	780000000	-122.532	-8520000	9710000	-15300000	-8934890
	-122.534	3050000000	1820000000	1430000000	1100000000	-122.534	2210000	7550000	18800000	4106420
	-122.536	2650000000	1700000000	1640000000	801000000	-122.536	-3140000	10700000	-17000000	-25808000
	-122.539	2920000000	1580000000	906000000	1230000000	-122.539	-565000	-10600000	-2980000	7611720
	-122.541	2820000000	1740000000	1670000000	752000000	-122.541	-10100000	-3990000	-4310000	-4286260
	-122.543	2390000000	1660000000	1440000000	554000000	-122.543	-7380000	4040000	3630000	-8777190
	-122.545	2190000000	1550000000	1520000000	681000000	-122.545	25100000	4330000	-14400000	11683700
	-122.548	2610000000	1550000000	1250000000	366000000	-122.548	19900000	7120000	-1960000	-2189490
	-122.55	2150000000	1610000000	1160000000	1220000000	-122.55	-2510000	9710000	17900000	-7747560
	-122.552	2440000000	1700000000	1370000000	911000000	-122.552	-12100000	10400000	-15900000	1420210
	-122.555	2450000000	1360000000	1430000000	952000000	-122.555	13100000	-7100000	-16200000	-16048400
	-122.557	2120000000	1400000000	974000000	939000000	-122.557	5760000	-9310000	-1800000	2014230
	-122.559	2350000000	1370000000	1220000000	815000000	-122.559	13800000	8060000	179000	-5525560
	-122.562	2340000000	1540000000	846000000	661000000	-122.562	-30300000	-2210000	5910000	-888141
	-122.564	2190000000	1330000000	1130000000	478000000	-122.564	-12000000	14700000	-4720000	-11817700
	-122.566	2540000000	1400000000	1380000000	1130000000	-122.566	1800000	1000000	3350000	-11304200
	-122.569	2190000000	1540000000	1100000000	607000000	-122.569	-11300000	5380000	3780000	2847620
	-122.571	1930000000	1180000000	1210000000	491000000	-122.571	7980000	3090000	-5030000	10327900
	-122.573	2520000000	1000000000	908000000	852000000	-122.573	-6030000	-4180000	491000	21482800
	-122.576	2300000000	1180000000	1180000000	897000000	-122.576	-11100000	13000000	-7860000	8272950
	-122.578	2170000000	1390000000	763000000	787000000	-122.578	-1240000	-2630000	-1410000	-9957120
	-122.58	2550000000	992000000	1360000000	509000000	-122.58	10600000	5050000	-5680000	-8648320
	-122.583	2030000000	712000000	1110000000	696000000	-122.583	-13200000	-4730000	2870000	-22559600
	-122.585	2190000000	1090000000	485000000	793000000	-122.585	4780000	-16200000	-16400000	14002200
	-122.587	1880000000	1440000000	1100000000	755000000	-122.587	-1360000	10300000	1610000	14324500
	-122.589	2100000000	1150000000	1050000000	377000000	-122.589	-5950000	-6610000	-12600000	-3947600
	-122.592	2400000000	1310000000	1120000000	669000000	-122.592	7370000	-3450000	7880000	21202000
	-122.594	1990000000	1310000000	1300000000	656000000	-122.594	2400000	-13500000	-14200000	20061400
	-122.596	2010000000	1060000000	1100000000	749000000	-122.596	-15000000	1750000	-19600000	9927300
	-122.599	2290000000	897000000	584000000	905000000	-122.599	12800000	-14000000	1370000	19308500
	-122.601	2530000000	888000000	1430000000	783000000	-122.601	-4460000	-8830000	-3060000	-14186800
	-122.603	2140000000	1170000000	916000000	601000000	-122.603	-3010000	4730000	8390000	-5472050
	-122.606	2230000000	1090000000	1030000000	556000000	-122.606	-8050000	3690000	-7910000	-5581260
	-122.608	1970000000	992000000	1090000000	768000000	-122.608	7870000	-36400000	13000000	6118580
	-122.61	1860000000	1120000000	872000000	775000000	-122.61	-10100000	-4070000	8210000	-1424050
	-122.613	2410000000	1320000000	1150000000	726000000	-122.613	8780000	-5960000	17600000	14350500
	-122.615	1730000000	1060000000	915000000	965000000	-122.615	-1630000	-9660000	23400000	-9510500
	-122.617	2080000000	1230000000	996000000	954000000	-122.617	-10400000	-5700000	-6650000	-5680690
	-122.62	2190000000	1210000000	889000000	549000000	-122.62	2040000	11000000	13700000	2505910
	-122.622	2130000000	921000000	808000000	774000000	-122.622	5890000	4470000	-1890000	-1753190
	-122.624	1900000000	1150000000	718000000	773000000	-122.624	-9170000	7700000	-13800000	-20942600
	-122.627	2100000000	956000000	1140000000	836000000	-122.627	-3430000	-7270000	-3730000	15757600
	-122.629	2030000000	998000000	863000000	552000000	-122.629	-26000000	13100000	9590000	18932800
	-122.631	1600000000	1270000000	950000000	901000000	-122.631	-14800000	10700000	-2660000	-1877400
	-122.633	2030000000	1190000000	976000000	1040000000	-122.633	3670000	18800000	-15400000	-10581200
	-122.636	1890000000	765000000	1060000000	767000000	-122.636	-2480000	-3150000	-16400000	2901480
	-122.638	1650000000	1150000000	804000000	761000000	-122.638	6130000	10100000	-4940000	-18046200
	-122.64	1990000000	625000000	577000000	607000000	-122.64	3180000	2410000	7080000	-14136500
	-122.643	2090000000	1060000000	919000000	637000000	-122.643	1380000	-14400000	-19700000	4571320
	-122.645	1500000000	1130000000	1190000000	600000000	-122.645	-6680000	21500000	-8780000	173850
	-122.647	1660000000	923000000	1170000000	565000000	-122.647	4750000	9720000	-529000	14312000
	-122.65	1950000000	956000000	1000000000	755000000	-122.65	-10700000	1970000	6430000	-16276900
	-122.652	1340000000	875000000	1000000000	440000000	-122.652	8790000	-15900000	-9720000	6471140
	-122.654	1750000000	821000000	1040000000	616000000	-122.654	-2170000	6910000	4910000	12023900
	-122.657	1720000000	837000000	369000000	783000000	-122.657	-19800000	10600000	-9250000	-3130520
	-122.659	1480000000	682000000	646000000	911000000	-122.659	3210000	15600000	-6160000	3813090
	-122.661	1460000000	754000000	686000000	654000000	-122.661	4650000	-22800000	16400000	1247640
	-122.664	1860000000	1390000000	957000000	715000000	-122.664	8870000	-8590000	22000000	297062
	-122.666	1780000000	822000000	698000000	424000000	-122.666	5440000	-14000000	-6370000	456397
	-122.668	1730000000	962000000	895000000	832000000	-122.668	-8450000	-155000	-5310000	10846400
	-122.671	1780000000	639000000	737000000	395000000	-122.671	-5280000	7840000	19300000	-1831500
	-122.673	1570000000	435000000	574000000	443000000	-122.673	2520000	2670000	3490000	9261060
	-122.675	1290000000	961000000	744000000	622000000	-122.675	-9040000	14600000	6670000	-5177040
	-122.677	1900000000	728000000	716000000	579000000	-122.677	13400000	7940000	-363000	-13301600
	-122.68	1730000000	1240000000	1010000000	956000000	-122.68	-2210000	305000	-10100000	12331700
	-122.682	1800000000	949000000	722000000	578000000	-122.682	2870000	-8550000	-8040000	-2027210
	-122.684	1370000000	560000000	664000000	508000000	-122.684	-11700000	-4980000	-11300000	-9245340
	-122.687	1670000000	469000000	996000000	574000000	-122.687	10500000	2920000	-6510000	-15723900
	-122.689	1580000000	815000000	503000000	622000000	-122.689	-4960000	2400000	-14700000	-2483400
	-122.691	1860000000	739000000	661000000	363000000	-122.691	-2070000	11500000	-13800000	1389800
	-122.694	1310000000	780000000	698000000	561000000	-122.694	8790000	-11400000	5470000	-19452500
	-122.696	1590000000	773000000	786000000	276000000	-122.696	-8560000	-13000000	3190000	-2097720
	-122.698	1100000000	1150000000	618000000	300000000	-122.698	704000	-3360000	-9760000	19012400
	-122.701	1590000000	474000000	608000000	499000000	-122.701	-7390000	-24700000	-893000	-7213080
	-122.703	1360000000	1030000000	663000000	283000000	-122.703	10800000	4220000	-10700000	30718500
	-122.705	1820000000	739000000	703000000	459000000	-122.705	-11700000	8270000	10300000	-15819400
	-122.708	1360000000	1250000000	385000000	302000000	-122.708	-416000	13300000	6090000	-6390600
	-122.71	1750000000	974000000	850000000	30700000	-122.71	13400000	-3760000	490000	7809970
	-122.712	1470000000	234000000	906000000	449000000	-122.712	-5980000	22700000	-10500000	6272280
	-122.715	1590000000	839000000	700000000	510000000	-122.715	-14400000	5500000	4650000	-10292500
	-122.717	1420000000	810000000	617000000	351000000	-122.717	-16900000	-6750000	9880000	9323750
	-122.719	1680000000	690000000	669000000	626000000	-122.719	408000	22300000	-8360000	837632
	-122.721	1660000000	657000000	1120000000	628000000	-122.721	-6540000	-10700000	99700	-7361920
	-122.724	1390000000	670000000	937000000	862000000	-122.724	-108000	-4250000	8350000	-5363760
	-122.726	1650000000	506000000	486000000	560000000	-122.726	-3410000	-2230000	-28100000	373146
	-122.728	867000000	537000000	778000000	844000000	-122.728	9190000	1260000	-19800000	-19193400
	-122.731	1580000000	126000000	589000000	424000000	-122.731	-11800000	1190000	-11100000	-8329320
	-122.733	1590000000	565000000	813000000	853000000	-122.733	6880000	-2400000	-7130000	10607500
	-122.735	1710000000	599000000	637000000	588000000	-122.735	10000000	-16500000	-822000	-6066840
	-122.738	1450000000	792000000	243000000	673000000	-122.738	12300000	-15000000	11600000	-10918600
	-122.74	1560000000	429000000	996000000	293000000	-122.74	14500000	-2680000	15500000	10420900
	-122.742	1430000000	295000000	885000000	863000000	-122.742	-11200000	-5360000	-961000	-15357800
	-122.745	1420000000	675000000	367000000	575000000	-122.745	2830000	14500000	-606000	-4694530
	-122.747	1100000000	554000000	525000000	790000000	-122.747	23700000	-2240000	1970000	-8128230
	-122.749	1290000000	846000000	517000000	495000000	-122.749	-20000000	7550000	246000	-20535800
	-122.752	1290000000	686000000	513000000	248000000	-122.752	47700	23500000	-23300000	-6077520
	-122.754	1130000000	598000000	366000000	793000000	-122.754	-7740000	-16300000	-5860000	1967280
	-122.756	1750000000	780000000	530000000	755000000	-122.756	79800	11200000	-3790000	-6442850
	-122.759	1260000000	334000000	881000000	504000000	-122.759	656000	-22200000	-497000	-28450400
	-122.761	1310000000	678000000	580000000	410000000	-122.761	1030000	16200000	8150000	-11230900
	-122.763	1370000000	996000000	600000000	759000000	-122.763	6970000	-1760000	-17700000	4317290
	-122.765	1070000000	616000000	366000000	281000000	-122.765	-4040000	11400000	2300000	10035000
	-122.768	1470000000	749000000	705000000	364000000	-122.768	-4900000	-9970000	-6070000	15536000
	-122.77	1710000000	606000000	676000000	567000000	-122.77	-6540000	19700000	4060000	13106100
	-122.772	1300000000	613000000	718000000	469000000	-122.772	-11100000	-15400000	-10500000	-6269260
	-122.775	1480000000	659000000	446000000	577000000	-122.775	-672000	3280000	1040000	8587390
	-122.777	1310000000	607000000	247000000	666000000	-122.777	-4260000	23200000	14200000	18090000
	-122.779	914000000	410000000	739000000	516000000	-122.779	1020000	399000	-25200000	1597180
	-122.782	1190000000	788000000	852000000	388000000	-122.782	-4000000	11200000	-11000000	-1572510
	-122.784	1160000000	450000000	1060000000	815000000	-122.784	-19900000	1270000	-6150000	6191390
	-122.786	1630000000	575000000	539000000	618000000	-122.786	-1940000	-6510000	610000	11887700
	-122.789	1350000000	778000000	856000000	643000000	-122.789	11600000	1690000	8400000	-8985680
	-122.791	943000000	548000000	967000000	693000000	-122.791	-209000	16600000	17600000	13023600
	-122.793	1050000000	534000000	872000000	701000000	-122.793	9940000	-7450000	3650000	-9808130
	-122.796	1160000000	445000000	914000000	603000000	-122.796	8510000	-10200000	-10900000	3303400
	-122.798	1430000000	658000000	400000000	647000000	-122.798	7700000	6110000	9820000	15363300
	-122.8	1250000000	530000000	700000000	30100000	-122.8	495000	13900000	-17400000	11301500
	-122.803	1300000000	603000000	792000000	402000000	-122.803	-9640000	3320000	2040000	8107550
	-122.805	1350000000	173000000	524000000	479000000	-122.805	19600000	-2650000	9060000	5986740
	-122.807	946000000	390000000	768000000	955000000	-122.807	13000000	35400000	-1360000	3978160
	-122.809	1400000000	469000000	680000000	641000000	-122.809	2540000	-14500000	2310000	-14019300
	-122.812	1140000000	736000000	288000000	690000000	-122.812	2170000	-10800000	-4370000	-3070900
	-122.814	978000000	342000000	391000000	912000000	-122.814	-12900000	5580000	-629000	-1227930
	-122.816	898000000	357000000	760000000	540000000	-122.816	9880000	6660000	-9010000	245530
	-122.819	902000000	564000000	1040000000	676000000	-122.819	2510000	-23400000	7420000	4712420
	-122.821	791000000	239000000	477000000	226000000	-122.821	1780000	-14800000	-7860000	-10053000
	-122.823	818000000	641000000	663000000	338000000	-122.823	-968000	-11400000	-16700000	-2265570
	-122.826	1030000000	354000000	493000000	903000000	-122.826	-3830000	20200000	-2680000	-10233000
	-122.828	665000000	703000000	586000000	160000000	-122.828	-2660000	-1470000	12500000	1278310
	-122.83	907000000	246000000	837000000	943000000	-122.83	8800000	18400000	4350000	-13577500
	-122.833	1090000000	391000000	644000000	746000000	-122.833	3880000	-13100000	-6220000	10808900
	-122.835	1310000000	259000000	925000000	682000000	-122.835	-16300000	6640000	2320000	5598750
	-122.837	1440000000	767000000	666000000	422000000	-122.837	-3980000	-4430000	-6980000	3325980
	-122.84	704000000	469000000	285000000	478000000	-122.84	-2170000	1730000	11700000	12846800
	-122.842	1260000000	445000000	441000000	339000000	-122.842	-3430000	8640000	-10200000	-2277960
	-122.844	1190000000	422000000	413000000	547000000	-122.844	-4550000	-3140000	3950000	-2903960
	-122.847	1210000000	508000000	454000000	350000000	-122.847	-1270000	-4590000	-4980000	2319100
	-122.849	1200000000	173000000	338000000	843000000	-122.849	-4500000	10200000	-1210000	7012920
	-122.851	944000000	442000000	583000000	440000000	-122.851	-13600000	2850000	-7140000	-2049200
	-122.854	1130000000	562000000	658000000	-403000000	-122.854	23600000	13200000	-8290000	18314800
	-122.856	1350000000	297000000	525000000	288000000	-122.856	-7420000	7120000	3580000	-2717700
	-122.858	1180000000	949000000	507000000	52500000	-122.858	8270000	2560000	-15000000	-3728790
	-122.86	1010000000	349000000	594000000	365000000	-122.86	-13600000	-1170000	6360000	2559260
	-122.863	1060000000	150000000	504000000	423000000	-122.863	-2890000	-7300000	2220000	-2449950
	-122.865	885000000	640000000	583000000	853000000	-122.865	10000000	5200000	-19900000	-494797
	-122.867	624000000	684000000	290000000	471000000	-122.867	-2850000	-5790000	-4980000	4267340
	-122.87	1010000000	200000000	623000000	649000000	-122.87	4030000	8190000	-18600000	-427213
	-122.872	993000000	-134000000	779000000	351000000	-122.872	-2980000	4340000	4960000	3164470
	-122.874	777000000	478000000	284000000	572000000	-122.874	-11900000	11900000	12600000	-37455600
	-122.877	875000000	363000000	653000000	584000000	-122.877	18600000	1910000	17900000	-18563700
	-122.879	1050000000	152000000	576000000	277000000	-122.879	-13100000	-3540000	-809000	16578500
	-122.881	1080000000	22300000	455000000	556000000	-122.881	-3130000	13000000	5410000	-7966030
	-122.884	1230000000	264000000	390000000	207000000	-122.884	-11500000	-15900000	-4240000	-7796170
	-122.886	786000000	380000000	600000000	329000000	-122.886	-7940000	3720000	18700000	569421
	-122.888	1100000000	855000000	437000000	490000000	-122.888	-3130000	-6640000	7840000	-14308600
	-122.891	705000000	345000000	678000000	385000000	-122.891	20600000	5180000	4520000	-17619300
	-122.893	1190000000	300000000	664000000	391000000	-122.893	-15800000	14400000	-213000	6317720
	-122.895	1330000000	355000000	473000000	467000000	-122.895	-7790000	-3370000	1340000	5158370
	-122.898	1100000000	347000000	287000000	263000000	-122.898	6550000	-5390000	20400000	-201600
	-122.9	900000000	600000000	553000000	130000000	-122.9	1810000	-4590000	-18400000	10698300
	-122.902	800000000	469000000	756000000	237000000	-122.902	16500000	5350000	5980000	-2620880
	-122.904	1010000000	675000000	807000000	291000000	-122.904	-8840000	19100000	-11700000	-8201190
	-122.907	1090000000	532000000	769000000	475000000	-122.907	-8480000	3380000	9500000	2438350
	-122.909	755000000	199000000	499000000	385000000	-122.909	3860000	-7920000	11200000	-3375130
	-122.911	1100000000	290000000	435000000	328000000	-122.911	2430000	-18000000	9980000	8335390
	-122.914	843000000	339000000	475000000	309000000	-122.914	-6870000	926000	24200000	343219
	-122.916	506000000	358000000	154000000	465000000	-122.916	6340000	-7730000	6020000	10882200
	-122.918	863000000	555000000	332000000	728000000	-122.918	-5960000	2430000	-22300000	15647500
	-122.921	893000000	509000000	671000000	697000000	-122.921	2510000	-5910000	9950000	-571290
	-122.923	654000000	185000000	197000000	912000000	-122.923	8820000	-19100000	4180000	-2852710
	-122.925	802000000	435000000	540000000	556000000	-122.925	-5530000	9220000	4410000	4221410
	-122.928	1010000000	110000000	232000000	329000000	-122.928	2380000	10600	-6850000	-12844500
	-122.93	729000000	158000000	456000000	383000000	-122.93	-6300000	-14900000	1400000	10796600
	-122.932	831000000	436000000	257000000	213000000	-122.932	-1990000	-3050000	-20200000	-3412040
	-122.935	746000000	455000000	337000000	540000000	-122.935	1550000	-2780000	-21000000	334822
	-122.937	657000000	345000000	519000000	522000000	-122.937	-5120000	16000000	-2400000	-24016600
	-122.939	1140000000	-252000000	429000000	66300000	-122.939	961000	-3290000	7380000	18731200
	-122.942	939000000	18600000	547000000	441000000	-122.942	5180000	-8460000	-6010000	2815820
	-122.944	971000000	308000000	555000000	78100000	-122.944	8760000	9430000	-26800000	-7620920
	-122.946	512000000	377000000	481000000	207000000	-122.946	458000	-18100000	6060000	2475700
	-122.948	666000000	8093090	514000000	-174000000	-122.948	-3230000	2560000	-1680000	14981500
	-122.951	782000000	745000000	473000000	625000000	-122.951	9510000	-12100000	-6020000	-15734800
	-122.953	1240000000	203000000	339000000	397000000	-122.953	-15200000	1190000	-827000	-3263640
	-122.955	928000000	-116000000	169000000	185000000	-122.955	810000	15900000	23700000	1258620
	-122.958	1050000000	291000000	339000000	357000000	-122.958	2830000	15900000	-4540000	11905700
	-122.96	1100000000	562000000	-148000000	334000000	-122.96	-13900000	28100000	4590000	14349800
	-122.962	909000000	111000000	258000000	650000000	-122.962	10800000	-8190000	10500000	6351390
	-122.965	408000000	387000000	19400000	71000000	-122.965	3350000	2720000	-1910000	3444790
	-122.967	672000000	729000000	749000000	280000000	-122.967	6020000	3110000	-7060000	-4934170
	-122.969	883000000	254000000	506000000	-141000000	-122.969	5100000	-16000000	-14700000	9285430
	-122.972	1010000000	438000000	494000000	353000000	-122.972	-9370000	-5860000	7790000	14463100
	-122.974	1340000000	425000000	57900000	142000000	-122.974	14200000	3780000	7820000	-5494270
	-122.976	763000000	354000000	422000000	813000000	-122.976	874000	9240000	617000	4946610
	-122.979	882000000	412000000	420000000	481000000	-122.979	-6620000	-6070000	-1960000	-1841150
	-122.981	913000000	716000000	568000000	563000000	-122.981	-7510000	-3940000	-16000000	-2323070
	-122.983	674000000	429000000	-116000000	637000000	-122.983	-8850000	762000	3940000	-3042840
	-122.986	456000000	389000000	511000000	118000000	-122.986	9870000	-5670000	7140000	-20220900
	-122.988	642000000	40400000	519000000	782000000	-122.988	8480000	-18300000	8210000	-8389430
	-122.99	805000000	318000000	-121000000	226000000	-122.99	-1050000	1510000	1980000	-3482090
	-122.992	1020000000	601000000	128000000	171000000	-122.992	9390000	8020000	1300000	-969600
	-122.995	904000000	476000000	457000000	323000000	-122.995	-14400000	1890000	4230000	6077470
	-122.997	677000000	323000000	758000000	199000000	-122.997	-4820000	6350000	-4220000	1004770
	-122.999	573000000	617000000	535000000	629000000	-122.999	-10700000	-13900000	1920000	394675
	-123.002	1060000000	323000000	428000000	338000000	-123.002	4890000	-3960000	5260000	-21239200
	-123.004	892000000	377000000	672000000	322000000	-123.004	-15200000	-5980000	9370000	12033700
	-123.006	886000000	748000000	296000000	488000000	-123.006	2050000	10400000	-24400000	-4024010
	-123.009	926000000	210000000	321000000	-13800000	-123.009	7340000	-19400000	11000000	-3466500
	-123.011	898000000	316000000	474000000	218000000	-123.011	-6340000	3160000	13200000	-11941900
	-123.013	871000000	149000000	162000000	534000000	-123.013	-333000	1760000	6780000	791603
	-123.016	410000000	35100000	291000000	332000000	-123.016	-4440000	-961000	4530000	2217500
	-123.018	922000000	152000000	484000000	479000000	-123.018	-14900000	-2100000	-5130000	-10399000
	-123.02	797000000	345000000	432000000	292000000	-123.02	-7120000	2520000	-6470000	-11592700
	-123.023	710000000	722000000	558000000	178000000	-123.023	-5410000	-7700000	-3150000	10140900
	-123.025	907000000	702000000	59600000	10700000	-123.025	2380000	-17100000	-7280000	-8767050
	-123.027	771000000	29500000	290000000	7971650	-123.027	13100000	4010000	-20500000	-144973
	-123.03	1060000000	411000000	152000000	-4179330	-123.03	21100000	-9480000	290000	5532310
	-123.032	695000000	664000000	486000000	446000000	-123.032	13200000	-6450000	-20200000	-9111760
	-123.034	788000000	356000000	355000000	453000000	-123.034	-3900000	-4760000	18200000	5803670
	-123.036	736000000	355000000	470000000	516000000	-123.036	-10100000	5820000	11400000	7642140
	-123.039	637000000	325000000	-55300000	191000000	-123.039	-6210000	3930000	6070000	-1318600
	-123.041	666000000	175000000	736000000	405000000	-123.041	19800000	-16800000	12300000	-9219170
	-123.043	464000000	224000000	698000000	478000000	-123.043	13800000	-4810000	-5620000	6311730
	-123.046	788000000	277000000	313000000	190000000	-123.046	-14100000	16900000	-17400000	4467020
	-123.048	894000000	489000000	886000000	20400000	-123.048	2710000	850000	-8980000	-12831800
	-123.05	963000000	507000000	352000000	156000000	-123.05	9250000	11100000	7880000	-3888150
	-123.053	871000000	361000000	157000000	325000000	-123.053	-13900000	4210000	-10100000	968781
	-123.055	812000000	98000000	352000000	123000000	-123.055	-15800000	-7820000	12000000	6269000
	-123.057	548000000	633000000	291000000	67800000	-123.057	7190000	-3530000	-2210000	-3848040
	-123.06	705000000	304000000	380000000	423000000	-123.06	-7470000	14400000	5740000	-15030600
	-123.062	538000000	490000000	545000000	523000000	-123.062	2770000	-5460000	1750000	1924970
	-123.064	881000000	276000000	161000000	404000000	-123.064	1180000	9310000	4640000	-9936920
	-123.067	747000000	158000000	444000000	220000000	-123.067	-15100000	-5810000	-12500000	-4085480
	-123.069	545000000	445000000	-28100000	196000000	-123.069	-13900000	22400000	10400000	-26742600
	-123.071	956000000	206000000	456000000	193000000	-123.071	-11800000	-13200000	10500000	768845
	-123.074	509000000	43100000	362000000	217000000	-123.074	2630000	11900000	6210000	11807300
	-123.076	963000000	297000000	559000000	494000000	-123.076	7830000	6230000	-2230000	5123560
	-123.078	651000000	205000000	181000000	346000000	-123.078	7550000	5440000	-4300000	-2800200
	-123.08	525000000	300000000	292000000	-106000000	-123.08	-1660000	14300000	-6000000	-17303600
	-123.083	645000000	18800000	500000000	256000000	-123.083	-5090000	2080000	8240000	4640100
	-123.085	297000000	484000000	86900000	131000000	-123.085	6070000	6390000	1400000	-24156300
	-123.087	602000000	226000000	651000000	253000000	-123.087	-7770000	6410000	1800000	-17826200
	-123.09	295000000	337000000	339000000	-36200000	-123.09	12000000	-2030000	-15800000	11875000
	-123.092	701000000	254000000	91900000	256000000	-123.092	-5750000	-9600000	-2640000	1511010
	-123.094	570000000	498000000	489000000	288000000	-123.094	-12200000	-10200000	2030000	7010410
	-123.097	775000000	557000000	-79600000	502000000	-123.097	1920000	3120000	-13000000	-9882800
	-123.099	570000000	32200000	215000000	505000000	-123.099	15800000	-6300000	-213000	-3776050
	-123.101	724000000	-119000000	161000000	-20100000	-123.101	-16700000	-2800000	12800000	5931830
	-123.104	656000000	74700000	268000000	248000000	-123.104	9600000	-4480000	11900000	-16640800
	-123.106	790000000	374000000	479000000	333000000	-123.106	8290000	-4140000	21500000	-6757430
	-123.108	748000000	-117000000	282000000	-7638940	-123.108	11500000	855000	3900000	3490380
	-123.111	426000000	203000000	433000000	-115000000	-123.111	-8500000	1900000	-16600000	11034200
	-123.113	867000000	283000000	344000000	-161000000	-123.113	-14000000	-7060000	12000000	6921700
	-123.115	584000000	197000000	277000000	423000000	-123.115	12300000	-7450000	-2600000	3369910
	-123.118	661000000	131000000	342000000	507000000	-123.118	-16900000	3380000	-3020000	5295130
	-123.12	575000000	489000000	350000000	250000000	-123.12	-33500000	-13800000	19800000	18367400
	-123.122	385000000	30500000	376000000	205000000	-123.122	-6010000	-10900000	-18200000	-16805800
	-123.124	805000000	422000000	754000000	-385000000	-123.124	7800000	-8630000	-16200000	300237
	-123.127	497000000	200000000	37100000	152000000	-123.127	9300000	4500000	19600000	5360030
	-123.129	718000000	242000000	275000000	341000000	-123.129	-4640000	3560000	19100000	-12559800
	-123.131	564000000	103000000	319000000	333000000	-123.131	8180000	-6110000	9600000	6025750
	-123.134	528000000	196000000	539000000	138000000	-123.134	-20700000	14300000	-1150000	-1040640
	-123.136	661000000	-1036900	217000000	372000000	-123.136	2770000	-2880000	-1370000	-5233430
	-123.138	698000000	382000000	357000000	1086590	-123.138	-1480000	4490000	-16200000	-27245000
	-123.141	471000000	159000000	384000000	234000000	-123.141	3870000	-3070000	-14500000	-12874300
	-123.143	753000000	257000000	444000000	601000000	-123.143	-3890000	-4990000	-18900000	16370800
	-123.145	752000000	90300000	283000000	421000000	-123.145	-1200000	-13600000	-5450000	-21206700
	-123.148	510000000	75100000	300000000	95600000	-123.148	-8490000	5720000	-225000	-956237
	-123.15	747000000	104000000	482000000	816000000	-123.15	1720000	7960000	20000000	-3031960
	-123.152	876000000	742000000	336000000	-3520740	-123.152	-1250000	11400000	8370000	-21311900
	-123.155	701000000	361000000	316000000	23000000	-123.155	-4660000	28000000	6540000	-21466800
	-123.157	478000000	181000000	328000000	636000000	-123.157	-2710000	6770000	-3060000	-21309200
	-123.159	708000000	-9986500	332000000	636000000	-123.159	8850000	-904000	-1500000	-2945770
	-123.162	701000000	300000000	584000000	717000000	-123.162	-327000	1780000	-10900000	17325900
	-123.164	373000000	212000000	9802990	398000000	-123.164	15200000	-2340000	-10900000	-3609860
	-123.166	335000000	382000000	114000000	133000000	-123.166	-2430000	-4500000	883000	-499507
	-123.169	649000000	29000000	34600000	193000000	-123.169	-2760000	-8370000	-12600000	5532670
	-123.171	591000000	416000000	271000000	106000000	-123.171	-6030000	16700000	-15000000	6693020
	-123.173	394000000	500000000	34400000	71400000	-123.173	-6540000	-8560000	26800000	3733840
	-123.175	741000000	484000000	380000000	410000000	-123.175	2420000	-4210000	19400000	6738760
	-123.178	583000000	-27000000	238000000	533000000	-123.178	-192000	-8860000	-7890000	-9634360
	-123.18	1010000000	11200000	128000000	-123000000	-123.18	-5190000	8260000	-2820000	-18006800
	-123.182	337000000	205000000	340000000	435000000	-123.182	-4330000	-4740000	-8900000	-2483660
	-123.185	411000000	217000000	-44200000	-72800000	-123.185	181000	-4910000	-8740000	-9007770
	-123.187	422000000	59800000	19700000	482000000	-123.187	15500000	9440000	1090000	-14822100
	-123.189	313000000	-6071200	183000000	161000000	-123.189	-7200000	8820000	12400000	-6811700
	-123.192	878000000	54900000	644000000	98500000	-123.192	-5450000	7450000	22500000	-13867100
	-123.194	581000000	521000000	579000000	165000000	-123.194	9160000	209000	-22600000	-6245610
	-123.196	643000000	454000000	3763870	438000000	-123.196	-9270000	-5060000	-4270000	7757590
	-123.199	318000000	691000000	374000000	153000000	-123.199	5170000	6240000	-9270000	4645560
	-123.201	824000000	164000000	123000000	239000000	-123.201	10300000	-2540000	12000000	-20548000
	-123.203	580000000	306000000	269000000	276000000	-123.203	1040000	-6600000	1590000	-480358
	-123.206	502000000	3467060	453000000	307000000	-123.206	-3540000	-251000	13500000	-1375360
	-123.208	760000000	214000000	610000000	351000000	-123.208	4610000	-2770000	7480000	-8943620
	-123.21	657000000	207000000	-81600000	4874620	-123.21	-11100000	4360000	424000	-1512990
	-123.213	427000000	204000000	345000000	330000000	-123.213	-6040000	-16600000	6360000	1816650
	-123.215	378000000	144000000	385000000	-127000000	-123.215	-5650000	-12400000	-16900000	5192370
	-123.217	551000000	38100000	680000000	326000000	-123.217	-1670000	2430000	-14500000	-8266140
	-123.219	273000000	-36600000	706000000	350000000	-123.219	-25500000	-11800000	-11600000	12396300
	-123.222	197000000	265000000	296000000	165000000	-123.222	-6290000	-6260000	-4700000	-6128870
	-123.224	345000000	164000000	227000000	361000000	-123.224	-12400000	6830000	-265000	-15433000
	-123.226	597000000	186000000	155000000	101000000	-123.226	-9570000	23100000	1490000	-416282
	-123.229	663000000	684000000	539000000	201000000	-123.229	-10600000	5020000	-3530000	-10311800
	-123.231	673000000	322000000	348000000	-12300000	-123.231	9920000	20200000	12000000	-8483790
	-123.233	768000000	106000000	123000000	216000000	-123.233	9420000	16200000	8630000	-18667900
	-123.236	565000000	139000000	118000000	285000000	-123.236	13800000	-2750000	5790000	6857960
	-123.238	540000000	-32900000	171000000	71900000	-123.238	3830000	761000	10300000	-4654750
	-123.24	554000000	206000000	463000000	23600000	-123.24	-4900000	-3620000	-4170000	-3924710
	-123.243	579000000	194000000	261000000	59800000	-123.243	-11400000	-4370000	3420000	4852970
	-123.245	150000000	95000000	502000000	-125000000	-123.245	1340000	-3310000	-12200000	-3820950
	-123.247	694000000	227000000	366000000	539000000	-123.247	-7310000	5270000	4180000	-3357800
	-123.25	602000000	350000000	175000000	434000000	-123.25	-6690000	2360000	-6300000	-5505660
	-123.252	662000000	70700000	290000000	305000000	-123.252	4300000	4150000	-18100000	-17622500
	-123.254	856000000	49600000	58600000	30900000	-123.254	2900000	3590000	-6070000	-2313220
	-123.257	669000000	-147000000	234000000	256000000	-123.257	13600000	513000	2970000	-12594000
	-123.259	758000000	40800000	351000000	-46700000	-123.259	-14900000	974000	11400000	-11477100
	-123.261	537000000	345000000	53700000	368000000	-123.261	17600000	4470000	10100000	7124450
	-123.263	411000000	453000000	356000000	552000000	-123.263	-16400000	-15200000	3780000	4919090
	-123.266	281000000	-81000000	-464000000	-4570460	-123.266	-12200000	2680000	11900000	-12427200
	-123.268	303000000	274000000	121000000	146000000	-123.268	11200000	75200	13700000	-651802
	-123.27	326000000	107000000	251000000	343000000	-123.27	-19500000	3640000	-15000000	5105660
	-123.273	376000000	62900000	216000000	488000000	-123.273	-5830000	-11400000	-19600000	-8970910
	-123.275	774000000	330000000	622000000	-33300000	-123.275	6770000	-4940000	-4910000	-846259
	-123.277	576000000	535000000	205000000	386000000	-123.277	8030000	14100000	-5850000	-4993250
	-123.28	263000000	584000000	36500000	560000000	-123.28	25100000	-2490000	2950000	5051960
	-123.282	121000000	-119000000	565000000	227000000	-123.282	-15200000	2160000	-3370000	-12240500
	-123.284	434000000	306000000	353000000	-147000000	-123.284	10100000	-14100000	228000	-786688
	-123.287	462000000	180000000	223000000	-78800000	-123.287	1920000	16800000	-12800000	-9205020
	-123.289	315000000	-86900000	23700000	70100000	-123.289	2110000	-5220000	-2190000	3649920
	-123.291	429000000	526000000	56000000	270000000	-123.291	11700000	12300000	9960000	-3440560
	-123.294	389000000	165000000	243000000	5144770	-123.294	-9240000	-6610000	13700000	-10396700
	-123.296	455000000	-93500000	250000000	500000000	-123.296	3520000	15500000	-9850000	-5822720
	-123.298	411000000	451000000	129000000	344000000	-123.298	1630000	8890000	-14000000	22267300
	-123.301	652000000	393000000	440000000	-78100000	-123.301	2170000	-4240000	1190000	-2383640
	-123.303	935000000	316000000	328000000	26300000	-123.303	-12300000	-4490000	1820000	-24716000
	-123.305	675000000	-156000000	-2664160	138000000	-123.305	-16400000	-12200000	-15300000	-14561800
	-123.307	958000000	-92900000	-97700000	11000000	-123.307	404000	933000	9670000	3430320
	-123.31	601000000	250000000	563000000	206000000	-123.31	1850000	-29500000	13600000	-18175300
	-123.312	608000000	119000000	521000000	102000000	-123.312	2260000	-10900000	2720000	-9282970
	-123.314	299000000	59900000	404000000	206000000	-123.314	-11900000	-12500000	3710000	-2347700
	-123.317	635000000	-185000000	216000000	-112000000	-123.317	17300000	-4920000	150000	-1706010
	-123.319	537000000	188000000	431000000	10300000	-123.319	-10200000	5910000	-3230000	-11051300
	-123.321	262000000	473000000	-144000000	246000000	-123.321	-277000	3810000	-3350000	9126140
	-123.324	586000000	112000000	-76700000	83000000	-123.324	10400000	-1940000	-1000000	-8548280
	-123.326	574000000	469000000	515000000	38200000	-123.326	2880000	-4100000	-768000	391475
	-123.328	589000000	-102000000	180000000	163000000	-123.328	-8390000	12800000	-5790000	5493350
	-123.331	730000000	-95300000	-197000000	606000000	-123.331	10800000	-13900000	-7100000	7950640
	-123.333	734000000	260000000	145000000	79100000	-123.333	-976000	20200000	-608000	-2151090
	-123.335	398000000	-25700000	110000000	407000000	-123.335	6760000	8610000	-15600000	-4044160
	-123.338	618000000	372000000	283000000	227000000	-123.338	-23900000	2690000	-5720000	11159900
	-123.34	288000000	188000000	184000000	568000000	-123.34	7020000	1750000	-12100000	5095320
	-123.342	189000000	93300000	290000000	-19500000	-123.342	-10800000	-26600000	-1710000	-13835500
	-123.345	12200000	261000000	152000000	272000000	-123.345	2230000	806000	2860000	-1097750
	-123.347	117000000	58200000	228000000	-58500000	-123.347	-1220000	1370000	-2920000	-1586460
	-123.349	305000000	360000000	389000000	536000000	-123.349	1040000	-7310000	12600000	8518300
	-123.351	33600000	392000000	-98100000	144000000	-123.351	3010000	5900000	-1800000	-3490070
	-123.354	748000000	-133000000	134000000	-98100000	-123.354	-3680000	-1320000	-1460000	-623795
	-123.356	107000000	375000000	101000000	433000000	-123.356	-8200000	-7240000	-15200000	5416090
	-123.358	405000000	-91900000	538000000	-115000000	-123.358	-16700000	12000000	-64900	400358
	-123.361	504000000	473000000	-211000000	131000000	-123.361	-10200000	1290000	5440000	-9085390
	-123.363	284000000	290000000	136000000	185000000	-123.363	16300000	-6970000	17000000	-845901
	-123.365	573000000	288000000	-180000000	486000000	-123.365	-12000000	7750000	135000	346675
	-123.368	854000000	73900000	96100000	6360670	-123.368	-4290000	3350000	9840000	1089820
	-123.37	564000000	332000000	292000000	266000000	-123.37	-7530000	4410000	3350000	-16123400
	-123.372	472000000	221000000	243000000	298000000	-123.372	-4210000	7010000	5010000	-1775720
	-123.375	426000000	15600000	260000000	303000000	-123.375	6890000	6290000	-4790000	-2143540
	-123.377	510000000	30700000	163000000	125000000	-123.377	8930000	5460000	-14600000	1702320
	-123.379	80100000	-29800000	353000000	309000000	-123.379	2320000	20300000	-6170000	-8091650
	-123.382	367000000	64400000	269000000	73000000	-123.382	5930000	18300000	-5110000	-16244200
	-123.384	565000000	-50200000	438000000	252000000	-123.384	7830000	13000000	-4330000	-676608
	-123.386	353000000	294000000	276000000	473000000	-123.386	8320000	-19500000	-11900000	8293610
	-123.389	396000000	128000000	482000000	25500000	-123.389	-8970000	-4950000	-6560000	-11025400
	-123.391	672000000	195000000	-318000000	-225000000	-123.391	-7890000	-21800000	-9200000	-10668800
	-123.393	723000000	101000000	105000000	-141000000	-123.393	2480000	2360000	-8960000	13226300
	-123.395	494000000	282000000	73600000	378000000	-123.395	-5540000	-5830000	-7360000	24022300
	-123.398	185000000	-117000000	240000000	80300000	-123.398	-10400000	-4840000	-2660000	4443420
	-123.4	591000000	176000000	547000000	10200000	-123.4	14300000	-496000	4000000	-3434600
	-123.402	369000000	178000000	-49300000	176000000	-123.402	-1920000	-9100000	18700000	8510640
	-123.405	468000000	136000000	86700000	-41700000	-123.405	14100000	2230000	3410000	-8782670
	-123.407	749000000	69600000	397000000	210000000	-123.407	12400000	-8120000	19100000	12413500
	-123.409	455000000	371000000	8817330	171000000	-123.409	-3030000	2340000	-575000	-9118980
	-123.412	597000000	110000000	-2037550	10500000	-123.412	15200000	5870000	18000000	-5906690
	-123.414	169000000	177000000	-16200000	276000000	-123.414	-210000	-6380000	-2370000	-12121400
	-123.416	508000000	367000000	241000000	434000000	-123.416	4710000	-7140000	-16000000	20212700
	-123.419	419000000	286000000	105000000	568000000	-123.419	13700000	1300000	4520000	15993900
	-123.421	819000000	-214000000	279000000	341000000	-123.421	-825000	-3270000	-1560000	9934130
	-123.423	692000000	47800000	199000000	-185000000	-123.423	-6310000	7700000	-1820000	5030600
	-123.426	599000000	239000000	493000000	-72500000	-123.426	-12400000	4270000	-159000	7419320
	-123.428	390000000	189000000	289000000	330000000	-123.428	2800000	-22100000	-7720000	-979840
	-123.43	499000000	71200000	199000000	-33600000	-123.43	18400000	-4980000	5120000	-17458000
	-123.433	572000000	286000000	154000000	-14400000	-123.433	9700000	7310000	-5560000	-21369700
	-123.435	389000000	67600000	339000000	251000000	-123.435	-7160000	-2070000	18800000	-2480720
	-123.437	747000000	-124000000	622000000	-34600000	-123.437	-12500000	9160000	9220000	-9967050
	-123.439	176000000	223000000	163000000	280000000	-123.439	-2340000	-4660000	247000	-6890370
	-123.442	216000000	-336000000	-30400000	-48700000	-123.442	9040000	1810000	-16300000	-9758980
	-123.444	465000000	227000000	46200000	-66300000	-123.444	1460000	-6540000	-620000	-3927630
	-123.446	755000000	119000000	114000000	148000000	-123.446	7950000	10400000	-13700000	-3414500
	-123.449	101000000	-207000000	-98300000	170000000	-123.449	-2990000	-889000	-8640000	4801150
	-123.451	341000000	60100000	175000000	253000000	-123.451	-1790000	-18600000	-37700000	-207795
	-123.453	384000000	162000000	42100000	-219000000	-123.453	-5710000	-9450000	14600000	-9248280
	-123.456	500000000	552000000	-12900000	85400000	-123.456	1990000	-16300000	9700000	-5751400
	-123.458	461000000	106000000	32300000	-65400000	-123.458	17700000	-11600000	6690000	9234150
	-123.46	645000000	203000000	66300000	175000000	-123.46	11300000	3150000	-14500000	7356930
	-123.463	158000000	-135000000	277000000	212000000	-123.463	-10300000	1440000	-9580000	2749800
	-123.465	489000000	-57100000	254000000	83700000	-123.465	-6230000	7810000	-6350000	7320600
	-123.467	703000000	441000000	-206000000	163000000	-123.467	-17500000	-2010000	-1410000	-3758180
	-123.47	374000000	186000000	83300000	43600000	-123.47	-5470000	6330000	6350000	-2057220
	-123.472	408000000	243000000	420000000	104000000	-123.472	17900000	-17800000	21200000	24450800
	-123.474	302000000	-6599060	264000000	203000000	-123.474	6480000	824000	-986000	-18515800
	-123.477	572000000	-115000000	271000000	17900000	-123.477	2680000	1590000	6100000	4631860
	-123.479	472000000	39400000	-52100000	106000000	-123.479	-25400000	4950000	15500000	7618790
	-123.481	107000000	107000000	355000000	409000000	-123.481	-12600000	-3320000	-2380000	10601800
	-123.483	724000000	315000000	-300000000	-19700000	-123.483	-22700000	9840000	11400000	10484200
	-123.486	283000000	275000000	27300000	-294000000	-123.486	-19100000	2670000	3630000	2069860
	-123.488	477000000	453000000	138000000	-51400000	-123.488	1790000	-1420000	-1050000	-3119080
	-123.49	-47800000	216000000	17300000	140000000	-123.49	-2770000	-7070000	-1860000	15169700
	-123.493	444000000	-11700000	333000000	173000000	-123.493	12800000	-19000000	18400000	-3716760
	-123.495	258000000	73300000	-57200000	803000000	-123.495	-202000	6200000	9360000	15422500
	-123.497	500000000	17300000	31600000	115000000	-123.497	4370000	3050000	1860000	-13825300
	-123.5	637000000	307000000	17500000	181000000	-123.5	-6040000	1950000	6110000	-11934700
	-123.502	542000000	32200000	486000000	-126000000	-123.502	-881000	-18700000	-14700000	8808860
	-123.504	759000000	202000000	519000000	374000000	-123.504	-2300000	13800000	-5920000	-9349960
	-123.507	281000000	-16700000	359000000	442000000	-123.507	-4240000	-702000	-9440000	-6297630
	-123.509	511000000	259000000	125000000	214000000	-123.509	-21300000	7410000	4040000	-13004900
	-123.511	648000000	175000000	43700000	60400000	-123.511	6530000	-4680000	7190000	10683800
	-123.514	260000000	192000000	90700000	219000000	-123.514	14100000	6230000	-17100000	-20104400
	-123.516	586000000	506000000	366000000	268000000	-123.516	-16600000	-9040000	2600000	-11242700
	-123.518	218000000	199000000	22100000	85400000	-123.518	-3620000	9100000	31600000	-18557200
	-123.521	351000000	-123000000	467000000	-31900000	-123.521	-3300000	455000	-11100000	22708500
	-123.523	257000000	271000000	-172000000	379000000	-123.523	-566000	-1750000	-3490000	-4328960
	-123.525	453000000	196000000	414000000	143000000	-123.525	-16800000	13800000	2660000	18371600
	-123.528	263000000	184000000	190000000	363000000	-123.528	-5160000	4810000	-11500000	11551700
	-123.53	430000000	356000000	487000000	23200000	-123.53	4500000	21200000	12800000	6021530
	-123.532	280000000	241000000	262000000	297000000	-123.532	4630000	7450000	-124000	-7796070
	-123.534	334000000	-33200000	182000000	330000000	-123.534	-225000	-9520000	-6270000	-5313540
	-123.537	341000000	76600000	218000000	301000000	-123.537	10400000	6050000	-2720000	-1353240
	-123.539	417000000	253000000	214000000	405000000	-123.539	-2240000	8300000	-12700000	-27226400
	-123.541	689000000	-12300000	130000000	-242000000	-123.541	-9260000	-688000	7660000	3661800
	-123.544	320000000	152000000	212000000	491000000	-123.544	-12200000	12900000	-271000	-5328640
	-123.546	129000000	203000000	130000000	-24500000	-123.546	20300000	5230000	11200000	-5727410
	-123.548	620000000	-67700000	-14500000	-72900000	-123.548	3720000	-6900000	12800000	-4503810
	-123.551	357000000	75500000	-172000000	510000000	-123.551	3400000	-7460000	-7890000	-7122230
	-123.553	736000000	105000000	213000000	370000000	-123.553	17900000	14900000	3160000	873088
	-123.555	574000000	-66200000	313000000	83100000	-123.555	-911000	9500000	-8430000	-11795900
	-123.558	379000000	234000000	175000000	384000000	-123.558	-20400000	7810000	-3800000	-3181820
	-123.56	493000000	387000000	161000000	-124000000	-123.56	6280000	16100000	8990000	4179230
	-123.562	278000000	196000000	205000000	-223000000	-123.562	217000	9000000	-2780000	-19131400
	-123.565	88100000	-83600000	79700000	-5237020	-123.565	2260000	1120000	10100000	1278360
	-123.567	527000000	-252000000	443000000	319000000	-123.567	13600000	3570000	22900000	-20829500
	-123.569	263000000	252000000	-39000000	443000000	-123.569	5880000	4980000	12500000	5196240
	-123.572	297000000	-94800000	-87500000	-11900000	-123.572	-12500000	-7370000	-2950000	4080200
	-123.574	340000000	-109000000	233000000	77800000	-123.574	-4700000	9550000	-627000	6393420
	-123.576	629000000	-173000000	-62700000	121000000	-123.576	-13600000	20000000	-307000	-1738340
	-123.578	730000000	250000000	143000000	95200000	-123.578	-14700000	17800000	21700000	4411160
	-123.581	806000000	260000000	100000000	364000000	-123.581	-6510000	-5120000	3670000	-5094730
	-123.583	557000000	136000000	62600000	582000000	-123.583	-18000000	-18100000	-700000	-4360910
	-123.585	110000000	124000000	292000000	162000000	-123.585	-8390000	-23000000	-7720000	-5390050
	-123.588	92000000	264000000	181000000	89300000	-123.588	1400000	9110000	11500000	-3083900
	-123.59	285000000	241000000	-31700000	127000000	-123.59	-4310000	-9380000	-53900	4087810
	-123.592	124000000	111000000	-1294620	39800000	-123.592	-14000000	-539000	9910000	5555870
	-123.595	542000000	407000000	7127200	304000000	-123.595	23300000	-26900000	12800000	-1332810
	-123.597	827000000	-69200000	314000000	401000000	-123.597	4340000	-11100000	-9560000	-1179490
	-123.599	633000000	318000000	522000000	70700000	-123.599	9920000	7770000	-3800000	8829470
	-123.602	640000000	143000000	116000000	1077600	-123.602	-1560000	6780000	-11200000	-25705300
	-123.604	539000000	59500000	319000000	-84400000	-123.604	17300000	-2520000	-14900000	-4013180
	-123.606	357000000	-233000000	443000000	-293000000	-123.606	-6660000	-9210000	1310000	-22623700
	-123.609	560000000	386000000	294000000	174000000	-123.609	-15500000	8150000	-5830000	-2538570
	-123.611	532000000	302000000	86000000	173000000	-123.611	-4110000	3260000	3830000	3027460
	-123.613	533000000	263000000	97500000	-119000000	-123.613	-42200	-8860000	-9820000	-1102440
	-123.616	627000000	-120000000	398000000	271000000	-123.616	-8430000	5170000	13100000	-5950440
	-123.618	707000000	430000000	328000000	498000000	-123.618	4260000	-4460000	-17400000	-3991940
	-123.62	558000000	-213000000	264000000	125000000	-123.62	13600000	2540000	14600000	-766310
	-123.622	471000000	301000000	223000000	279000000	-123.622	-18200000	5250000	-16500000	-11327800
	-123.625	377000000	143000000	430000000	-98500000	-123.625	8650000	-3120000	-14200000	-3968770
	-123.627	464000000	202000000	216000000	-60900000	-123.627	6480000	-20600000	6430000	-9858870
	-123.629	220000000	-57700000	-182000000	92900000	-123.629	-12100000	9890000	-6740000	-1128290
	-123.632	619000000	336000000	-135000000	99800000	-123.632	15600000	-3040000	-8310000	-2001130
	-123.634	284000000	-211000000	157000000	-148000000	-123.634	72800	4010000	-6230000	25885400
	-123.636	458000000	244000000	327000000	-143000000	-123.636	-28700000	-3110000	-20800000	-14325000
	-123.639	231000000	225000000	-62300000	356000000	-123.639	1610000	-3460000	989000	5170480
	-123.641	211000000	-244000000	291000000	269000000	-123.641	2960000	13100000	-2480000	8286490
	-123.643	306000000	222000000	439000000	26600000	-123.643	1050000	-1790000	-4130000	8313520
	-123.646	582000000	355000000	334000000	-265000000	-123.646	2870000	-1150000	-6830000	15051600
	-123.648	168000000	15000000	576000000	134000000	-123.648	5370000	5280000	10300000	-2557490
	-123.65	301000000	-89600000	445000000	90900000	-123.65	-925000	14600000	10000000	-29322000
	-123.653	239000000	36200000	61600000	-30000000	-123.653	1070000	13300000	16600000	-20117200
	-123.655	521000000	-30500000	448000000	96800000	-123.655	-21200000	-239000	-8150000	1261080
	-123.657	511000000	-327000000	426000000	133000000	-123.657	7340000	-7860000	4790000	3834290
	-123.66	15000000	61100000	65000000	345000000	-123.66	3750000	14900000	6240000	645632
	-123.662	295000000	73900000	123000000	254000000	-123.662	-9810000	7700000	-12700000	-10850200
	-123.664	269000000	108000000	255000000	149000000	-123.664	31100000	4830000	-8370000	5578060
	-123.666	350000000	272000000	-492000000	386000000	-123.666	2030000	10400000	7100000	3181360
	-123.669	44700000	-368000000	228000000	482000000	-123.669	21600000	907000	13900000	-1102920
	-123.671	393000000	560000000	-103000000	362000000	-123.671	-999000	16500000	-1350000	2332540
	-123.673	307000000	-186000000	295000000	151000000	-123.673	-22900000	10700000	-2470000	7997700
	-123.676	585000000	-25200000	-175000000	7911200	-123.676	-29200000	-5520000	4150000	-4066820
	-123.678	393000000	-217000000	-136000000	-52900000	-123.678	-4550000	-20600000	5790000	10066700
	-123.68	517000000	63000000	-16600000	415000000	-123.68	4740000	4780000	2750000	-17801300
	-123.683	-6541150	239000000	19700000	534000000	-123.683	-4870000	-7680000	-2490000	15177400
	-123.685	308000000	123000000	359000000	-7295520	-123.685	25700000	-1530000	11700000	-3509120
	-123.687	138000000	-117000000	32700000	258000000	-123.687	-12000000	13700000	5450000	2879210
	-123.69	300000000	-89500000	92800000	-59200000	-123.69	-7310000	-11900000	-16200000	-5967900
	-123.692	69100000	207000000	193000000	215000000	-123.692	10600000	2560000	4100000	13292400
	-123.694	568000000	-16400000	-19000000	388000000	-123.694	-14400000	9320000	-4450000	-19215800
	-123.697	151000000	328000000	16700000	-136000000	-123.697	-17700000	-13300000	1150000	1358980
	-123.699	33600000	234000000	216000000	-42700000	-123.699	7580000	16300000	2440000	-2063870
	-123.701	442000000	-90600000	73900000	197000000	-123.701	-3130000	-13500000	-675000	8969320
	-123.704	458000000	11900000	26700000	1885920	-123.704	4030000	19600000	938000	-29993300
	-123.706	193000000	49100000	82000000	321000000	-123.706	14500000	3350000	3230000	6178410
	-123.708	575000000	52400000	-117000000	-49800000	-123.708	4020000	4010000	-11700000	-7314840
	-123.71	460000000	-250000000	298000000	383000000	-123.71	-7020000	20500000	-14900000	-15279900
	-123.713	789000000	52400000	194000000	-12900000	-123.713	-839000	3860000	8390000	-10969600
	-123.715	479000000	71200000	313000000	416000000	-123.715	-16300000	-1130000	12900000	15702800
	-123.717	543000000	-80500000	83200000	306000000	-123.717	-1350000	7420000	-7110000	21657700
	-123.72	635000000	289000000	137000000	234000000	-123.72	-7670000	11400000	-15200000	-12658200
	-123.722	335000000	181000000	394000000	252000000	-123.722	406000	-11600000	-227000	-6880310
	-123.724	466000000	-166000000	261000000	-194000000	-123.724	3900000	-11000000	1020000	3023540
	-123.727	500000000	177000000	-14700000	-50600000	-123.727	19500000	-11800000	3330000	1785600
	-123.729	447000000	178000000	104000000	-8910020	-123.729	12800000	1590000	-3410000	-10894000
	-123.731	659000000	70500000	834000000	-6826560	-123.731	12400000	2060000	-14600000	-17808700
	-123.734	298000000	83400000	81300000	87900000	-123.734	-1590000	16100000	-479000	-9468570
	-123.736	492000000	243000000	311000000	547136	-123.736	-4170000	6170000	-31700000	21061700
	-123.738	234000000	-106000000	-196000000	-241000000	-123.738	796000	15300000	5890000	-170061
	-123.741	603000000	-135000000	182000000	153000000	-123.741	-1930000	-3930000	788000	10404800
	-123.743	291000000	494000000	491000000	376000000	-123.743	5210000	-15400000	9580000	-9058200
	-123.745	264000000	-268000000	633000000	155000000	-123.745	12600000	19100000	5690000	-1177570
	-123.748	557000000	-239000000	447000000	245000000	-123.748	10900000	-12900000	15300000	-14955600
	-123.75	373000000	443000000	476000000	173000000	-123.75	600000	-15400000	6300000	-10230500
	-123.752	160000000	-322000000	-67900000	204000000	-123.752	-491000	-2560000	887000	-14523100
	-123.754	310000000	-270000000	85800000	114000000	-123.754	-2520000	6600000	-3170000	-8432590
	-123.757	550000000	191000000	17700000	205000000	-123.757	7320000	-11100000	3150000	6332670
	-123.759	288000000	181000000	-151000000	-73300000	-123.759	-2730000	22100000	-2740000	-5099930
	-123.761	641000000	129000000	187000000	278000000	-123.761	-5050000	-8700000	-16500000	-11094200
	-123.764	493000000	141000000	435000000	369000000	-123.764	-3410000	-11500000	9500000	-19815300
	-123.766	504000000	122000000	144000000	33100000	-123.766	3630000	-14900000	-6020000	182298
	-123.768	158000000	21400000	128000000	182000000	-123.768	-2330000	8990000	-24500000	-2140520
	-123.771	591000000	-162000000	-6393660	75800000	-123.771	1550000	-64300	-2460000	6561790
	-123.773	500000000	282000000	430000000	430000000	-123.773	-11400000	11600000	-6580000	8288510
	-123.775	598000000	290000000	-49800000	-155000000	-123.775	373000	-5630000	4610000	304819
	-123.778	485000000	159000000	667000000	318000000	-123.778	3980000	11600000	-9350000	-981965
	-123.78	279000000	-344000000	528000000	-140000000	-123.78	5420000	-16100000	-14100000	2873090
	-123.782	507000000	-5885540	153000000	58000000	-123.782	6220000	-7240000	-11300	14483200
	-123.785	94700000	17800000	285000000	262000000	-123.785	-12100000	-9280000	-12800000	13646200
	-123.787	718000000	106000000	13500000	-26200000	-123.787	18400000	8180000	-8890000	-2850640
	-123.789	282000000	85200000	239000000	211000000	-123.789	-2340000	7670000	-12800000	13663600
	-123.792	454000000	145000000	-248000000	98100000	-123.792	-496000	12400000	1910000	-3219170
	-123.794	586000000	182000000	286000000	316000000	-123.794	3790000	-8250000	-3380000	-13781700
	-123.796	508000000	-248000000	499000000	-43000000	-123.796	11400000	2860000	-6160000	10191400
	-123.798	897000000	354000000	227000000	115000000	-123.798	-8840000	10600000	833000	20085900
	-123.801	137000000	173000000	51000000	-82200000	-123.801	-7430000	-8080000	-4730000	-8119300
	-123.803	505000000	-24600000	5318000	14100000	-123.803	21200000	-17600000	-5750000	11912100
	-123.805	227000000	27700000	191000000	549000000	-123.805	5040000	7430000	-3080000	-24538900
	-123.808	472000000	217000000	303000000	89200000	-123.808	17500000	-19100000	-7020000	1240170
	-123.81	116000000	-358000000	322000000	-149000000	-123.81	-14800000	-10200000	-11400000	4201730
	-123.812	288000000	170000000	126000000	2901630	-123.812	-2560000	-1160000	-19500000	-7943420
	-123.815	516000000	213000000	-141000000	289000000	-123.815	-2880000	16000000	573000	10053400
	-123.817	256000000	90100000	33400000	-159000000	-123.817	-12100000	-2530000	-4310000	1117130
	-123.819	328000000	-109000000	190000000	-146000000	-123.819	12100000	-18800000	-4870000	-3194620
	-123.822	348000000	256000000	407000000	308000000	-123.822	6150000	4950000	-11900000	-12793100
	-123.824	370000000	237000000	-106000000	-4212830	-123.824	38400	458000	-7080000	-17068800
	-123.826	211000000	-106000000	419000000	603000000	-123.826	-6130000	4080000	-4560000	-14847100
	-123.829	405000000	2824210	-31500000	114000000	-123.829	3980000	-12800000	-287000	3785450
	-123.831	471000000	-185000000	130000000	596000000	-123.831	-4250000	6520000	6950000	-2680880
	-123.833	264000000	236000000	18400000	77000000	-123.833	-8350000	-3120000	1420000	-182835
	-123.836	-138000000	233000000	378000000	251000000	-123.836	-1980000	-666000	1210000	-614400
	-123.838	-11000000	27100000	544000000	422000000	-123.838	-11900000	23400000	-12800000	3866390
	-123.84	573000000	175000000	251000000	67100000	-123.84	-8510000	5810000	-12700000	-8189930
	-123.843	404000000	48400000	112000000	-262000000	-123.843	2850000	-32800000	-11700000	-7928010
	-123.845	36800000	-58700000	128000000	125000000	-123.845	-17100000	-25200000	5230000	-10779400
	-123.847	138000000	91600000	138000000	298000000	-123.847	-771000	-23600000	1330000	4334870
	-123.849	477000000	55600000	-107000000	206000000	-123.849	-1140000	-2790000	-10600000	-4112130
	-123.852	731000000	76200000	-332000000	94900000	-123.852	3720000	7540000	-5760000	-16626400
	-123.854	87100000	-136000000	207000000	29900000	-123.854	-9570000	-22900000	11000000	2525540
	-123.856	114000000	317000000	39300000	92800000	-123.856	-23400000	4600000	-6550000	10445400
	-123.859	302000000	155000000	118000000	12500000	-123.859	-6350000	-2880000	2110000	9440260
	-123.861	462000000	88000000	371000000	-120000000	-123.861	-6680000	-7970000	-4800000	-4938880
	-123.863	71500000	151000000	80700000	-55400000	-123.863	-5100000	10700000	91500	-7980670
	-123.866	272000000	468000000	299000000	369000000	-123.866	-4480000	-16400000	20300000	-16906400
	-123.868	293000000	215000000	419000000	-24100000	-123.868	-6500000	-8070000	11800000	-1091610
	-123.87	495000000	-108000000	261000000	254000000	-123.87	3360000	4540000	8230000	6590110
	-123.873	557000000	59800000	30600000	267000000	-123.873	1670000	167000	-1430000	-13089300
	-123.875	481000000	286000000	-163000000	335000000	-123.875	-8560000	10200000	-21600000	-7843970
	-123.877	294000000	11000000	-109000000	469000000	-123.877	4870000	-9940000	14300000	11328700
	-123.88	574000000	-126000000	436000000	138000000	-123.88	14800000	-6270000	-15200000	16119000
	-123.882	271000000	414000000	299000000	-172000000	-123.882	2380000	2160000	19900000	-405274
	-123.884	251000000	398000000	175000000	249000000	-123.884	13400000	15100000	-18100000	-10632300
	-123.887	88900000	114000000	-246000000	373000000	-123.887	-11100000	-1610000	-8710000	-27498100
	-123.889	695000000	-83200000	-270000000	45800000	-123.889	-6620000	-21200000	-6000000	-23156200
	-123.891	1020000000	198000000	-8438720	187000000	-123.891	1230000	-14700000	-15100000	-12241000
	-123.893	506000000	-52600000	338000000	222000000	-123.893	-11500000	6250000	-5480000	-11743800
	-123.896	622000000	47700000	-80000000	123000000	-123.896	28600000	-1890000	-13700000	-11953200
	-123.898	389000000	152000000	419000000	5655040	-123.898	-9710000	14100000	-7500000	1095910
	-123.9	638000000	-35000000	97000000	239000000	-123.9	-3880000	-15100000	3970000	3458150
	-123.903	369000000	468000000	24900000	76100000	-123.903	-22800000	14400000	12400000	354662
	-123.905	592000000	189000000	72500000	533000000	-123.905	-6540000	3530000	-2470000	11717100
	-123.907	797000000	162000000	121000000	296000000	-123.907	-9910000	-16600000	-63800	-14730300
	-123.91	551000000	22900000	509000000	-96400000	-123.91	2140000	-10000000	-9540000	-10391700
	-123.912	107000000	371000000	244000000	-42600000	-123.912	-8650000	1680000	-12100000	2051530
	-123.914	452000000	-158000000	82200000	352000000	-123.914	417000	-3460000	2050000	-9338390
	-123.917	460000000	-2678900	42600000	308000000	-123.917	-36300000	-1850000	-11400000	-5926660
	-123.919	420000000	55600000	265000000	45500000	-123.919	-15400000	6040000	-14700000	-6835810
	-123.921	150000000	226000000	115000000	-41900000	-123.921	-6930000	-13800000	5010000	-2337560
	-123.924	588000000	8079250	-88600000	141000000	-123.924	-2980000	2720000	-1120000	846285
	-123.926	754000000	237000000	427000000	-28200000	-123.926	-2710000	5960000	11000000	-4312400
	-123.928	314000000	680000000	84600000	253000000	-123.928	-14400000	-6820000	6090000	1036670
	-123.931	605000000	-74400000	322000000	471000000	-123.931	-6700000	-6100000	3440000	-10475100
	-123.933	521000000	-100000000	-178000000	302000000	-123.933	-19300000	-16300000	14400000	12227200
	-123.935	127000000	-6062420	299000000	44500000	-123.935	-7510000	4850000	-2620000	17027800
	-123.937	429000000	141000000	758000000	92000000	-123.937	13700000	-4950000	13800000	-10945600
	-123.94	379000000	176000000	203000000	264000000	-123.94	7280000	-14500000	-7740000	5500240
	-123.942	240000000	123000000	290000000	287000000	-123.942	9260000	5800000	2750000	3248540
	-123.944	373000000	-54100000	372000000	199000000	-123.944	5150000	-22700000	-10500000	-2965040
	-123.947	263000000	-78800000	284000000	462000000	-123.947	-12300000	1670000	3230000	-16704700
	-123.949	152000000	385000000	353000000	218000000	-123.949	11000000	-2200000	4660000	-6203030
	-123.951	359000000	396000000	491000000	22100000	-123.951	-8500000	-478000	-3100000	-803456
	-123.954	682000000	149000000	52600000	210000000	-123.954	-1800000	7570000	-3650000	7087800
	-123.956	236000000	265000000	260000000	223000000	-123.956	-74400	13400000	2570000	-12984500
	-123.958	35800000	733000000	131000000	322000000	-123.958	-483000	3400000	-4190000	1093760
	-123.961	275000000	512000000	254000000	273000000	-123.961	-5010000	5450000	-6990000	-4051400
	-123.963	375000000	211000000	188000000	327000000	-123.963	-5070000	-5430000	-3590000	-1761280
	-123.965	122000000	-141000000	90300000	454000000	-123.965	-4580000	5110000	2320000	2529330
	-123.968	955000000	371000000	311000000	384000000	-123.968	-5340000	-21900000	8840000	-18928900
	-123.97	635000000	123000000	302000000	88500000	-123.97	10000000	1050000	25100000	4139600
	-123.972	602000000	36800000	112000000	298000000	-123.972	6250000	3550000	9590000	-8517320
	-123.975	528000000	-187000000	8733200	107000000	-123.975	15000000	2620000	-2240000	-8021400
	-123.977	468000000	-214000000	-225000000	219000000	-123.977	501000	-4060000	3640000	-3790080
	-123.979	419000000	22700000	-72300000	122000000	-123.979	-6490000	1440000	-6130000	14435300
	-123.981	509000000	29100000	-50100000	456000000	-123.981	-13300000	1400000	-5890000	-18366200
	-123.984	646000000	-141000000	288000000	260000000	-123.984	1720000	-4650000	6280000	-12703900
	-123.986	113000000	-75600000	-216000000	-107000000	-123.986	7030000	-12600000	4480000	-2525620
	-123.988	467000000	148000000	4454180	21500000	-123.988	6860000	6130000	8800000	11902800
	-123.991	295000000	269000000	80400000	-44300000	-123.991	-2730000	-3590000	-5880000	-6879460
	-123.993	549000000	-146000000	328000000	121000000	-123.993	-10600000	13600000	-10500000	9050440
	-123.995	458000000	-134000000	42600000	-726528	-123.995	12700000	-5450000	11100000	-3424230
	-123.998	329000000	-272000000	440000000	-26100000	-123.998	-5870000	-8990000	-1050000	3983590
	-124	188000000	-105000000	89000000	113000000	-124	-18000000	4330000	-11100000	-12043800
	-124.002	242000000	763000000	216000000	333000000	-124.002	7630000	16200000	4260000	-9635070
	-124.005	381000000	320000000	564000000	186000000	-124.005	19700000	7010000	-8980000	-1336290
	-124.007	457000000	83300000	-104000000	208000000	-124.007	682000	10500000	2590000	-13132400
	-124.009	530000000	367000000	305000000	282000000	-124.009	4880000	424000	-5230000	-1892810
	-124.012	483000000	388000000	404000000	-18300000	-124.012	1710000	11500000	5420000	-6144460
	-124.014	631000000	422000000	222000000	254000000	-124.014	-5090000	-15900000	-9630000	-4832670
	-124.016	379000000	-123000000	313000000	37600000	-124.016	15100000	-10900000	12500000	-18614600
	-124.019	463000000	218000000	183000000	380000000	-124.019	-9420000	-13000000	-11200000	-20583200
	-124.021	37700000	220000000	338000000	50200000	-124.021	3910000	-9970000	9540000	-4942520
	-124.023	397000000	-42900000	353000000	174000000	-124.023	-3600000	-5330000	2970000	6702080
	-124.025	623000000	-18400000	316000000	235000000	-124.025	13300000	11500000	-4020000	-21105400
	-124.028	368000000	-60600000	513000000	136000000	-124.028	19100000	2520000	1700000	-6712930
	-124.03	465000000	414000000	-126000000	289000000	-124.03	6000000	-11400000	-13800000	11052100
	-124.032	250000000	361000000	162000000	2636480	-124.032	2700000	926000	6680000	-13545500
	-124.035	354000000	-128000000	-33900000	222000000	-124.035	-3350000	-3650000	624000	16170800
	-124.037	390000000	396000000	396000000	7911200	-124.037	-3750000	14400000	-22600000	-12728100
	-124.039	614000000	-63500000	102000000	296000000	-124.039	7960000	-9780000	2220000	15848700
	-124.042	542000000	83200000	200000000	373000000	-124.042	-32000000	7260000	5460000	10469900
	-124.044	103000000	72600000	-78200000	68400000	-124.044	-16100000	-8130000	21200000	-1972580
	-124.046	414000000	96100000	360000000	109000000	-124.046	-11800000	3020000	-13300000	-7346300
	-124.049	531000000	213000000	271000000	287000000	-124.049	-6640000	1480000	1330000	1524970
	-124.051	251000000	14100000	43500000	518000000	-124.051	4390000	-4490000	-394000	-7934490
	-124.053	321000000	228000000	183000000	174000000	-124.053	-18500000	-1430000	494000	-6539080
	-124.056	489000000	8234740	166000000	281000000	-124.056	-12200000	-6080000	-1800000	9671040
	-124.058	251000000	42100000	82300000	402000000	-124.058	2450000	-2110000	5780000	7153410
	-124.06	433000000	-131000000	83900000	413000000	-124.06	-8800000	11900000	5600000	17794400
	-124.063	455000000	-276000000	-12100000	169000000	-124.063	-3680000	9390000	6180000	-3199180
	-124.065	665000000	298000000	370000000	248000000	-124.065	-3010000	2790000	-2840000	-14115800
	-124.067	404000000	-60500000	95800000	128000000	-124.067	-4200000	10500000	8030000	-1954940
	-124.069	90000000	150000000	140000000	-43700000	-124.069	9430000	8770000	-25400000	-3959170
	-124.072	288000000	208000000	79300000	191000000	-124.072	9160000	11600000	-1790000	-3822620
	-124.074	320160	156000000	-60600000	134000000	-124.074	-12100000	-6590000	-10900000	12045000
	-124.076	381000000	-245000000	474000000	308000000	-124.076	-2290000	1270000	-513000	15819500
	-124.079	68200000	-82700000	159000000	141000000	-124.079	-9070000	-17100000	-13400000	-976691
	-124.081	637000000	243000000	289000000	459000000	-124.081	11500000	-2940000	14200000	-8746600
	-124.083	663000000	139000000	105000000	476000000	-124.083	-2070000	-5420000	22900000	-19814100
	-124.086	311000000	206000000	215000000	364000000	-124.086	-21300000	13400000	-8280000	1828710
	-124.088	302000000	394000000	153000000	82000000	-124.088	3430000	-15500000	-7240000	-2551220
	-124.09	647000000	111000000	-164000000	233000000	-124.09	-4600000	2840000	-7450000	-16200000
	-124.093	84200000	164000000	-109000000	95200000	-124.093	-1810000	-5290000	-7220000	-7506740
	-124.095	271000000	-25900000	179000000	191000000	-124.095	4310000	-2420000	6180000	7910860
	-124.097	401000000	-252000000	-179000000	600000000	-124.097	-1640000	-8660000	15200000	1578390
	-124.1	212000000	20800000	114000000	74000000	-124.1	-3760000	1800000	3840000	35196500
	-124.102	629000000	112000000	-139000000	588000000	-124.102	-974000	3700000	-17500000	1894020
	-124.104	426000000	41400000	216000000	8827260	-124.104	22400000	-19300000	-2850000	6778730
	-124.107	175000000	102000000	-94200000	237000000	-124.107	3420000	378000	-4640000	-2738300
	-124.109	420000000	96400000	35500000	211000000	-124.109	-6370000	-1040000	-1210000	-12037700
	-124.111	424000000	34400000	374000000	178000000	-124.111	14800000	-14100000	-17900000	14843300
	-124.113	523000000	174000000	281000000	253000000	-124.113	-5420000	-245000	10900000	3775050
	-124.116	339000000	48200000	212000000	-1501660	-124.116	3790000	-6750000	5830000	-2975490
	-124.118	608000000	-230000000	189000000	-21200000	-124.118	-25100000	14800000	-13800000	-4824500
	-124.12	476000000	80400000	249000000	357000000	-124.12	26000000	10200000	-11800000	-3174940
	-124.123	446000000	-211000000	106000000	-197000000	-124.123	1560000	-1330000	-7720000	6644280
	-124.125	380000000	-116000000	312000000	158000000	-124.125	5440000	-19900000	-5430000	-6530230
	-124.127	85900000	363000000	386000000	270000000	-124.127	451000	-7690000	1150000	3382760
	-124.13	536000000	171000000	448000000	-28200000	-124.13	7570000	-13400000	1210000	6301520
	-124.132	220000000	173000000	294000000	261000000	-124.132	182000	3250000	13000000	5954230
	-124.134	132000000	10300000	103000000	308000000	-124.134	-3920000	-2550000	-7050000	2352640
	-124.137	499000000	67900000	122000000	-90000000	-124.137	-516000	-11300000	-5750000	-3103950
	-124.139	520000000	178000000	343000000	297000000	-124.139	-18600000	-14200000	-6500000	13286600
	-124.141	599000000	37200000	252000000	353000000	-124.141	-6950000	17500000	13800000	-14158300
	-124.144	353000000	-124000000	-168000000	-147000000	-124.144	-1630000	-5780000	-9200000	-16449500
	-124.146	245000000	137000000	273000000	2423520	-124.146	-11300000	7500000	2070000	-21173300
	-124.148	51300000	35100000	249000000	214000000	-124.148	7290000	-3050000	-5140000	675533
	-124.151	481000000	171000000	194000000	3066750	-124.151	14300000	283000	-1680000	23639600
	-124.153	606000000	-95900000	111000000	283000000	-124.153	-4870000	18500000	13300000	-17021200
	-124.155	694000000	-184000000	278000000	167000000	-124.155	-5480000	4020000	-26500000	-9617950
	-124.157	527000000	44000000	118000000	243000000	-124.157	2650000	16000000	2270000	2705460
	-124.16	124000000	205000000	170000000	293000000	-124.16	11800000	-17600000	-31200000	16175900
	-124.162	761000000	234000000	410000000	343000000	-124.162	-6630000	-8630000	-1110000	1937590
	-124.164	54200000	314000000	417000000	271000000	-124.164	2640000	-4710000	-1830000	-28188200
	-124.167	335000000	926000000	-124000000	15700000	-124.167	4460000	813000	-4220	-16960100
	-124.169	4308820	-142000000	570000000	356000000	-124.169	-3400000	9900000	-1610000	12090100
	-124.171	513000000	400000000	682000000	24600000	-124.171	-10200000	15100000	-16100000	-3767350
	-124.174	657000000	-66200000	401000000	334000000	-124.174	-1090000	-3210000	-1130000	-15819200
	-124.176	380000000	481000000	15700000	562000000	-124.176	9990000	-1190000	-13800000	2669720
	-124.178	676000000	178000000	-188000000	133000000	-124.178	-16500000	1760000	-8260000	12497800
	-124.181	177000000	343000000	-360000000	456000000	-124.181	-9230000	1830000	-15400000	-13994000
	-124.183	295000000	184000000	-43500000	298000000	-124.183	-4050000	12700000	-347000	-9002550
	-124.185	188000000	91200000	627000000	-294000000	-124.185	-2720000	7080000	4620000	-9216230
	-124.188	717000000	-38600000	29500000	-129000000	-124.188	-4570000	-5450000	6650000	10111500
	-124.19	363000000	78500000	603000000	408000000	-124.19	-13700000	-5760000	8550000	-7012120
	-124.192	495000000	-303000000	138000000	-288000000	-124.192	8060000	-2840000	4490000	5003750
	-124.195	501000000	124000000	237000000	181000000	-124.195	2920000	1130000	4220000	323558
	-124.197	280000000	265000000	34500000	-16800000	-124.197	-7960000	7440000	-4700000	-8553400
	-124.199	922000000	11100000	607000000	-55900000	-124.199	240000	3760000	13500000	-10845500
	-124.202	559000000	106000000	-64000000	34900000	-124.202	6660000	-9290000	2920000	-6546590
	-124.204	521000000	145000000	194000000	-55500000	-124.204	-8770000	-16000000	-7290000	10202300
	-124.206	458000000	25800000	403000000	241000000	-124.206	1880000	9710000	12400000	-469120
	-124.208	-142000000	150000000	386000000	236000000	-124.208	-9470000	-1980000	2570000	14747200
	-124.211	525000000	43500000	165000000	357000000	-124.211	-3570000	13200000	-10700000	-7901620
	-124.213	214000000	41300000	442000000	-40300000	-124.213	-19200000	-21300000	7500000	-7230540
	-124.215	555000000	-301000000	-363000000	158000000	-124.215	-5840000	7670000	-6790000	-9090360
	-124.218	377000000	168000000	148000000	61800000	-124.218	24900000	19700000	2580000	-1012840
	-124.22	190000000	65400000	185000000	445000000	-124.22	-10200000	-7460000	8050000	-8301160
	-124.222	282000000	202000000	259000000	521000000	-124.222	7400000	-1930000	-20900000	-11634000
	-124.225	83600000	-140000000	458000000	-6986980	-124.225	-6220000	4680000	30800000	-16784000
	-124.227	305000000	304000000	-213000000	202000000	-124.227	8860000	-9640000	-4100000	-14402000
	-124.229	226000000	35400000	353000000	185000000	-124.229	-4030000	11100000	-11300000	-2910690
	-124.232	300000000	176000000	333000000	226000000	-124.232	6670000	-3530000	-12800000	-16246700
	-124.234	486000000	40000000	306000000	516000000	-124.234	15000000	7420000	486000	-29981500
	-124.236	488000000	-242000000	354000000	372000000	-124.236	11700000	3510000	-10100000	-20182300
	-124.239	277000000	75700000	-19800000	401000000	-124.239	-5500000	14100000	-519000	-10107100
	-124.241	167000000	-111000000	21900000	289000000	-124.241	1040000	307000	-16600000	2653820
	-124.243	240000000	-43600000	156000000	90800000	-124.243	-1950000	-8990000	7110000	-6567190
	-124.246	547000000	160000000	400000000	107000000	-124.246	-5450000	-13300000	153000	1518690
	-124.248	422000000	197000000	-118000000	64900000	-124.248	7750000	3670000	-5320000	9181470
	-124.25	517000000	82600000	279000000	54900000	-124.25	15700000	213000	8330000	9691030
	-124.252	623000000	-186000000	420000000	246000000	-124.252	-18900000	3390000	12600000	-16125900
	-124.255	345000000	147000000	163000000	-71400000	-124.255	-3870000	5870000	12400000	-11507600
	-124.257	303000000	152000000	-104000000	10300000	-124.257	8020000	3150000	-19100000	-1927600
	-124.259	551000000	223000000	510000000	336000000	-124.259	-23800000	-10400000	-24700	-8355870
	-124.262	201000000	241000000	238000000	-61300000	-124.262	22100000	-194000	-17800000	21299900
	-124.264	308000000	51700000	448000000	-69800000	-124.264	-3760000	-9670000	529000	-11859900
	-124.266	451000000	309000000	-300000000	423000000	-124.266	6460000	13100000	-21200000	-8075370
	-124.269	577000000	-63800000	552000000	403000000	-124.269	-20300000	-4050000	11900000	3017450
	-124.271	541000000	521000000	-952656	682000000	-124.271	-10400000	2130000	-1710000	-8303080
	-124.273	-3557310	64600000	197000000	161000000	-124.273	-1530000	-2910000	-396000	-12275600
	-124.276	583000000	-75200000	282000000	173000000	-124.276	12300000	3430000	3040000	-22121500
	-124.278	742000000	310000000	336000000	585000000	-124.278	-12000000	1750000	10900000	9581260
	-124.28	225000000	395000000	-111000000	439000000	-124.28	-4670000	-17300000	-19000000	5885030
	-124.283	368000000	-23400000	337000000	-124000000	-124.283	2500000	-5210000	836000	1596830
	-124.285	517000000	-138000000	-85000000	523000000	-124.285	-14700000	13100000	-320000	113715
	-124.287	557000000	61200000	221000000	422000000	-124.287	17300000	4020000	1410000	-18937400
	-124.29	531000000	10600000	261000000	-108000000	-124.29	9870000	-15000000	10800000	-11532400
	-124.292	292000000	279000000	319000000	509000000	-124.292	20700000	9830000	-3270000	-5161340
	-124.294	314000000	277000000	419000000	442000000	-124.294	-23700000	8930000	9420000	-13345600
	-124.296	182000000	40900000	432000000	246000000	-124.296	2030000	2050000	6360000	2702260
	-124.299	616000000	-139000000	461000000	370000000	-124.299	9460000	-2130000	-9010000	-445235
	-124.301	372000000	-89300000	615000000	107000000	-124.301	8480000	9860000	-16100000	-4701160
	-124.303	446000000	67300000	456000000	165000000	-124.303	-16600000	5620000	-8410000	4448790
	-124.306	273000000	7142860	-147000000	-244000000	-124.306	-10100000	9730000	-21100000	2363750
	-124.308	494000000	134000000	60500000	274000000	-124.308	-9270000	-7910000	-12500000	-4442370
	-124.31	586000000	310000000	19800000	-347000000	-124.31	-16000000	-4090000	-2230000	1033420
	-124.313	331000000	303000000	228000000	136000000	-124.313	3590000	-9590000	-5350000	-16864200
	-124.315	490000000	359000000	468000000	530000000	-124.315	1260000	11000000	-7880000	-13778300
	-124.317	453000000	-239000000	473000000	532000000	-124.317	-3990000	9520000	-9090000	-1932160
	-124.32	512000000	-139000000	416000000	53800000	-124.32	-6840000	7980000	1130000	-7284280
	-124.322	213000000	-123000000	273000000	502000000	-124.322	-24000000	9270000	-5760000	-7357410
	-124.324	650000000	106000000	135000000	127000000	-124.324	-3510000	-10700000	-13200000	-1181470
	-124.327	758000000	249000000	145000000	-28900000	-124.327	4410000	-3100000	9480000	5188970
	-124.329	49400000	-11400000	-99700000	233000000	-124.329	-8360000	-2430000	-6840000	-574285
	-124.331	328000000	-119000000	8774110	367000000	-124.331	-2260000	-16200000	-12200000	2500610
	-124.334	199000000	223000000	-1843570	516000000	-124.334	-12600000	5380000	16800000	-4984190
	-124.336	586000000	282000000	-80700000	121000000	-124.336	-14500000	-12500000	2480000	-3429840
	-124.338	-94700000	184000000	342000000	490000000	-124.338	5340000	13500000	10000000	-1607450
	-124.34	464000000	240000000	344000000	521000000	-124.34	-16600000	-8600000	-16400000	-10469500
	-124.343	744000000	159000000	308000000	467000000	-124.343	1270000	12200000	-15100000	4938440
	-124.345	414000000	362000000	-49500000	25500000	-124.345	14800000	-4470000	-9400000	-11025600
	-124.347	638000000	80800000	29700000	294000000	-124.347	-2020000	10900000	9170000	2404610
	-124.35	616000000	36600000	-133000000	385000000	-124.35	-5460000	4040000	9480000	-24297000
	-124.352	465000000	-152000000	546000000	487000000	-124.352	23600000	3000000	5290000	-13677200
	-124.354	600000000	168000000	52000000	392000000	-124.354	-15700000	-4930000	18100000	2662630
	-124.357	346000000	406000000	-1098640	-130000000	-124.357	-17100000	963000	1130000	1538660
	-124.359	502000000	268000000	164000000	169000000	-124.359	-4470000	-12900000	-6120000	-14980000
	-124.361	-1102340	198000000	434000000	274000000	-124.361	-22900000	-998000	8970000	10278800
	-124.364	254000000	-171000000	495000000	503000000	-124.364	13100000	16000000	11400000	-10604100
	-124.366	147000000	65500000	476000000	58000000	-124.366	-9730000	-2220000	-1900000	5250020
	-124.368	546000000	372000000	260000000	360000000	-124.368	6300000	-2770000	12400000	7062530
	-124.371	604000000	621000000	92600000	159000000	-124.371	-27300000	-11600000	-17300000	-9659880
	-124.373	290000000	170000000	96900000	213000000	-124.373	-857000	10000000	-13600000	-2468330
	-124.375	621000000	363000000	513000000	417000000	-124.375	-3340000	1870000	-6490000	-6756040
	-124.378	382000000	172000000	533000000	442000000	-124.378	979000	-3080000	5030000	199091
	-124.38	286000000	90100000	-355000000	729000000	-124.38	5110000	7780000	-6970000	610227
	-124.382	476000000	107000000	329000000	229000000	-124.382	-19600000	-11800000	-3880000	2397060
	-124.384	520000000	-389000000	-54700000	274000000	-124.384	-10500000	23500000	3000000	-848512
	-124.387	518000000	220000000	531000000	433000000	-124.387	1540000	9940000	-23400000	1354160
	-124.389	295000000	-10800000	99300000	143000000	-124.389	-2990000	6160000	-7450000	-869606
	-124.391	310000000	85400000	140000000	327000000	-124.391	-18700000	9160000	7390000	-10250400
	-124.394	330000000	186000000	84000000	410000000	-124.394	-8520000	339000	-18200000	-16009100
	-124.396	563000000	-75700000	227000000	284000000	-124.396	-2580000	917000	1740000	1054050
	-124.398	120000000	187000000	379000000	11600000	-124.398	-7560000	15300000	2670000	-9966720
	-124.401	426000000	233000000	396000000	470000000	-124.401	550000	2010000	5480000	-12882100
	-124.403	253000000	228000000	209000000	417000000	-124.403	-645000	-15800000	1400000	19379000
	-124.405	52200000	73500000	-37100000	462000000	-124.405	1290000	14300000	-13200000	-11396300
	-124.408	870000000	44300000	540000000	124000000	-124.408	-9360000	5380000	-9380000	759501
	-124.41	321000000	44000000	-82800000	232000000	-124.41	2310000	-8190000	-16800000	-21123600
	-124.412	574000000	27100000	648000000	159000000	-124.412	21100000	-9230000	-9340000	-13949100
	-124.415	310000000	224000000	224000000	379000000	-124.415	-22000000	-7030000	1910000	7075660
	-124.417	428000000	147000000	283000000	272000000	-124.417	-8300000	6420000	-19600000	2106040
	-124.419	333000000	-138000000	257000000	454000000	-124.419	-8100000	536000	-10400000	-5945800
	-124.422	493000000	-166000000	114000000	199000000	-124.422	-3510000	9070000	-24000000	-6796260
	-124.424	463000000	45100000	314000000	11400000	-124.424	-1410000	-24300000	-3770000	-9661000
	-124.426	444000000	-181000000	-149000000	473000000	-124.426	6530000	2350000	-14600000	-22029100
	-124.428	379000000	50200000	363000000	334000000	-124.428	-4010000	-3550000	-6380000	2142900
	-124.431	366000000	411000000	-53200000	-81000000	-124.431	-19300000	-8940000	5110000	-11427700
	-124.433	451000000	29200000	183000000	230000000	-124.433	-19400000	22500000	3880000	-3891990
	-124.435	47200000	83300000	441000000	223000000	-124.435	7150000	11600000	-14700000	-12248700
	-124.438	80800000	174000000	94700000	546000000	-124.438	-5560000	-2970000	6410000	1919310
	-124.44	546000000	207000000	197000000	338000000	-124.44	2590000	6880000	-7460000	-7073180
	-124.442	242000000	374000000	365000000	216000000	-124.442	-8970000	-12700000	8710000	-3186150
	-124.445	357000000	221000000	387000000	-11300000	-124.445	-9300000	-6270000	12200000	-18567000
	-124.447	717000000	149000000	396000000	376000000	-124.447	12300000	3760000	-21300000	4230580
	-124.449	249000000	38400000	141000000	195000000	-124.449	7000000	4850000	-9890000	6083050
	-124.452	211000000	358000000	38400000	336000000	-124.452	-16900000	-8300000	-14500000	-7995750
	-124.454	429000000	418000000	110000000	222000000	-124.454	-2290000	13400000	-24700000	-5526370
	-124.456	151000000	134000000	496000000	-96600000	-124.456	-1280000	-16500000	-12100000	-3626160
	-124.459	34600000	252000000	329000000	163000000	-124.459	869000	-2780000	-28700000	-1189220
	-124.461	22800000	426000000	291000000	497000000	-124.461	10000000	12200000	-3100000	-3190200
	-124.463	261000000	323000000	-31500000	15100000	-124.463	4120000	-5070000	-16700000	-6281370
	-124.466	311000000	146000000	7006700	-75200000	-124.466	-3440000	-8950000	-12500000	-610688
	-124.468	552000000	297000000	262000000	242000000	-124.468	19000000	2210000	1740000	-14899700
	-124.47	427000000	-469000000	421000000	413000000	-124.47	-5690000	-4950000	5520000	-25251200
	-124.472	497000000	68000000	412000000	-144000000	-124.472	1250000	-3100000	-6130000	-3267300
	-124.475	127000000	190000000	170000000	535000000	-124.475	3080000	9160000	-104000	-16864700
	-124.477	737000000	-81300000	41000000	319000000	-124.477	-19300000	-764000	-2680000	-15414500
	-124.479	352000000	17300000	-141000000	125000000	-124.479	9300000	-16700000	14300000	-24370600
	-124.482	339000000	337000000	309000000	462000000	-124.482	11000000	-1210000	10300000	-1829200
	-124.484	162000000	497000000	301000000	110000000	-124.484	-5230000	7960000	10800000	531789
	-124.486	503000000	-290000000	-127000000	32600000	-124.486	3870000	12200000	3760000	259226
	-124.489	577000000	399000000	-29000000	77300000	-124.489	-7210000	-3300000	25400000	-15898000
	-124.491	650000000	-153000000	-110000000	105000000	-124.491	133000	-7780000	24500000	-15727600
	-124.493	183000000	261000000	-257000000	117000000	-124.493	-7690000	5700000	-1040000	-3028560
	-124.496	-49700000	-200000000	401000000	209000000	-124.496	-20700000	-1620000	-17800000	-1186510
	-124.498	622000000	222000000	259000000	317000000	-124.498	20100000	42800	4320000	-9006770
	-124.5	-11600000	-374000000	-104000000	127000000	-124.5	-11500000	-5080000	-7840000	-12424000
	-124.503	-46000000	222000000	437000000	282000000	-124.503	-3550000	-4720000	-27400000	-3783910
	-124.505	357000000	346000000	530000000	249000000	-124.505	-3600000	18400000	-12400000	-9366320
	-124.507	188000000	12100000	-22200000	319000000	-124.507	5500000	8110000	-8380000	-13650300
	-124.51	397000000	-41000000	614000000	198000000	-124.51	-1450000	-1350000	15500000	8549610
	-124.512	340000000	268000000	328000000	179000000	-124.512	2010000	3940000	-18000000	-10661500
	-124.514	362000000	28100000	200000000	407000000	-124.514	-3240000	6780000	-7950000	-5463320
	-124.517	440000000	25900000	153000000	169000000	-124.517	3640000	-4990000	5230000	-22836700
	-124.519	286000000	-97900000	-160000000	381000000	-124.519	2300000	4900000	25000000	-13855600
	-124.521	392000000	358000000	566000000	237000000	-124.521	3860000	7450000	15500000	-23716100
	-124.523	480000000	299000000	2873950	246000000	-124.523	-4180000	-8160000	28600000	-16915600
	-124.526	299000000	-16000000	-136000000	-128000000	-124.526	-6380000	2650000	10900000	-8238130
	-124.528	392000000	158000000	374000000	282000000	-124.528	4990000	-9180000	8340000	13708900
	-124.53	-52200000	278000000	263000000	278000000	-124.53	1200000	13000000	-11900000	-16053500
	-124.533	264000000	202000000	36500000	-173000000	-124.533	6290000	6620000	-6330000	-2623560
	-124.535	651000000	45600000	113000000	-69700000	-124.535	-4600000	-3220000	-242000	-7942300
	-124.537	166000000	-85400000	-143000000	41200000	-124.537	-13900000	22600000	4820000	13117200
	-124.54	688000000	67100000	379000000	183000000	-124.54	-7920000	-5060000	9090000	-3409890
	-124.542	587000000	281000000	202000000	282000000	-124.542	8000000	-18600000	3040000	-2387690
	-124.544	456000000	93000000	366000000	554000000	-124.544	2360000	1510000	-9640000	-8628480
	-124.547	394000000	125000000	146000000	460000000	-124.547	-6240000	13800000	-15600000	-1063120
	-124.549	5638320	-153000000	-139000000	135000000	-124.549	-484000	-9450000	2400000	-7426120
	-124.551	454000000	130000000	306000000	38600000	-124.551	-4740000	952000	-275000	14530300
	-124.554	758000000	-185000000	256000000	373000000	-124.554	7620000	7760000	-7880000	-15110100
	-124.556	131000000	23400000	-23300000	434000000	-124.556	-13900000	14400000	24700000	6018740
	-124.558	382000000	392000000	280000000	165000000	-124.558	-12200000	6800000	8370000	713754
	-124.561	686000000	-341000000	194000000	-14000000	-124.561	-19500000	-14300000	-7860000	-8657250
	-124.563	466000000	377000000	396000000	250000000	-124.563	4150000	8270000	-6700000	51072
	-124.565	284000000	-50000000	270000000	182000000	-124.565	6420000	-300000	-2310000	-22643300
	-124.567	210000000	279904	-159000000	70100000	-124.567	-7450000	21000000	1050000	7020080
	-124.57	414000000	440000000	233000000	271000000	-124.57	10400000	-13700000	10500000	-7715300
	-124.572	285000000	-314000000	-259000000	138000000	-124.572	-11000000	6440000	-800000	-13153500
	-124.574	622000000	74200000	83700000	501000000	-124.574	-16200000	95900	-6060000	-3664000
	-124.577	96400000	-99500000	96500000	52400000	-124.577	2420000	4010000	7020000	1150950
	-124.579	479000000	-163000000	-81500000	286000000	-124.579	15200000	-336000	5580000	-5671730
	-124.581	615000000	292000000	-49600000	368000000	-124.581	-15600000	-9050000	21600000	-20931900
	-124.584	207000000	-16100000	50100000	2382460	-124.584	-12300000	-11700000	-11200000	-2892770
	-124.586	498000000	-63500000	8668940	254000000	-124.586	-12700000	1890000	2700000	-9525530
	-124.588	176000000	23900000	6716690	53900000	-124.588	-8930000	5290000	256000	-14479900
	-124.591	58200000	270000000	296000000	298000000	-124.591	12400000	10600000	1830000	4320130
	-124.593	117000000	-99500000	-65100000	355000000	-124.593	-10200000	4000000	-8570000	-1706500
	-124.595	-26900000	137000000	442000000	19200000	-124.595	6900000	-21800000	-1100000	5702020
	-124.598	384000000	-21000000	430000000	156000000	-124.598	12500000	-4570000	1170000	-16553200
	-124.6	381000000	242000000	58500000	-56600000	-124.6	-11400000	-19500000	-17000000	-17244500
	-124.602	275000000	-68600000	226000000	150000000	-124.602	-5420000	31300000	-22100000	-15063900
	-124.605	427000000	-173000000	196000000	347000000	-124.605	-13900000	-10700000	18200000	3992420
	-124.607	4488190	188000000	-114000000	203000000	-124.607	-13200000	9310000	-4010000	-14401600
	-124.609	433000000	-174000000	396000000	440000000	-124.609	12900000	-6490000	8980000	1238910
	-124.611	221000000	86700000	-77300000	-14100000	-124.611	-12600000	30500000	5100000	-10639800
	-124.614	234000000	213000000	-91200000	380000000	-124.614	-1180000	176000	5310000	4043390
	-124.616	435000000	291000000	263000000	174000000	-124.616	18800000	4670000	-10900000	4344520
	-124.618	218000000	25600000	401000000	-6169890	-124.618	5910000	-51.2	-4630000	-9427560
	-124.621	121000000	-71600000	276000000	-205000000	-124.621	2620000	-1300000	-2350000	10246800
	-124.623	428000000	308000000	236000000	488000000	-124.623	-5630000	2160000	-2350000	-11675000
[truncated: 1,458 more rows]

## Sheet: Fig. S3
	Supplimentary Fig. 2 The 19F spectra for 5FW labeled AppA WT and free 5FW with increasing D2O ratio
	AppA WT					Free 5FW
	Chemical shift (ppm)	10%D2O	50%D2O	90%D2O		Chemical shift (ppm)	10%D2O	50%D2O	90%D2O
	-118	2.31862e+08	-1.81439e+07	1.56366e+08		-124	-1.28281e+07	-2.73341e+07	-1.25335e+07
	-118.004	3.21945e+08	7.75903e+07	-6.74412e+07		-124.004	8.26403e+06	4.94766e+06	5.12924e+07
	-118.007	2.86299e+08	5.23306e+06	6.84027e+07		-124.007	3.07302e+07	1.62358e+07	2.19553e+07
	-118.011	2.42245e+08	-7.80388e+07	1.17779e+08		-124.011	-7.16227e+06	-1.56821e+07	3.44934e+07
	-118.014	1.4718e+08	9.00304e+06	5.72814e+07		-124.014	-2.79196e+07	8.51854e+06	-6.10422e+06
	-118.018	1.97239e+08	6.3459e+07	5.17689e+07		-124.018	1.76773e+06	4.57399e+07	-2.6101e+06
	-118.022	1.3676e+08	-5.37502e+07	8.16913e+07		-124.022	4.64245e+06	-1.45077e+06	-1.61591e+07
	-118.025	3.04834e+08	1.15528e+08	3.37345e+07		-124.025	-2.784e+07	2.01173e+07	4.98443e+07
	-118.029	3.07162e+08	6.85967e+07	-1.72256e+08		-124.029	-2.88968e+07	5.23988e+07	2.78001e+07
	-118.033	2.03352e+08	-8.27497e+07	1.65789e+08		-124.032	-3.97683e+06	-1.50667e+07	2.01547e+07
	-118.036	2.56907e+08	7.13726e+07	9.66853e+07		-124.036	-8.52243e+06	6.79834e+06	4.56594e+07
	-118.04	2.87857e+08	1.06705e+08	1.01172e+08		-124.04	-1.69942e+06	1.37223e+07	-4.37039e+06
	-118.043	1.81683e+08	-1.25114e+08	1.94961e+08		-124.043	1.10949e+07	-3.24991e+07	3.05584e+07
	-118.047	1.60511e+08	-1.14343e+08	1.03807e+08		-124.047	-1.78366e+06	-8.52399e+06	7.07487e+07
	-118.051	1.73475e+08	1.0578e+08	-89391.9		-124.051	-2.4322e+06	-3.29824e+06	1.8267e+07
	-118.054	3.70136e+08	-1.04817e+08	2.41199e+07		-124.054	-1.02329e+07	-1.12197e+07	5.34265e+07
	-118.058	9.88324e+07	8.72257e+06	-7.38477e+06		-124.058	-1.14457e+07	-4.85934e+07	-1.86331e+07
	-118.061	2.81111e+08	2.20114e+08	6.78286e+07		-124.061	-7.11613e+06	5.15473e+07	-2.38393e+07
	-118.065	4.27054e+08	-1.21031e+07	2.32359e+07		-124.065	-4.5403e+06	-2.84131e+07	1.01655e+06
	-118.069	2.01853e+08	-1.21576e+07	-4.07876e+07		-124.069	-654476	618110	2.47469e+07
	-118.072	1.57106e+08	1.15396e+08	1.27982e+08		-124.072	-2.84891e+07	-2.20348e+07	-6.63256e+06
	-118.076	1.91624e+08	1.88792e+08	-6.26101e+07		-124.076	-1.06251e+07	1.19884e+07	5.95339e+06
	-118.08	2.48176e+08	-1.06431e+08	-1.31179e+08		-124.079	-3.28176e+07	-74934.7	1.44085e+07
	-118.083	2.83175e+08	1.82955e+08	2.19863e+08		-124.083	192048	-2.5952e+07	4.48893e+07
	-118.087	2.02363e+08	-5.18068e+07	5.85875e+07		-124.087	-1.87929e+07	2.67745e+07	-1.91736e+07
	-118.09	3.46325e+08	-5.22808e+06	1.051e+08		-124.09	-2.51597e+07	-3.74743e+07	7.04965e+07
	-118.094	1.32774e+08	4.83957e+07	-1.1215e+08		-124.094	-4.63119e+06	-7.49426e+06	3.13497e+07
	-118.098	2.70797e+08	1.196e+08	-2.86749e+06		-124.097	5.64933e+06	1.99953e+07	4.15923e+07
	-118.101	1.82355e+08	2.257e+06	-1.22109e+07		-124.101	3.89902e+07	5.01676e+06	79801.7
	-118.105	2.35298e+08	-3.39258e+07	-3.64739e+07		-124.105	2.98214e+07	4.48096e+07	-1.17628e+07
	-118.108	2.48759e+08	2.30394e+08	-9.41198e+07		-124.108	1.64249e+07	4.01608e+07	2.15821e+07
	-118.112	2.37666e+08	4.99849e+07	7.59305e+07		-124.112	4.28007e+06	2.14711e+07	3.66767e+07
	-118.116	1.68357e+08	1.71859e+08	2.68136e+07		-124.116	-3.10378e+06	1.92302e+06	6.05147e+07
	-118.119	2.33287e+08	-3.7829e+07	-4.69377e+07		-124.119	-1.52416e+07	-1.26857e+07	4.14235e+07
	-118.123	2.87344e+08	2.53965e+08	9.3058e+07		-124.123	2.16345e+07	-3.40035e+07	3.349e+07
	-118.127	3.93779e+08	3.35054e+07	8.49968e+07		-124.126	4.88449e+06	1.68984e+07	6.94142e+07
	-118.13	2.91556e+08	1.22543e+08	-8.72038e+07		-124.13	1.86492e+07	5.16085e+06	-3.37523e+06
	-118.134	2.00605e+08	-3.83401e+07	1.49293e+08		-124.134	1.40063e+06	1.37765e+07	2.15924e+07
	-118.137	2.27622e+08	-1.35223e+08	-4.16566e+07		-124.137	-3.8864e+06	2.96673e+07	1.42555e+07
	-118.141	1.11428e+08	-2.26137e+08	2.66676e+08		-124.141	-2.04947e+06	-2.74636e+07	2.68325e+07
	-118.145	3.04086e+08	2.0885e+08	-1.65963e+08		-124.144	-1.93752e+07	-2.43889e+07	-2.08295e+07
	-118.148	2.72352e+08	-1.34652e+08	-1.37074e+08		-124.148	-6.35966e+06	1.29761e+07	3.28313e+07
	-118.152	1.31514e+08	-9.3667e+06	6.86222e+07		-124.152	-2.13194e+06	-3.87658e+07	4.81627e+07
	-118.156	2.09498e+08	5.80303e+07	1.31491e+08		-124.155	-9.92761e+06	-7.37227e+06	-2.87842e+07
	-118.159	3.71266e+08	-1.54033e+07	8.52302e+07		-124.159	7.31171e+06	-1.4739e+06	1.26238e+07
	-118.163	1.78707e+08	1.6356e+07	1.99081e+08		-124.162	-2.28336e+07	-7.07748e+06	1.77092e+07
	-118.166	1.70135e+08	-9.93742e+07	-5.68006e+07		-124.166	2.48979e+07	4.99627e+07	9.92777e+06
	-118.17	3.2282e+08	2.9021e+07	1.65642e+08		-124.17	-2.07926e+07	8.24854e+06	-1.05134e+07
	-118.174	1.45744e+08	7.6394e+07	-2.10637e+07		-124.173	5.84062e+06	6.19923e+07	2.87066e+07
	-118.177	3.54198e+08	4.50984e+07	1.7934e+07		-124.177	-1.1668e+07	-2.58761e+07	7.56242e+06
	-118.181	8.65676e+07	-2.14821e+08	7.84186e+07		-124.181	2.00176e+07	-3.94615e+07	1.20916e+07
	-118.184	5.77305e+07	2.93281e+08	2.48649e+07		-124.184	-2.20874e+07	7.22038e+06	3.25254e+07
	-118.188	3.59194e+08	3.92724e+07	-1.43623e+06		-124.188	-4.43494e+06	3.34119e+07	6.02336e+06
	-118.192	1.36139e+08	5.15757e+07	-1.02761e+08		-124.191	-3.02533e+07	4.56829e+07	1.57766e+07
	-118.195	1.94131e+08	2.6034e+08	1.20136e+08		-124.195	-6.41335e+06	4.85488e+07	3.82416e+07
	-118.199	3.40099e+08	-2.73024e+07	-1.16158e+08		-124.199	1.00656e+07	-2.4773e+07	-1.96559e+07
	-118.203	2.89775e+08	-9.1659e+07	2.13309e+08		-124.202	1.45159e+06	1.14198e+06	-1.14955e+07
	-118.206	2.81052e+08	1.83316e+08	1.85077e+08		-124.206	3.70555e+06	2.97255e+07	2.89372e+07
	-118.21	3.19694e+08	5.39092e+07	5.10458e+07		-124.209	100628	-3.9523e+06	2.58647e+07
	-118.213	3.54886e+08	-1.95159e+07	-8.55491e+07		-124.213	1.94554e+07	7.11456e+06	8.75256e+07
	-118.217	1.91955e+08	9.92885e+07	1.14056e+08		-124.217	3.6371e+07	7.68595e+07	4.04872e+07
	-118.221	3.86031e+08	-9.4385e+07	-5.94039e+07		-124.22	-1.57393e+07	-9.26738e+06	-2.91424e+07
	-118.224	2.9633e+08	-1.46001e+08	1.39561e+07		-124.224	-2.70454e+07	2.56996e+07	2.03957e+07
	-118.228	2.72e+08	4.47557e+07	1.76797e+07		-124.227	-585075	-1.09436e+07	4.64556e+07
	-118.231	3.01382e+08	-4.72252e+06	1.41467e+08		-124.231	-1.82705e+07	1.73267e+07	4.4932e+07
	-118.235	1.69091e+08	-3.03058e+07	1.20818e+07		-124.235	-2.57979e+07	4.53959e+07	-3.47212e+07
	-118.239	2.72322e+08	8.17465e+07	-9.27382e+07		-124.238	1.23767e+07	-1.48071e+07	-1.44936e+07
	-118.242	6.76564e+07	6.6042e+07	2.35498e+07		-124.242	-9.67396e+06	1.83904e+06	3.50425e+07
	-118.246	2.74773e+08	-1.04879e+08	1.29361e+08		-124.245	-1.66561e+07	-1.26899e+07	3.19885e+07
	-118.25	3.00444e+08	8.07658e+07	346642		-124.249	-7.26906e+06	-5.92988e+06	4.24833e+07
	-118.253	2.4653e+08	-5.49399e+07	1.11909e+08		-124.253	1.10318e+07	-1.148e+07	1.87814e+07
	-118.257	2.95454e+08	5.43951e+07	-3.23698e+06		-124.256	5.37588e+06	-1.71088e+07	2.32686e+06
	-118.26	1.94733e+08	-29462.6	1.62403e+08		-124.26	-3.09407e+06	2.94939e+07	4.02069e+07
	-118.264	3.70391e+08	1.08259e+08	7.18522e+07		-124.264	1.35529e+07	-1.86192e+07	4.0486e+07
	-118.268	3.88747e+08	-5.61015e+07	9.87781e+07		-124.267	-2.34649e+06	3.34013e+07	3.30075e+07
	-118.271	2.69883e+08	-1.02488e+08	8.92807e+07		-124.271	1.61365e+06	-2.10776e+06	-2.70018e+07
	-118.275	3.3551e+08	1.5169e+08	3.48787e+07		-124.274	4.90955e+06	1.40004e+07	1.74394e+07
	-118.278	2.29329e+08	-2.10635e+07	1.56085e+08		-124.278	-1.16531e+07	1.46616e+07	3.24604e+07
	-118.282	1.40869e+08	-9.35539e+07	1.70787e+08		-124.282	1.12987e+07	3.05345e+07	3.67352e+07
	-118.286	2.56333e+08	-2.10768e+07	1.75522e+08		-124.285	-2.92805e+07	-3.08153e+07	1.54893e+07
	-118.289	4.29398e+08	-3.70934e+07	-6.00863e+07		-124.289	1.88075e+07	1.82115e+07	1.072e+07
	-118.293	3.67189e+08	1.49764e+08	1.14792e+08		-124.292	-8.32337e+06	1.65775e+06	2.46999e+07
	-118.297	3.44439e+08	-3.11003e+07	7.64331e+07		-124.296	3.70146e+07	3.6487e+07	5.57065e+07
	-118.3	7.88919e+07	-9.25031e+07	2.02397e+08		-124.3	3.63356e+06	3.54724e+07	3.59566e+07
	-118.304	3.28891e+08	-4.12034e+07	4.71552e+07		-124.303	3.03344e+07	3.21261e+07	-2.20862e+07
	-118.307	2.04226e+08	5.40706e+07	8.03872e+07		-124.307	5.84881e+06	4.44453e+06	2.97573e+07
	-118.311	1.54199e+08	1.32696e+08	2.764e+07		-124.31	-2.23489e+06	-2.61038e+07	2.94507e+07
	-118.315	2.83646e+08	1.31138e+08	1.26642e+08		-124.314	-1.33946e+06	5.667e+07	2.69457e+07
	-118.318	2.89143e+08	-1.34603e+08	-1.03704e+08		-124.318	-5.04489e+06	3.69204e+06	7.56802e+06
	-118.322	2.33546e+08	9.34998e+07	1.66669e+08		-124.321	-7.4446e+06	-986823	5.82494e+07
	-118.325	1.93075e+08	7.10289e+06	1.44545e+08		-124.325	2.10227e+07	-6.20385e+06	6.9059e+07
	-118.329	2.84868e+08	-7.72573e+07	-9.34046e+06		-124.329	-1.88318e+07	-2.25577e+06	3.22985e+07
	-118.333	3.00863e+08	1.07253e+08	-6.64103e+07		-124.332	1.81955e+07	-6.10993e+07	3.43473e+07
	-118.336	5.78295e+07	-2.19336e+08	1.38968e+08		-124.336	909417	2.04063e+07	1.8773e+07
	-118.34	1.31868e+08	2.21056e+07	2.51543e+08		-124.339	1.22846e+07	3.15635e+07	-3.75236e+07
	-118.344	3.08051e+08	-2.13602e+08	1.10596e+08		-124.343	2.20702e+07	3.48215e+07	-2.4356e+06
	-118.347	2.72155e+08	-8.45093e+07	2.15587e+08		-124.347	-2.5838e+07	2.43189e+07	-3.68953e+07
	-118.351	3.02018e+08	2.52584e+07	-6.13984e+07		-124.35	538454	2.43881e+07	2.484e+07
	-118.354	2.37461e+08	1.79218e+07	8.98786e+06		-124.354	-2.28526e+07	1.79004e+07	1.33069e+07
	-118.358	2.86974e+08	-6.76776e+07	5.48996e+07		-124.357	-1.65397e+07	2.52702e+07	3.08281e+07
	-118.362	1.68317e+08	2.55545e+08	1.27035e+08		-124.361	-7.03565e+06	-3.46078e+06	8.28947e+06
	-118.365	1.41179e+08	-7.26425e+07	-9.48448e+06		-124.365	-3.65945e+06	8.10852e+06	9.76074e+06
	-118.369	2.39726e+08	-5.24169e+07	-2.03308e+08		-124.368	-1.13422e+07	9.1863e+06	-4.84838e+06
	-118.373	1.96452e+08	1.14795e+08	1.67505e+08		-124.372	-7.80179e+06	3.00552e+07	1.97528e+07
	-118.376	3.69969e+08	6.74735e+07	1.7483e+08		-124.375	-2.31353e+06	2.42583e+07	5.38834e+07
	-118.38	2.35507e+08	9.32437e+07	1.14401e+08		-124.379	2.53023e+07	2.41708e+07	-5.8839e+06
	-118.383	2.59399e+08	6.23123e+07	-7.33729e+07		-124.383	-9.75961e+06	737041	-7.31486e+06
	-118.387	1.57111e+08	-1.69245e+08	2.13435e+08		-124.386	2.56971e+06	-1.97599e+07	6.88506e+06
	-118.391	1.5325e+08	-1.1267e+07	2.0986e+08		-124.39	1.72774e+06	2.68374e+07	3.20941e+07
	-118.394	1.76383e+08	9.92571e+07	-1.33126e+08		-124.394	-1.0627e+07	3.3283e+07	3.32984e+07
	-118.398	3.14558e+08	2.1791e+08	1.95444e+08		-124.397	-5.28199e+06	3.17992e+06	-2.77769e+07
	-118.401	2.62589e+08	6.66355e+07	9.37831e+07		-124.401	-7.06909e+06	2.03338e+07	2.05432e+07
	-118.405	3.27393e+08	-1.25848e+08	5.02571e+07		-124.404	7.52956e+06	-2.14909e+07	2.3083e+07
	-118.409	2.25397e+08	1.50502e+08	8.35666e+07		-124.408	1.08613e+07	-2.21192e+07	2.27666e+07
	-118.412	2.21644e+08	4.00966e+07	-2.28754e+07		-124.412	-3.08341e+07	921985	4.39982e+07
	-118.416	1.90533e+08	1.98289e+08	1.68384e+08		-124.415	-1.32636e+07	7.84866e+06	2.67601e+07
	-118.42	2.17874e+08	2.45911e+08	2.4321e+08		-124.419	1.0634e+07	2.35653e+06	5.99452e+07
	-118.423	2.36839e+08	1.4566e+08	1.37583e+08		-124.422	-8.57644e+06	4.7849e+07	1.89781e+07
	-118.427	2.43638e+08	4.52492e+07	1.0807e+08		-124.426	-5.23865e+06	-5.70433e+06	3.69719e+07
	-118.43	3.01453e+08	6.29589e+07	-6.6305e+07		-124.43	1.25488e+07	-1.03737e+07	-1.48561e+06
	-118.434	1.10342e+08	1.91877e+07	-1.72904e+07		-124.433	3.27794e+06	-4.40068e+07	1.88553e+07
	-118.438	4.36217e+08	-1.01133e+08	-1.37922e+07		-124.437	-3.54782e+06	6.79712e+06	-2.36956e+06
	-118.441	8.39447e+07	1.20165e+08	1.62796e+08		-124.44	5.29979e+06	5.52538e+07	9.54529e+06
	-118.445	3.09034e+08	1.57408e+08	1.95659e+08		-124.444	7.1631e+06	1.10423e+07	4.60107e+07
	-118.448	3.13117e+08	-2.41662e+06	3.84445e+07		-124.448	7.84049e+06	-1.78353e+07	1.55958e+07
	-118.452	2.70951e+08	-1.31239e+08	8.32636e+06		-124.451	-1.64017e+07	-1.24841e+07	-1.23948e+07
	-118.456	3.12581e+08	1.28039e+08	1.93163e+08		-124.455	-8.07187e+06	8.45327e+06	5.29787e+06
	-118.459	2.90526e+08	8.66348e+07	5.78117e+07		-124.458	7.07348e+06	5.0069e+06	5.32533e+07
	-118.463	2.38415e+08	8.98824e+07	-8.96502e+06		-124.462	3.71946e+06	-6.22112e+06	-2.62896e+06
	-118.467	3.40413e+08	1.20168e+08	3.58919e+07		-124.466	-2.73372e+06	2.03408e+07	3.00767e+07
	-118.47	8.83949e+07	6.12848e+07	1.65615e+08		-124.469	1.67831e+07	-2.52602e+07	6.77721e+07
	-118.474	3.06614e+08	-6.84221e+07	1.32006e+08		-124.473	-2.47175e+07	1.0438e+07	2.95489e+07
	-118.477	2.31636e+08	-7.04657e+07	3.10638e+08		-124.477	-9.52782e+06	2.48015e+07	2.89058e+07
	-118.481	2.83147e+08	1.03589e+08	-1.38796e+07		-124.48	-1.27932e+07	1.60157e+07	3.65524e+07
	-118.485	3.1811e+08	5.20759e+07	1.01971e+08		-124.484	-131140	6.71144e+07	-5.49041e+07
	-118.488	1.68107e+08	-8.07841e+07	1.59035e+08		-124.487	3.01078e+07	5.30248e+07	-2.22184e+06
	-118.492	2.12787e+08	-1.5209e+07	2.4089e+08		-124.491	-1.77452e+07	-4.00948e+07	2.22483e+07
	-118.495	2.88059e+08	3.86163e+07	1.1603e+08		-124.495	-5.34535e+06	3.03138e+07	5.40636e+07
	-118.499	3.69506e+08	2.22202e+08	6.07428e+07		-124.498	1.10523e+07	4.64043e+07	-3.21913e+07
	-118.503	3.07889e+08	4.6922e+07	1.59575e+08		-124.502	2.58924e+06	1.38724e+07	-7.2597e+06
	-118.506	3.28353e+08	-1.88263e+06	1.39163e+07		-124.505	1.56086e+07	6.02854e+06	3.38788e+06
	-118.51	1.73028e+08	1.62979e+07	2.87413e+08		-124.509	2.63412e+07	3.4246e+07	2.86435e+06
	-118.514	2.92012e+08	6.33e+06	-1.8812e+07		-124.513	-8.40556e+06	8.74764e+06	3.39275e+07
	-118.517	1.99782e+08	1.19535e+08	1.37188e+08		-124.516	1.37065e+07	4.40613e+07	-1.13634e+07
	-118.521	2.76864e+08	1.15223e+07	2.25347e+07		-124.52	1.36341e+07	-3.54407e+06	1.54327e+07
	-118.524	2.06925e+08	2.73544e+07	2.24562e+07		-124.523	-1.07091e+06	3.15088e+07	1.48062e+07
	-118.528	3.1532e+08	7.26516e+07	2.0472e+08		-124.527	5.0848e+06	4.08976e+07	5.66025e+07
	-118.532	3.10311e+08	-4.50308e+07	1.18569e+08		-124.531	-3.45951e+06	-2.4851e+07	4.93009e+06
	-118.535	2.87752e+08	3.27124e+07	1.47699e+08		-124.534	1.84909e+06	1.28647e+07	5.31203e+06
	-118.539	2.28962e+08	-4.99553e+07	-9.87393e+07		-124.538	2.2262e+07	4.79315e+06	-1.16663e+07
	-118.542	2.77805e+08	1.8172e+08	1.07545e+08		-124.542	3.52834e+06	1.73979e+07	2.16638e+07
	-118.546	3.86684e+08	-7.33125e+07	1.20486e+08		-124.545	1.0855e+07	2.40598e+07	1.91677e+07
	-118.55	3.96656e+08	-1.52203e+08	2.65279e+08		-124.549	-2.91589e+07	2.29757e+07	-2.02397e+07
	-118.553	4.08674e+08	2.56492e+07	-2.15067e+07		-124.552	4.11757e+06	1.06507e+07	4.34063e+07
	-118.557	2.45596e+08	-2.01486e+07	2.42914e+08		-124.556	-7.22267e+06	6.58661e+06	3.35442e+07
	-118.561	1.6711e+08	2.59723e+07	9.1737e+07		-124.56	-950176	5.34334e+07	5.89252e+07
	-118.564	2.47995e+08	4.29596e+07	2.93544e+08		-124.563	-4.1196e+06	6.34806e+07	-1.21319e+07
	-118.568	2.25474e+08	-3.88146e+07	1.00552e+08		-124.567	8.57939e+06	7.31421e+06	6.84995e+07
	-118.571	2.17541e+08	-1.00567e+08	1.04592e+08		-124.57	1.00885e+07	-3.93202e+07	-3.80725e+07
	-118.575	2.18082e+08	-1.55325e+08	1.15645e+08		-124.574	-1.20639e+06	-3.71843e+07	1.7258e+07
	-118.579	3.27916e+08	1.52258e+08	4.86987e+06		-124.578	1.33411e+07	2.5078e+07	2.53352e+07
	-118.582	3.23632e+08	1.37831e+08	2.89938e+07		-124.581	1.22923e+07	-1.388e+07	-4.09364e+06
	-118.586	3.22274e+08	5.7408e+07	1.5041e+08		-124.585	1.54607e+07	9.37126e+06	-1.77343e+06
	-118.59	1.57051e+08	-1.56267e+07	1.52289e+08		-124.588	8.69925e+06	2.2677e+07	2.81731e+07
	-118.593	2.20573e+08	-2.02871e+07	1.46236e+08		-124.592	1.40181e+07	7.14913e+06	6.75603e+07
	-118.597	2.77456e+08	7.5227e+07	6.1449e+07		-124.596	1.87189e+06	5.45293e+07	9.00727e+07
	-118.6	3.79097e+08	-5.40609e+07	4.96761e+07		-124.599	-3.22751e+06	5.60099e+06	-3.02852e+07
	-118.604	1.47633e+08	4.55131e+07	-3.53118e+07		-124.603	723831	-1.08738e+07	3.86019e+07
	-118.608	1.53057e+08	-1.22962e+07	2.22747e+08		-124.606	-4.06585e+06	-5.1932e+06	2.52606e+07
	-118.611	3.35841e+08	2.06966e+08	2.31778e+08		-124.61	-7.39189e+06	6.04525e+07	4.66678e+07
	-118.615	2.06935e+08	-1.41878e+08	1.33018e+08		-124.614	-1.83165e+07	5.19051e+07	3.60288e+07
	-118.618	1.81653e+08	-3.34836e+07	8.40115e+07		-124.617	1.33557e+07	3.51449e+07	5.04444e+07
	-118.622	1.73772e+08	4.92827e+07	2.28853e+07		-124.621	8.88442e+06	2.71175e+07	4.34509e+07
	-118.626	1.73902e+08	7.38802e+07	6.82368e+07		-124.625	-1.58639e+07	1.7908e+07	4.57083e+07
	-118.629	7.59329e+07	1.73564e+08	1.39056e+08		-124.628	-1.71668e+06	2.04173e+07	-1.74912e+07
	-118.633	1.67472e+08	5.853e+07	6.27869e+07		-124.632	-4.887e+06	3.68099e+06	3.63416e+06
	-118.637	2.42034e+08	-3.89027e+06	9.13993e+07		-124.635	-1.13604e+07	4.22262e+07	1.32186e+07
	-118.64	2.79939e+08	1.15709e+08	1.17853e+08		-124.639	3.04414e+06	1.57308e+07	5.88853e+07
	-118.644	1.7762e+08	-1.43873e+08	2.485e+07		-124.643	-1.70384e+07	3.07961e+07	1.67756e+07
	-118.647	3.40839e+08	3.5787e+07	-8.22902e+06		-124.646	-5.94224e+06	5.06727e+07	4.53179e+07
	-118.651	2.66487e+08	-3.74086e+07	2.25873e+08		-124.65	-1.04831e+07	4.67978e+07	-3.50399e+07
	-118.655	3.68239e+08	3.18205e+07	-1.32999e+08		-124.653	1.41195e+07	1.30091e+07	5.43077e+07
	-118.658	2.67571e+08	-7.55964e+07	1.23147e+08		-124.657	-1.29099e+07	2.68741e+07	7.77855e+07
	-118.662	2.78984e+08	-7.36007e+06	2.68603e+07		-124.661	1.6261e+07	3.45158e+07	6.51744e+06
	-118.665	1.3284e+08	1.3862e+07	4.79776e+07		-124.664	3.22391e+06	3.62339e+07	-1.10198e+07
	-118.669	3.37952e+07	1.5322e+08	2.18874e+08		-124.668	-1.41608e+07	5.37714e+06	5.9204e+07
	-118.673	1.19855e+08	-1.14974e+08	1.68144e+08		-124.671	1.78075e+07	1.3924e+07	3.39331e+07
	-118.676	2.76118e+08	5.49825e+06	8.46015e+07		-124.675	-2.14195e+07	2.74265e+07	7.6073e+07
	-118.68	2.35842e+08	-1.59857e+08	4.90205e+07		-124.679	-2.55677e+07	1.76024e+07	4.93326e+07
	-118.684	1.51402e+08	-1.08019e+08	-1.18289e+08		-124.682	2.78763e+07	2.07439e+07	3.23538e+07
	-118.687	7.51877e+07	1.39994e+06	-3.71274e+06		-124.686	7.1099e+06	4.71356e+07	4.41112e+07
	-118.691	2.14027e+08	-1.57751e+06	1.11572e+08		-124.69	-3.88721e+06	3.69342e+07	9.66778e+07
	-118.694	1.59885e+08	5.83651e+07	2.4839e+07		-124.693	2.50045e+07	1.65182e+07	6.03625e+07
	-118.698	2.19787e+08	4.46899e+07	1.1809e+08		-124.697	2.53926e+07	1.42723e+07	2.73932e+07
	-118.702	3.36697e+08	1.42963e+08	2.37577e+08		-124.7	4.3006e+07	1.56118e+06	4.0118e+07
	-118.705	2.64433e+08	-5.95285e+07	1.41927e+08		-124.704	2.78735e+07	7.47521e+06	5.25441e+06
	-118.709	3.86698e+08	4.61587e+07	2.2134e+08		-124.708	2.80413e+07	5.09276e+07	2.9001e+07
	-118.712	2.2423e+08	6.80948e+07	1.24016e+08		-124.711	1.38101e+07	4.5164e+07	8.5183e+07
	-118.716	3.01865e+08	1.45305e+08	2.38215e+08		-124.715	4.51364e+07	5.67454e+07	4.37085e+07
	-118.72	2.95804e+08	-4.02577e+07	1.37366e+06		-124.718	1.30253e+07	-1.05223e+06	-5.39935e+06
	-118.723	1.95905e+08	-4.82248e+07	6.78187e+06		-124.722	5.82248e+07	7.33999e+07	7.06329e+07
	-118.727	1.87362e+08	-9.682e+07	8.81246e+07		-124.726	9.58025e+06	4.50196e+07	3.39781e+07
	-118.731	3.62075e+08	8.8819e+07	9.62245e+07		-124.729	2.98673e+07	2.97215e+07	6.83086e+07
	-118.734	7.29834e+07	2.64101e+07	9.90482e+07		-124.733	2.20221e+07	5.82068e+07	5.58238e+07
	-118.738	2.76037e+08	1.87838e+08	-5.44099e+07		-124.736	4.99497e+07	3.474e+07	6.13673e+07
	-118.741	1.50378e+08	-6.1683e+07	1.21765e+08		-124.74	3.054e+07	4.66241e+07	1.01267e+08
	-118.745	2.85839e+08	1.64069e+08	1.11698e+08		-124.744	1.92823e+07	6.42665e+07	6.02332e+07
	-118.749	3.12311e+08	6.50525e+07	9.33123e+07		-124.747	2.3056e+07	3.42228e+06	3.80651e+07
	-118.752	2.71522e+08	-1.35065e+07	1.90726e+08		-124.751	3.91601e+07	1.02249e+07	6.32487e+07
	-118.756	2.02111e+08	1.19603e+08	1.48035e+08		-124.755	3.51674e+07	2.27514e+07	6.66111e+07
	-118.759	2.14532e+08	1.1189e+08	2.01144e+08		-124.758	5.05026e+07	4.20682e+07	2.48409e+07
	-118.763	5.06229e+08	1.8373e+07	6.97495e+07		-124.762	4.35166e+07	6.84807e+07	2.12883e+07
	-118.767	1.58972e+08	1.50894e+08	9.05481e+07		-124.765	4.45986e+07	7.78225e+07	6.20509e+07
	-118.77	2.02685e+08	1.33203e+08	2.97774e+06		-124.769	6.60833e+07	6.20253e+07	3.98126e+07
	-118.774	4.29321e+08	9.9751e+07	2.2117e+08		-124.773	7.26918e+07	7.09527e+07	4.67379e+07
	-118.778	2.65457e+08	-5.3022e+07	-2.54191e+07		-124.776	1.05373e+08	6.74186e+07	-4.82491e+06
	-118.781	3.02206e+08	1.45748e+08	4.80998e+07		-124.78	9.7647e+07	1.38344e+07	5.76073e+06
	-118.785	2.48478e+08	-4.29434e+07	6.91993e+07		-124.783	1.30995e+08	1.06853e+08	4.06699e+07
	-118.788	3.04222e+08	6.55477e+07	1.43012e+08		-124.787	1.75173e+08	1.16991e+08	1.0073e+07
	-118.792	2.73177e+08	-1.4077e+07	7.28773e+07		-124.791	2.51332e+08	6.78214e+07	9.73266e+07
	-118.796	2.71407e+08	1.40729e+08	2.3044e+08		-124.794	6.97864e+08	6.67842e+07	6.61514e+07
	-118.799	2.71856e+08	8.5301e+07	7.6736e+07		-124.798	4.58838e+09	1.15433e+08	2.86705e+07
	-118.803	3.2404e+08	7.39691e+07	5.50922e+07		-124.801	1.38822e+09	1.03872e+08	6.85689e+07
	-118.807	2.20301e+08	-4.27792e+07	1.71365e+08		-124.805	4.73204e+09	1.49142e+08	1.14019e+08
	-118.81	3.16035e+08	7.92203e+07	-2.31823e+06		-124.809	2.02139e+09	1.4858e+08	5.9215e+07
	-118.814	1.81311e+08	2.26456e+07	1.35834e+08		-124.812	9.79899e+09	1.51291e+08	3.95868e+07
	-118.817	2.84327e+08	1.09112e+08	7.85934e+07		-124.816	3.01187e+09	1.2452e+08	8.33545e+07
	-118.821	1.24472e+08	1.09013e+08	-1.15591e+08		-124.819	10000000000	1.36671e+08	6.85402e+07
	-118.825	1.64005e+08	2.09637e+07	4.35845e+07		-124.823	2.28844e+09	1.38823e+08	5.69348e+07
	-118.828	2.62355e+08	-1.16326e+08	1.79559e+08		-124.827	5.15114e+09	1.62185e+08	1.77375e+07
	-118.832	2.5247e+08	-8.78748e+07	2.15873e+08		-124.83	1.96939e+09	1.605e+08	8.03923e+07
	-118.835	2.0284e+08	-2.30819e+07	-8.00763e+07		-124.834	5.19518e+09	1.71487e+08	9.16541e+07
	-118.839	1.76939e+08	5.68525e+07	2.01688e+07		-124.838	1.0785e+09	1.69245e+08	5.77963e+07
	-118.843	1.87287e+08	-4.30579e+07	6.69575e+07		-124.841	3.98267e+08	2.33398e+08	7.45866e+07
	-118.846	1.17104e+08	1.37401e+08	1.74269e+08		-124.845	2.6676e+08	1.9211e+08	9.74867e+07
	-118.85	4.69207e+08	-1.04543e+08	5.81246e+07		-124.848	1.8631e+08	2.62979e+08	6.75295e+07
	-118.854	4.24403e+08	2.04035e+07	6.01012e+06		-124.852	1.58616e+08	2.82521e+08	8.38349e+07
	-118.857	1.36546e+08	3.57598e+07	2.51952e+08		-124.856	8.57394e+07	3.13507e+08	9.74229e+07
	-118.861	2.60389e+08	7.274e+07	-7.21989e+06		-124.859	1.15635e+08	3.52952e+08	9.0639e+07
	-118.864	2.59959e+08	1.35344e+08	-4.50893e+07		-124.863	9.56225e+07	4.0043e+08	1.18611e+08
	-118.868	1.21728e+08	-1.62921e+07	-1.02692e+08		-124.866	8.8888e+07	5.03302e+08	1.20053e+08
	-118.872	2.68055e+08	1.24886e+08	1.90592e+08		-124.87	6.25084e+07	5.77979e+08	1.14037e+08
	-118.875	2.91599e+08	7.88278e+06	1.59666e+08		-124.874	6.04658e+07	7.66494e+08	1.00456e+08
	-118.879	3.65737e+08	5.89068e+07	1.40336e+08		-124.877	4.06538e+07	1.00518e+09	1.35927e+08
	-118.882	3.28202e+08	2.24087e+07	-1.18219e+08		-124.881	6.63418e+07	1.47157e+09	1.35476e+08
	-118.886	1.97441e+08	2.29804e+07	-5.6746e+07		-124.884	2.66582e+07	4.80664e+09	1.24451e+08
	-118.89	1.85862e+08	-6.32508e+07	8.6001e+07		-124.888	1.41454e+07	3.34621e+09	1.68999e+08
	-118.893	3.37096e+08	-8.7963e+07	1.06894e+08		-124.892	6.55681e+06	5.9367e+09	1.32422e+08
	-118.897	1.25151e+08	-4.50833e+07	6.63378e+07		-124.895	7.81317e+06	3.72279e+09	2.41504e+08
	-118.901	3.51208e+08	1.39487e+08	1.53504e+08		-124.899	2.32801e+07	8.44913e+09	1.82502e+08
	-118.904	1.14997e+08	9.17534e+07	8.05084e+07		-124.903	-4.03958e+06	7.83206e+09	2.39862e+08
	-118.908	3.86695e+08	-7.21154e+07	1.52298e+08		-124.906	7.3761e+06	10000000000	1.97252e+08
	-118.911	2.79596e+08	-1.63355e+08	2.72191e+08		-124.91	-8.66904e+06	6.10611e+09	2.56881e+08
	-118.915	3.19333e+08	4.53791e+07	2.29668e+07		-124.913	-1.12801e+07	4.76328e+09	2.00689e+08
	-118.919	1.77174e+08	1.48814e+08	7.28485e+07		-124.917	296000	5.51377e+09	2.58364e+08
	-118.922	2.43011e+08	1.60104e+08	1.45082e+08		-124.921	5.3138e+06	4.82428e+09	2.22524e+08
	-118.926	3.26569e+08	-4.47628e+07	3.88954e+07		-124.924	-1.06997e+07	4.02677e+09	2.32175e+08
	-118.929	2.32395e+08	-1.5745e+07	-6.04289e+06		-124.928	-310978	1.32747e+09	2.64245e+08
	-118.933	2.49972e+08	-2.18407e+07	9.73836e+07		-124.931	-1.04301e+07	7.62334e+08	3.26052e+08
	-118.937	4.49101e+08	1.84826e+07	5.99224e+07		-124.935	-1.43282e+07	5.9285e+08	2.88887e+08
	-118.94	1.36257e+08	-1.01096e+07	1.75749e+08		-124.939	-2.97306e+07	4.56759e+08	3.36251e+08
	-118.944	1.13787e+08	6.1659e+07	3.56733e+07		-124.942	-1.64075e+07	3.3294e+08	3.99537e+08
	-118.948	3.79432e+08	-3.29366e+06	-7.19555e+07		-124.946	-1.11664e+07	3.60618e+08	4.30337e+08
	-118.951	1.76653e+08	-3.23729e+07	4.26757e+07		-124.949	-2.87436e+07	2.51533e+08	5.0038e+08
	-118.955	1.8908e+08	-1.36467e+08	1.04535e+08		-124.953	-2.54183e+07	2.28041e+08	5.60897e+08
	-118.958	2.49712e+08	4.78831e+07	6.63358e+07		-124.957	1.62172e+07	1.7314e+08	6.34533e+08
	-118.962	2.35337e+08	5.53714e+07	3.46761e+07		-124.96	-2.85555e+07	1.54618e+08	7.44013e+08
	-118.966	2.37878e+08	-1.96509e+07	-4.08144e+07		-124.964	2.58961e+07	9.7456e+07	9.69921e+08
	-118.969	2.63136e+08	1.61366e+07	2.35729e+08		-124.968	7.90343e+06	1.17516e+08	1.20886e+09
	-118.973	1.6987e+08	-1.51957e+08	9.89469e+06		-124.971	-8.10561e+06	7.76663e+07	1.69767e+09
	-118.976	3.15608e+08	-2.95852e+07	-7.9676e+07		-124.975	-9.18891e+06	9.31226e+07	5.13226e+09
	-118.98	2.68067e+08	2.58848e+07	-8.49194e+07		-124.978	-2.67484e+07	9.21835e+06	3.83703e+09
	-118.984	2.2195e+08	6.78084e+07	7.85695e+07		-124.982	-2.63284e+07	2.54131e+07	6.46806e+09
	-118.987	1.27667e+08	9.09483e+07	4.17977e+07		-124.986	-2.87783e+06	9.68339e+06	3.77871e+09
	-118.991	1.62565e+08	5.47186e+07	2.43146e+06		-124.989	-1.22288e+07	4.99123e+07	7.94525e+09
	-118.995	3.07624e+08	6.66136e+06	1.8461e+08		-124.993	4.94106e+06	1.90062e+06	9.81976e+09
	-118.998	2.11017e+08	7.06617e+07	7.48697e+07		-124.996	1.29195e+07	-1.84061e+07	10000000000
	-119.002	2.89265e+08	2.57015e+07	3.15554e+07		-125	-1.24503e+07	3.19951e+07	7.40173e+09
	-119.005	1.79264e+08	3.20962e+07	-2.62345e+07		-125.004	-1.06492e+07	1.08161e+07	4.23899e+09
	-119.009	2.5985e+08	6.66485e+07	-1.10459e+07		-125.007	-1.34959e+07	-5.66097e+07	7.04592e+09
	-119.013	4.01172e+08	-1.00256e+08	7.25098e+07		-125.011	-9.86199e+06	2.79078e+07	4.40049e+09
	-119.016	4.63985e+08	1.26128e+08	1.74797e+08		-125.014	-3.6194e+07	-1.04427e+07	5.2995e+09
	-119.02	1.89482e+08	9.92614e+07	1.50756e+08		-125.018	3.05358e+06	-3.04415e+07	1.34305e+09
	-119.024	2.89008e+08	1.95643e+07	-5.61093e+07		-125.022	-5.78133e+06	2.23402e+07	7.75371e+08
	-119.027	1.95656e+08	2.30221e+08	1.18104e+08		-125.025	-2.19676e+07	3.06568e+07	5.45532e+08
	-119.031	2.8035e+08	-5.97662e+07	1.98281e+08		-125.029	-9.00568e+06	5.56392e+06	4.17951e+08
	-119.034	2.8126e+08	2.04531e+07	2.88408e+07		-125.032	-3.02454e+07	1.98409e+07	3.28399e+08
	-119.038	2.01204e+08	-2.45759e+07	1.01536e+08		-125.036	795656	1.36958e+07	3.21133e+08
	-119.042	1.47341e+08	2.57116e+08	1.79608e+07		-125.04	-1.19508e+06	-2.28116e+07	2.12149e+08
	-119.045	4.49545e+08	-2.85337e+07	1.93232e+08		-125.043	-9.07374e+06	4.39617e+07	1.82311e+08
	-119.049	3.91504e+08	-2.72116e+07	2.18446e+08		-125.047	1.36046e+07	-3.94579e+07	1.55006e+08
	-119.052	3.57832e+08	2.00427e+07	1.77733e+08		-125.051	6.06403e+06	-2.80919e+07	1.0113e+08
	-119.056	4.2817e+08	1.59894e+08	1.79705e+08		-125.054	1.9025e+07	2.84249e+07	1.30674e+08
	-119.06	2.95906e+08	1.18968e+07	1.15446e+08		-125.058	1.09822e+07	-7.51529e+06	5.76897e+07
	-119.063	2.04348e+08	-8.78233e+07	-4.40593e+07		-125.061	-9.35901e+06	1.97923e+07	6.03511e+07
	-119.067	2.90567e+08	1.12857e+08	1.32812e+08		-125.065	7.23421e+06	2.59066e+06	7.46855e+07
	-119.071	2.39415e+08	1.39971e+08	8.97406e+07		-125.069	1.47906e+07	-1.83655e+07	5.83235e+07
	-119.074	1.20929e+08	6.30746e+06	3.23987e+08		-125.072	4.39353e+06	-1.90133e+07	5.32075e+07
	-119.078	2.67929e+08	-2.17393e+07	2.02932e+08		-125.076	3.80809e+07	-4.76475e+07	1.11646e+07
	-119.081	1.98258e+08	1.11854e+08	1.51251e+08		-125.079	-9.52082e+06	5.6569e+07	2.82402e+07
	-119.085	4.75903e+07	-5.26312e+07	2.79712e+08		-125.083	1.70972e+07	-6.81853e+06	4.86172e+06
	-119.089	1.98685e+08	-2.01206e+07	1.51155e+08		-125.087	2.22278e+07	-2.11719e+07	1.51931e+07
	-119.092	2.61015e+08	4.64091e+07	1.21593e+08		-125.09	2.87206e+07	-1.48907e+07	-4.50033e+07
	-119.096	3.85839e+08	1.12957e+08	1.44349e+08		-125.094	1.2488e+07	-2.00943e+07	-7.18938e+06
	-119.099	2.20398e+08	6.52813e+06	7.99223e+07		-125.097	-9.6245e+06	2.74079e+07	-3.18462e+06
	-119.103	3.22926e+08	-1.22401e+06	5.65861e+07		-125.101	-1.21088e+07	-1.26896e+07	6.16583e+06
	-119.107	7.52059e+07	-1.17196e+08	8.35854e+07		-125.105	1.14696e+07	-5.75222e+07	-2.86902e+07
	-119.11	2.55235e+08	7.85738e+07	3.05225e+08		-125.108	1.08675e+07	-3.69279e+07	1.26941e+07
	-119.114	3.68107e+08	5.11991e+07	7.21423e+07		-125.112	-1.89576e+07	8.93114e+06	-2.2884e+07
	-119.118	2.94622e+08	6.65853e+07	7.90612e+07		-125.116	1.51506e+07	-332847	3.0462e+07
	-119.121	2.9853e+08	1.84139e+07	1.68145e+08		-125.119	-2.28748e+07	-1.14725e+07	-3.13207e+07
	-119.125	1.73321e+08	9.02696e+07	2.90811e+08		-125.123	3.41896e+06	-5.14074e+07	-1.67092e+07
	-119.128	2.38548e+08	-6.20095e+07	2.92343e+08		-125.126	-3.2274e+06	-4.32262e+06	-7.38078e+06
	-119.132	3.49567e+08	-2.71191e+07	1.12067e+08		-125.13	2.25324e+06	-2.10622e+07	-1.39283e+07
	-119.136	3.5983e+08	1.25416e+08	-4.71592e+06		-125.134	-1.56585e+07	-9.88766e+06	-545515
	-119.139	2.64082e+08	1.26576e+07	1.99385e+08		-125.137	-5.24784e+06	9.00926e+06	-1.70214e+07
	-119.143	2.12746e+08	1.43603e+08	-5.233e+07		-125.141	-1.22277e+07	3.76482e+07	-1.84889e+07
	-119.146	2.70717e+08	1.03468e+08	-2.1323e+07		-125.144	-5.76263e+06	2.07362e+07	-1.59728e+07
	-119.15	3.1315e+08	9.88726e+07	-1.44467e+07		-125.148	-1.94949e+07	1.55228e+07	-6.0039e+07
	-119.154	2.96286e+08	6.53038e+07	1.69213e+08		-125.152	-1.30676e+07	3.17739e+07	-1.06936e+07
	-119.157	4.26399e+08	-8.86158e+07	2.30949e+07		-125.155	347745	2.35349e+07	-2.44813e+07
	-119.161	1.99896e+08	3.05229e+07	1.04708e+07		-125.159	2.88701e+07	3.13827e+07	-2.25588e+07
	-119.165	4.07239e+08	-3.03883e+07	1.60971e+08		-125.162	-1.08084e+07	6.14059e+07	-2.41342e+07
	-119.168	2.22047e+08	1.52707e+08	-1.43983e+08		-125.166	-2.81813e+07	3.98918e+07	2.08302e+07
	-119.172	3.62065e+08	4.65728e+06	1.73376e+08		-125.17	6.07433e+06	7.19252e+07	2.56393e+07
	-119.175	2.35288e+08	-2.87998e+07	1.10557e+08		-125.173	2.17415e+06	3.46251e+07	-744144
	-119.179	3.25494e+08	4.93705e+07	5.73807e+07		-125.177	1.7893e+07	-6.96534e+06	-2.95769e+07
	-119.183	1.08631e+08	1.38058e+07	3.85677e+07		-125.181	8.6466e+06	9.98184e+07	-5.77831e+07
	-119.186	1.76791e+08	6.8782e+07	-4.49691e+07		-125.184	-1.92029e+06	-6.80023e+06	-2.27152e+07
	-119.19	2.06167e+08	5.74073e+07	2.14398e+08		-125.188	207534	8.94819e+06	-1.27354e+07
	-119.193	3.22306e+08	5.42291e+07	1.7837e+08		-125.191	2.65429e+07	2.62355e+07	-4.1547e+07
	-119.197	3.29023e+08	7.8144e+07	9.44366e+07		-125.195	-2.70518e+07	1.03187e+07	6.57468e+06
	-119.201	2.05291e+08	1.25176e+08	1.00005e+08		-125.199	-1.76248e+07	-329725	1.43058e+07
	-119.204	1.82862e+08	-1.16492e+08	1.79947e+08		-125.202	3.51919e+07	-8.17036e+06	-5.96296e+07
	-119.208	2.39157e+08	-7.26692e+07	2.22338e+07		-125.206	2.20876e+07	572046	-3.85577e+07
	-119.212	2.67719e+08	5.83232e+07	4.91417e+07		-125.209	-2.62581e+07	2.32631e+07	-4.73349e+07
	-119.215	2.62536e+08	-1.05848e+08	2.23894e+08		-125.213	5.0671e+06	-4.76004e+07	-3.8386e+07
	-119.219	3.0924e+08	-1.87894e+07	2.8941e+08		-125.217	-2.31023e+07	1.38832e+07	110783
	-119.222	3.44764e+08	-8.20978e+07	2.2212e+08		-125.22	-7.78891e+06	1.73927e+07	-3.94186e+07
	-119.226	2.79529e+08	1.9429e+08	1.65713e+08		-125.224	-8.77412e+06	-2.65068e+07	3.39787e+07
	-119.23	3.17504e+08	2.86681e+06	6.60924e+07		-125.227	-2.20606e+07	-3.57993e+07	-2.63034e+07
	-119.233	2.2007e+08	1.36724e+08	8.89509e+07		-125.231	-1.48914e+07	341991	8.14101e+07
	-119.237	2.72264e+08	-2.38087e+08	9.80331e+06		-125.235	8.31252e+06	-2.97519e+06	4.45497e+07
	-119.241	3.75875e+08	1.05325e+08	4.69347e+07		-125.238	3.24665e+06	3.39982e+06	6.19556e+07
	-119.244	3.75878e+08	2.98106e+08	-1.27718e+08		-125.242	-8.05583e+06	1.02212e+07	-1.30743e+06
	-119.248	2.36023e+08	1.91597e+08	1.84903e+08		-125.245	-5.57698e+06	1.16622e+07	7.81566e+07
	-119.251	3.51213e+08	-1.11077e+08	6.10706e+07		-125.249	-7.31009e+06	3.40123e+07	6.01761e+07
	-119.255	3.22223e+08	1.61724e+08	2.85484e+08		-125.253	-1.70956e+07	-5.83001e+06	4.84501e+07
	-119.259	2.63466e+08	-8.029e+06	1.46315e+07		-125.256	-1.39306e+07	-6.43822e+07	-331617
	-119.262	3.24693e+08	1.03988e+08	8.45648e+07		-125.26	1.34908e+07	-2.65296e+07	3.84244e+07
	-119.266	2.98393e+08	-3.32129e+07	-4.9841e+06		-125.264	1.23152e+07	-2.78974e+07	-4.16393e+07
	-119.269	3.78654e+08	-3.27214e+07	613825		-125.267	1.67991e+07	7.73006e+06	-2.19418e+06
	-119.273	3.91616e+08	1.04218e+08	2.8544e+08		-125.271	1.35581e+07	-1.24589e+07	6.31677e+06
	-119.277	2.29409e+08	8.74622e+07	8.54746e+07		-125.274	-1.95524e+06	-2.31502e+07	3.66857e+07
	-119.28	4.65475e+08	3.84068e+07	-3.28277e+07		-125.278	6.06297e+06	3.30307e+07	-8.84957e+06
	-119.284	5.30722e+08	1.09262e+08	5.6304e+07		-125.282	-5.18819e+07	2.84748e+07	-7.82713e+06
	-119.288	2.68471e+08	8.76142e+07	1.75311e+08		-125.285	-6.67556e+06	1.31868e+07	-1.74527e+07
	-119.291	2.38801e+08	2.8692e+07	1.08381e+08		-125.289	-1.61326e+07	2.39899e+06	867049
	-119.295	2.98618e+08	1.17746e+08	-6.08024e+07		-125.292	-9.36155e+06	2.26669e+06	-4.3983e+07
	-119.298	2.69272e+08	1.43545e+08	1.08611e+07		-125.296	7.82064e+06	509702	-1.85985e+07
	-119.302	2.83545e+08	1.16904e+08	2.18842e+08		-125.3	-2.74279e+07	2.41464e+07	1.97789e+06
	-119.306	1.9376e+08	1.24641e+08	1.03929e+08		-125.303	6.44289e+06	-2.04166e+07	-4.66933e+07
	-119.309	3.38773e+08	7.2644e+07	8.46204e+07		-125.307	-1.16691e+07	-1.55796e+06	1.58152e+06
	-119.313	1.65433e+08	-6.36282e+07	2.74016e+08		-125.31	2.73734e+07	-2.95136e+07	6.83587e+06
	-119.316	2.95584e+08	5.64518e+07	3.50784e+07		-125.314	-633174	4.05579e+07	-1.31445e+07
	-119.32	3.36022e+08	4.7965e+07	2.83196e+08		-125.318	-1.76565e+07	5.09181e+07	3.779e+06
	-119.324	2.43212e+08	6.64483e+07	6.06773e+07		-125.321	-1.28266e+07	1.31646e+07	4.44486e+07
	-119.327	2.03117e+08	6.61612e+07	2.11037e+08		-125.325	-5.57206e+06	-1.83695e+07	7.29569e+06
	-119.331	2.42457e+08	1.59698e+08	2.27539e+08		-125.329	5.35915e+06	-1.23024e+06	-1.34061e+07
	-119.335	4.10431e+08	5.46997e+07	-1.26062e+07		-125.332	1.68882e+06	-4.74877e+06	-5.90111e+07
	-119.338	3.79916e+08	-6.57129e+07	3.79121e+07		-125.336	2.86083e+07	-1.17433e+07	-5.32763e+06
	-119.342	2.62797e+08	1.28593e+07	9.50157e+07		-125.339	4.92379e+06	2.51021e+07	-1.98112e+07
	-119.345	3.32535e+08	1.26352e+08	1.40625e+08		-125.343	3.42575e+06	-2.8342e+06	1.52716e+07
	-119.349	2.40002e+08	7.48765e+07	1.32757e+07		-125.347	3.73463e+07	6.83608e+07	-4.84413e+06
	-119.353	2.29886e+08	-3.34129e+07	-4.44278e+07		-125.35	1.73203e+07	7.75571e+06	-3.00197e+07
	-119.356	2.63183e+08	4.39806e+07	1.25777e+08		-125.354	3.95656e+07	-1.62747e+07	5.77645e+07
	-119.36	1.92958e+08	6.36517e+07	2.36451e+08		-125.357	1.48188e+07	2.45681e+06	7.26562e+07
	-119.363	2.14388e+08	7.29419e+07	2.90437e+08		-125.361	3.02102e+07	2.56461e+07	1.59377e+07
	-119.367	3.2867e+08	5.64871e+07	1.56887e+08		-125.365	1.64973e+06	-8.65948e+06	-3.39435e+07
	-119.371	3.92831e+08	2.23344e+07	2.0863e+08		-125.368	1.30744e+07	-7.15673e+06	-2.63517e+07
	-119.374	1.99196e+08	-6.05453e+07	-7.46323e+07		-125.372	-2.28927e+06	-1.30634e+07	-5.47818e+07
	-119.378	3.18903e+08	3.56884e+07	1.09478e+08		-125.375	523152	9.59716e+06	4.19743e+07
	-119.382	3.99255e+08	8.19696e+07	9.33103e+07		-125.379	9.00843e+06	1.96614e+07	-4.63666e+06
	-119.385	3.80291e+08	7.57674e+07	1.56187e+08		-125.383	-7.18133e+06	-3.45711e+07	-3.17209e+07
	-119.389	3.25912e+08	5.54041e+07	-5.95847e+07		-125.386	-924165	1.517e+07	6.07898e+06
	-119.392	1.32854e+08	9.18244e+07	-2.8958e+07		-125.39	-6.85087e+06	1.04351e+07	-5.1644e+07
	-119.396	2.81366e+08	-2.79276e+07	1.63115e+08		-125.394	9.09825e+06	-6.1802e+07	-8.55405e+06
	-119.4	3.12041e+08	4.16825e+06	2.26524e+08		-125.397	1.43377e+07	-4.62415e+07	6.79697e+06
	-119.403	2.70208e+08	-9.22346e+06	7.61619e+06		-125.401	-2.42226e+07	66095	1.45886e+07
	-119.407	4.28858e+08	1.15224e+08	5.75158e+07		-125.404	-2.00064e+07	-3.09511e+07	-9.90215e+06
	-119.41	3.92598e+08	2.23264e+07	9.53812e+07		-125.408	-7.67956e+06	5.45487e+06	-7.54154e+06
	-119.414	3.15624e+08	1.94474e+07	-5.11312e+07		-125.412	1.63895e+06	-2.12049e+07	-3.34162e+07
	-119.418	3.03906e+08	1.94911e+08	1.66148e+08		-125.415	6.57394e+06	-3.46253e+06	-3.5069e+07
	-119.421	2.99148e+08	5.30803e+07	1.72118e+08		-125.419	-1.70108e+06	3.44219e+07	1.18334e+07
	-119.425	4.38692e+08	9.13151e+07	1.50967e+08		-125.422	-2.48741e+07	-2.27521e+07	-1.24951e+07
	-119.429	2.55084e+08	1.47377e+08	8.06911e+06		-125.426	1.14941e+07	4.2885e+07	-2.39626e+07
	-119.432	4.03502e+08	-1.41677e+07	3.03595e+07		-125.43	1.85037e+07	8.39908e+06	-1.28524e+07
	-119.436	3.06595e+08	1.34035e+08	2.52539e+08		-125.433	-1.07248e+07	1.74075e+07	1.46832e+07
	-119.439	3.16623e+08	1.06936e+08	2.68218e+08		-125.437	9.53042e+06	8.83409e+06	2.01552e+07
	-119.443	3.07278e+08	-5.30391e+07	2.457e+08		-125.44	-2.37151e+07	9.83137e+07	920102
	-119.447	3.64095e+08	3.89286e+07	1.98677e+08		-125.444	-1.67679e+07	5.37447e+07	-4.81334e+07
	-119.45	3.38589e+08	-2.50698e+07	2.8527e+07		-125.448	-2.27618e+06	-4.51228e+06	-1.80136e+07
	-119.454	3.20201e+08	-4.85838e+07	4.16e+07		-125.451	1.22893e+06	3.4428e+07	1.35588e+07
	-119.458	6.15185e+08	-3.331e+07	2.41743e+08		-125.455	4.90388e+06	1.93711e+07	-3.2626e+07
	-119.461	3.20176e+08	1.70788e+08	2.15335e+07		-125.458	-1.08959e+07	-2.16272e+07	-1.0288e+07
	-119.465	3.33418e+08	1.76907e+08	-1.68096e+08		-125.462	3.04248e+06	-3.37645e+07	-2.76871e+07
	-119.468	3.43838e+08	3.48171e+07	3.60647e+07		-125.466	3.16388e+06	1.96691e+07	-1.25643e+07
	-119.472	2.49394e+08	57258	1.72606e+08		-125.469	1.38442e+06	-1.14832e+07	2.99722e+07
	-119.476	3.53474e+08	1.32241e+07	2.03093e+08		-125.473	-3.29065e+07	2.73139e+07	-1.67495e+07
	-119.479	3.70134e+08	1.43496e+08	2.75188e+07		-125.477	-2.52506e+07	3.37093e+07	1.22658e+07
	-119.483	3.11333e+08	7.9259e+07	6.77412e+07		-125.48	57192	-8.4552e+06	-3.70131e+06
	-119.486	4.28799e+08	6.83479e+07	1.96983e+08		-125.484	6.68691e+06	-1.36332e+06	-846240
	-119.49	4.33761e+08	2.58853e+08	7.08838e+07		-125.487	1.71469e+07	5.18193e+06	-9.96748e+06
	-119.494	3.49801e+08	-1.36282e+08	1.04417e+08		-125.491	-4.42984e+06	1.01439e+07	3.03719e+07
	-119.497	4.23669e+08	7.47075e+07	5.49244e+07		-125.495	-9.8204e+06	-8.44668e+06	-3.56691e+07
	-119.501	3.24706e+08	7.74604e+07	2.83541e+07		-125.498	-5.99809e+06	-4.92864e+06	3.97362e+06
	-119.505	4.18791e+08	-1.07174e+08	6.05352e+07		-125.502	-2.10431e+06	-3.80482e+07	-3.31684e+07
	-119.508	3.93328e+08	-3.7115e+07	2.05959e+07		-125.505	1.35497e+06	-2.10594e+07	-1.08221e+07
	-119.512	6.06397e+08	2.6548e+07	-5.78018e+07		-125.509	2.20395e+07	-567546	-1.84433e+07
	-119.515	6.36027e+08	8.54968e+07	1.07075e+08		-125.513	-6.20127e+06	1.0927e+06	1.75817e+07
	-119.519	5.15584e+08	1.36475e+08	1.63689e+08		-125.516	-1.17976e+07	-3.23831e+06	1.53169e+07
	-119.523	3.85628e+08	4.536e+07	6.06117e+07		-125.52	-2.83255e+07	9.45597e+06	5.1448e+07
	-119.526	6.16532e+08	3.3711e+08	1.01766e+08		-125.523	1.30277e+06	-1.01102e+07	2.93454e+06
	-119.53	4.1181e+08	1.43028e+08	1.62436e+08		-125.527	1.30063e+07	9.13269e+06	-1.63473e+07
	-119.533	4.7477e+08	-6.46074e+07	5.66e+07		-125.531	-8.34112e+06	1.34792e+07	-2.24721e+07
	-119.537	6.39935e+08	-6.14985e+07	8.89112e+07		-125.534	-1.95921e+06	731384	2.31833e+07
	-119.541	7.24945e+08	4.91429e+07	4.40492e+08		-125.538	-1.70046e+07	-1.30468e+07	3.81315e+07
	-119.544	7.26629e+08	-1.35223e+08	3.0769e+08		-125.542	1.10874e+07	2.07975e+07	3.7585e+07
	-119.548	7.93817e+08	-7.35161e+07	1.52017e+08		-125.545	3.69954e+06	-3.73522e+07	7.3238e+07
	-119.552	1.1063e+09	7.28642e+07	2.53311e+08		-125.549	3.29479e+06	3.19085e+07	-3.78036e+07
	-119.555	1.40235e+09	5.67504e+07	1.39631e+08		-125.552	2.21131e+06	-8.18307e+06	3.35185e+07
	-119.559	1.80099e+09	8.65096e+07	3.22056e+08		-125.556	5.88473e+06	4.17178e+07	5.3669e+06
	-119.562	3.39306e+09	-8.25387e+06	2.45024e+08		-125.56	-359146	-531720	-2.69361e+07
	-119.566	1.20028e+10	1.71051e+08	7.97306e+07		-125.563	4.66105e+06	-3.0149e+07	-4.44056e+07
	-119.57	1.45405e+09	-1.08969e+07	7.1304e+07		-125.567	-1.69428e+07	4.04255e+07	3.89548e+07
	-119.573	2.33685e+08	2.99832e+07	2.9087e+08		-125.57	2.51159e+07	-3.99241e+07	-1.32788e+07
	-119.577	1.56642e+08	-8.02454e+06	5.72347e+07		-125.574	-1.22333e+07	8.2247e+06	-9.77867e+06
	-119.58	3.71133e+07	-3.17316e+07	1.55583e+08		-125.578	7.76052e+06	2.89327e+07	-2.41264e+06
	-119.584	6.9715e+07	3.17737e+06	-1.13723e+08		-125.581	-9.06756e+06	-3.52162e+07	1.21194e+07
	-119.588	1.43954e+08	-1.04218e+08	7.25495e+07		-125.585	5.80796e+06	-1.56924e+07	6.52422e+06
	-119.591	2.2433e+07	1.51305e+08	3.98489e+06		-125.588	-1.09889e+07	-2.66989e+07	5.60352e+06
	-119.595	-2.16415e+07	1.08183e+08	1.06592e+08		-125.592	8.29122e+06	1.77351e+07	-4.16476e+06
	-119.599	1.81942e+08	1.96217e+07	6.64957e+07		-125.596	-1.04612e+06	3.36753e+07	-4.28703e+07
	-119.602	-3.71911e+07	3.34253e+07	9.3792e+07		-125.599	-1.97253e+07	1.02835e+07	2.1667e+06
	-119.606	1.90839e+08	1.61176e+08	3.06515e+06		-125.603	-6.59277e+06	1.50193e+07	2.06685e+07
	-119.609	3.36211e+07	-4.98823e+07	1.7697e+08		-125.606	1.50219e+07	4.88907e+07	4.80886e+07
	-119.613	7.72705e+07	2.31899e+08	9.24074e+07		-125.61	429978	5.47046e+06	-7.16859e+06
	-119.617	8.53707e+07	1.36213e+08	1.76816e+08		-125.614	-2.97424e+06	-2.4004e+07	5.2102e+07
	-119.62	1.97844e+08	1.12052e+08	1.93502e+08		-125.617	-1.95685e+06	1.64422e+07	-2.89547e+07
	-119.624	2.23837e+08	7.47496e+07	1.14917e+08		-125.621	1.33663e+07	2.96907e+06	-8.307e+06
	-119.627	1.39353e+08	7.85618e+06	1.61888e+08		-125.625	3.47299e+06	-2.81016e+07	594269
	-119.631	1.68411e+08	8.80077e+07	2.46057e+08		-125.628	-8.89748e+06	-1.70669e+07	2.84559e+07
	-119.635	7.12385e+07	1.39917e+08	1.68295e+08		-125.632	9.78234e+06	-1.70635e+06	4.62786e+07
	-119.638	6.99903e+07	-4.67913e+07	1.00513e+08		-125.635	7.94841e+06	2.0898e+07	3.04132e+07
	-119.642	1.64253e+08	8.36123e+07	2.29387e+08		-125.639	-3.18671e+07	1.28679e+07	-2.49051e+07
	-119.646	7.96106e+07	-2.80821e+07	1.1286e+08		-125.643	-1.40535e+07	-4.03798e+07	4.50949e+07
	-119.649	2.45123e+08	3.47145e+07	1.11194e+07		-125.646	5.49357e+06	1.82347e+07	-2.34545e+07
	-119.653	3.19534e+08	5.28107e+07	-1.30284e+08		-125.65	3.69161e+07	-1.70857e+07	-6.24259e+07
	-119.656	1.59876e+08	4.00278e+07	8.29428e+07		-125.653	-1.80487e+07	5.13372e+07	-5.88295e+07
	-119.66	2.48522e+08	2.07339e+08	1.69994e+07		-125.657	6.31544e+06	-5.21108e+07	-1.81787e+07
	-119.664	1.12101e+08	4.0352e+07	-5.1887e+06		-125.661	-2.59489e+07	3.23286e+07	2.29055e+07
	-119.667	1.13378e+08	-9.25051e+07	1.62039e+08		-125.664	-5.55551e+06	-6.14197e+07	-4.04754e+07
	-119.671	2.15569e+08	3.4731e+07	1.67741e+08		-125.668	-1.33196e+07	5.52651e+07	1.52996e+07
	-119.675	9.85518e+07	-2.14392e+07	7.48628e+07		-125.671	2.84896e+06	-1.77023e+07	-3.07852e+07
	-119.678	2.91203e+08	-1.03246e+08	6.09693e+07		-125.675	-746057	3.53588e+06	1.01818e+07
	-119.682	2.11941e+08	1.67914e+07	1.00935e+08		-125.679	3.04488e+07	1.27851e+07	-4.46961e+06
	-119.685	2.14539e+08	-7.41348e+06	1.30194e+08		-125.682	2.04751e+06	1.04685e+07	-2.8559e+07
	-119.689	1.65152e+08	9.73491e+07	9.17121e+07		-125.686	-1.26404e+07	-7.56936e+06	-1.00454e+07
	-119.693	2.32308e+08	1.84661e+06	2.6414e+08		-125.69	-183924	1.53616e+07	-1.17783e+07
	-119.696	8.27296e+07	1.25557e+08	1.28472e+08		-125.693	6.40665e+06	8.59876e+06	-5.91516e+07
	-119.7	1.42752e+08	5.15169e+07	1.49808e+08		-125.697	-2.04837e+07	3.54835e+06	-3.07114e+06
	-119.703	2.42318e+08	-2.88739e+06	-5.83819e+07		-125.7	-2.24812e+07	2.22956e+07	-2.71139e+07
	-119.707	2.02202e+08	5.10499e+07	1.93803e+08		-125.704	-1.88579e+06	1.3589e+07	2.25005e+07
	-119.711	3.15008e+08	-5.59608e+07	1.74411e+08		-125.708	1.03164e+07	1.29757e+07	-1.48672e+07
	-119.714	2.38309e+08	-4.50989e+07	1.41349e+07		-125.711	-2.32331e+07	1.02082e+07	4.50985e+07
	-119.718	3.60169e+08	2.69659e+08	1.36184e+07		-125.715	4.08099e+06	3.69952e+07	-2.06308e+07
	-119.722	1.27367e+08	1.98804e+08	5.03634e+07		-125.718	-2.32603e+07	-1.11216e+07	2.2726e+07
	-119.725	1.44226e+08	-1.8128e+07	1.11046e+08		-125.722	-1.78775e+07	2.60125e+06	-4.33466e+07
	-119.729	1.27817e+08	3.61171e+07	8.31166e+07		-125.726	3.88017e+06	-526044	1.10957e+07
	-119.732	1.41927e+08	4.63237e+07	2.94949e+08		-125.729	4.4408e+06	3.5297e+06	-3.38079e+07
	-119.736	2.62098e+08	1.22581e+08	8.78842e+07		-125.733	-1.92171e+07	-1.23241e+07	-2.26068e+07
	-119.74	1.4439e+08	5.84855e+07	1.83787e+08		-125.736	-6.95845e+06	7.04587e+06	-2.70702e+07
	-119.743	1.98635e+08	6.94347e+07	1.14721e+08		-125.74	576005	1.16681e+07	1.69371e+07
	-119.747	1.58289e+08	-1.12503e+08	2.02639e+08		-125.744	779662	3.75826e+07	1.44072e+07
	-119.75	3.23259e+08	1.17494e+08	2.68679e+08		-125.747	-2.15208e+06	6.10893e+07	-7.12622e+06
	-119.754	2.01748e+08	-2.3513e+07	1.76565e+08		-125.751	1.52956e+07	-1.53745e+07	-3.08007e+07
	-119.758	1.62944e+08	-1.91655e+08	-3.89054e+06		-125.755	-594469	9.15449e+06	-1.35884e+07
	-119.761	1.80017e+08	1.79606e+08	9.51686e+07		-125.758	9.23482e+06	3.36301e+07	-2.4134e+06
	-119.765	2.36897e+08	2.65158e+07	1.04165e+08		-125.762	3.36315e+07	1.73289e+07	5.38e+06
	-119.769	2.82608e+08	2.37556e+08	2.56155e+08		-125.765	-2.0252e+07	-8.58881e+06	-1.25626e+07
	-119.772	2.16112e+08	-8.50037e+06	1.40345e+07		-125.769	-1.37088e+07	-1.09781e+07	-4.85095e+07
	-119.776	1.31304e+08	2.6477e+07	1.73414e+08		-125.773	2.62333e+06	-3.3411e+06	5.42944e+06
	-119.779	2.35637e+08	-1.00739e+07	1.32273e+08		-125.776	-1.63527e+07	-2.64292e+07	-2.05802e+07
	-119.783	1.82583e+08	1.29597e+08	4.67331e+07		-125.78	-1.66844e+07	3.56935e+06	-4.27426e+06
	-119.787	2.24603e+08	1.12576e+08	3.44734e+08		-125.783	3.19463e+06	-6.21486e+06	-3.3085e+07
	-119.79	1.00278e+08	-3.3747e+06	6.51578e+07		-125.787	-3.12767e+06	3.21443e+07	-3.17266e+07
	-119.794	2.16489e+08	1.19372e+07	7.03207e+07		-125.791	2.19739e+06	-1.6743e+07	1.55405e+07
	-119.797	2.31872e+08	1.39451e+08	3.2782e+07		-125.794	-1.3095e+07	1.90878e+07	-1.61699e+07
	-119.801	1.85813e+08	-3.7206e+06	1.87921e+08		-125.798	-8.29918e+06	-1.08793e+07	4.52906e+07
	-119.805	4.2577e+08	-1.02251e+08	-4.78088e+07		-125.801	1.34653e+06	-3.21273e+07	-1.98129e+07
	-119.808	2.00344e+08	-7.26868e+07	1.33872e+08		-125.805	6.63974e+06	-1.23149e+07	-2.08087e+07
	-119.812	3.17018e+08	1.75455e+08	1.11747e+08		-125.809	4.66239e+06	1.53388e+07	-1.36384e+07
	-119.816	5.27201e+07	4.23214e+07	1.74759e+08		-125.812	7.74928e+06	2.43184e+07	-6.99428e+07
	-119.819	3.37851e+08	7.7096e+07	2.62359e+08		-125.816	-2.39278e+06	-2.42614e+07	-5.67015e+07
	-119.823	8.85451e+07	2.63159e+08	2.03497e+08		-125.819	-1.26782e+07	-1.98436e+07	-2.53226e+07
	-119.826	1.3454e+08	6.84936e+07	1.83874e+08		-125.823	2.00195e+07	1.92188e+07	5.17005e+06
	-119.83	2.33725e+08	-8.26479e+07	8.85536e+07		-125.827	2.87476e+07	7.71599e+06	-6.5671e+06
	-119.834	2.0817e+08	4.30519e+07	1.91227e+08		-125.83	1.0125e+07	1.00592e+07	-3.84568e+07
	-119.837	2.37291e+08	-3.68375e+06	1.84841e+08		-125.834	-2.27998e+07	3.03514e+07	1.34444e+07
	-119.841	3.56955e+08	2.72233e+08	7.84563e+06		-125.838	-1.05654e+07	-6.32775e+06	-2.49553e+07
	-119.844	2.05112e+08	1.20513e+08	7.8215e+07		-125.841	1.39821e+07	5.50917e+07	-4.5421e+07
	-119.848	1.24546e+08	2.41474e+08	4.92391e+07		-125.845	-1.70618e+06	4.02528e+07	-1.99496e+07
	-119.852	2.74692e+08	-6.08922e+07	-3.01132e+07		-125.848	-1.62965e+06	-530970	5.44172e+06
	-119.855	1.85287e+08	9.97053e+07	1.35778e+08		-125.852	1.01846e+07	1.69522e+07	4.90412e+07
	-119.859	1.7933e+08	1.49039e+08	1.41955e+08		-125.856	9.42156e+06	-4.44751e+06	1.24896e+07
	-119.863	2.2496e+08	2.82907e+07	9.24928e+07		-125.859	-3.53942e+06	4.27636e+07	-5.09746e+07
	-119.866	1.59951e+08	1.08141e+08	2.03637e+08		-125.863	8.81446e+06	-2.13976e+06	5.34919e+07
	-119.87	1.77535e+08	2.55066e+07	-2.25973e+07		-125.866	1.19148e+06	2.51691e+07	-5.07532e+07
	-119.873	2.35083e+08	1.85117e+08	1.91439e+08		-125.87	-7.73153e+06	1.2665e+07	-4.36841e+07
	-119.877	3.02933e+08	2.13458e+08	1.53195e+08		-125.874	-8.93039e+06	-2.14284e+07	3.72215e+07
	-119.881	3.36212e+08	2.0776e+08	1.82027e+08		-125.877	9.79411e+06	1.91577e+07	-1.19331e+07
	-119.884	2.3489e+08	-3.24848e+07	1.29866e+08		-125.881	-1.48711e+07	-4.30421e+07	2.5093e+07
	-119.888	2.50164e+08	-1.24216e+08	1.65325e+08		-125.884	-2.03992e+07	1.75464e+07	-1.99312e+07
	-119.892	2.69889e+08	6.07855e+07	1.11285e+08		-125.888	8.12733e+06	-789025	-1.87522e+07
	-119.895	2.89462e+08	2.07258e+08	5.68205e+08		-125.892	3.90514e+06	3.83799e+07	-3.8603e+07
	-119.899	2.58034e+08	7.5611e+07	-1.38087e+08		-125.895	-7.48661e+06	-3.45584e+07	-4.87712e+07
	-119.902	1.63467e+08	1.75775e+08	3.17817e+08		-125.899	-2.68452e+07	360725	5.04936e+06
	-119.906	2.63109e+08	8.22277e+07	2.38287e+08		-125.903	-1.11393e+07	-1.38933e+07	1.49068e+07
	-119.91	2.02542e+08	3.54977e+07	2.54113e+08		-125.906	-2.85692e+07	-1.15819e+07	1.58863e+06
	-119.913	3.02463e+08	5.57322e+07	1.46624e+08		-125.91	2.17374e+07	-381324	-2.17346e+07
	-119.917	2.57188e+08	-1.03277e+08	2.63483e+08		-125.913	-1.50122e+07	-2.39955e+07	1.92064e+07
	-119.92	3.08053e+08	-1.20581e+08	1.22239e+08		-125.917	4.78744e+06	9.56732e+06	5.11855e+06
	-119.924	2.4167e+08	1.04112e+08	2.9366e+08		-125.921	-1.50057e+07	1.89491e+07	-1.3387e+07
	-119.928	1.53631e+08	-6.97786e+07	1.39044e+08		-125.924	1.86915e+06	3.22279e+07	1.56053e+07
	-119.931	3.15364e+08	3.07412e+07	3.22195e+08		-125.928	-1.23292e+07	4.24507e+07	2.1612e+07
	-119.935	3.23723e+08	1.43278e+08	2.22919e+08		-125.931	-8.90242e+06	2.25699e+07	-7.66959e+06
	-119.939	3.5424e+08	-1.42502e+07	1.16775e+08		-125.935	-2.63042e+07	-7.163e+06	1.77705e+07
	-119.942	3.74878e+08	-2.08463e+07	2.51727e+08		-125.939	-5.83058e+06	1.34194e+07	1.73279e+07
	-119.946	3.32563e+08	2.24048e+07	1.53893e+08		-125.942	3.21551e+07	1.02334e+06	1.5482e+07
	-119.949	1.86071e+08	1.07663e+08	8.44098e+07		-125.946	1.62214e+07	2.51177e+07	3.34447e+06
	-119.953	1.06044e+08	1.40379e+08	1.94858e+08		-125.949	2.14562e+06	1.47363e+07	3.25914e+07
	-119.957	1.5375e+08	-1.9465e+07	2.24348e+08		-125.953	1.03592e+06	-2.05558e+06	-8.13701e+06
	-119.96	2.28425e+08	5.55809e+07	1.48545e+08		-125.957	1.0434e+06	-3.77441e+07	7.08392e+06
	-119.964	2.92978e+08	7.21598e+07	1.92286e+08		-125.96	-7.8467e+06	-1.42034e+07	-2.71598e+07
	-119.967	3.92092e+08	-8.87408e+07	5.9091e+07		-125.964	6.47338e+06	2.25435e+07	-2.66774e+07
	-119.971	2.59204e+08	-2.72139e+07	1.30114e+08		-125.968	-2.8027e+07	-3.65168e+07	1.11758e+08
	-119.975	2.87149e+08	651184	1.34065e+08		-125.971	-1.51235e+07	-1.96077e+06	1.90197e+07
	-119.978	2.29604e+08	-8.86214e+07	7.44406e+07		-125.975	2.28907e+07	1.99721e+07	-3.35125e+07
	-119.982	1.62482e+08	-5.67871e+07	-1.5443e+07		-125.978	1.1965e+07	4.87875e+06	6.93466e+07
	-119.986	1.48843e+08	9.16701e+07	2.26243e+08		-125.982	-5.99468e+06	1.82776e+07	-2.43176e+07
	-119.989	2.26227e+08	4.28216e+07	2.0075e+08		-125.986	9.79813e+06	-5.01917e+07	3.57073e+06
	-119.993	2.06831e+08	6.52538e+07	1.56541e+08		-125.989	1.53517e+07	3.64119e+06	2.87911e+06
	-119.996	1.92226e+07	1.48365e+08	2.52893e+08		-125.993	1.45432e+07	2.86267e+06	-3.95201e+07
	-120	2.745e+08	1.02281e+08	7.23538e+07		-125.996	-2.46232e+06	-2.03176e+07	-8.15883e+06
	-120.004	1.87047e+08	4.89164e+07	2.60602e+08
	-120.007	3.58987e+08	1.24359e+07	2.35049e+08
	-120.011	2.57057e+08	5.70071e+07	5.97237e+07
	-120.014	1.17764e+08	-3.38635e+07	2.78824e+08
	-120.018	3.92021e+08	1.25566e+08	1.50447e+07
	-120.022	1.47097e+08	1.76028e+08	2.14053e+08
	-120.025	2.65964e+08	1.30399e+08	9.29497e+07
	-120.029	3.52611e+08	5.80844e+07	1.21488e+08
	-120.033	1.47006e+08	2.57614e+08	3.35045e+08
	-120.036	1.23631e+08	-2.10179e+08	9.6144e+07
	-120.04	2.84937e+08	3.7629e+07	2.75712e+08
	-120.043	3.30787e+08	2.1778e+06	1.46152e+08
	-120.047	1.98631e+08	5.05391e+07	2.28886e+08
	-120.051	2.68762e+08	-2.8603e+07	2.46518e+08
	-120.054	3.07527e+08	2.28921e+08	2.57027e+08
	-120.058	3.77826e+08	-1.67243e+08	1.72059e+08
	-120.061	2.78411e+08	1.80201e+08	1.43997e+08
	-120.065	1.86391e+08	-6.19268e+07	2.07988e+08
	-120.069	1.89475e+08	2.45765e+08	2.4044e+08
	-120.072	2.96578e+08	8.55257e+06	2.4071e+08
	-120.076	1.70799e+08	2.59341e+07	1.08186e+08
	-120.08	2.28391e+08	1.70797e+08	2.1e+08
	-120.083	8.73978e+07	-2.86232e+07	1.17723e+08
	-120.087	1.15742e+08	-7.26977e+07	1.76301e+08
	-120.09	2.10206e+08	1.22502e+08	3.6016e+07
	-120.094	5.19306e+08	1.48365e+08	1.75595e+08
	-120.098	2.63576e+08	8.0807e+07	3.30403e+07
	-120.101	2.50511e+08	4.6237e+07	1.04315e+08
	-120.105	2.79807e+08	-4.75847e+07	1.13195e+08
	-120.109	4.25343e+08	-3.47528e+07	2.71161e+08
	-120.112	1.73831e+08	9.5906e+07	1.07385e+08
	-120.116	2.18929e+08	1.37656e+08	1.57563e+08
	-120.119	3.35415e+08	1.61414e+07	4.5439e+08
	-120.123	4.37183e+08	1.55115e+08	8.01736e+07
	-120.127	1.30542e+08	-2.85772e+07	2.69083e+08
	-120.13	1.86177e+08	3.24405e+07	9.73637e+07
	-120.134	3.29942e+08	1.59783e+07	2.31799e+08
	-120.137	2.14293e+08	4.96948e+07	1.39248e+08
	-120.141	2.70383e+08	1.02419e+08	2.71481e+08
	-120.145	3.61124e+08	1.59359e+07	3.20757e+08
	-120.148	2.74872e+08	1.26465e+08	3.21122e+08
	-120.152	2.92317e+08	-2.56004e+07	1.00954e+08
	-120.156	2.60377e+08	1.36198e+07	1.70991e+08
	-120.159	1.29407e+08	-7.12412e+07	5.94397e+07
	-120.163	4.17782e+08	1.5296e+08	3.14206e+08
	-120.166	6.90354e+07	-4.6048e+07	2.78671e+08
	-120.17	2.12891e+08	-8.07626e+07	1.90484e+07
	-120.174	2.64758e+08	8.04785e+07	1.81236e+08
	-120.177	2.36115e+08	-3.10032e+06	1.32143e+08
	-120.181	2.38594e+08	2.26392e+08	7.64768e+07
	-120.184	2.81154e+08	-8.7455e+07	5.38189e+07
	-120.188	2.64529e+08	1.86172e+07	1.77661e+08
	-120.192	2.89968e+08	1.9055e+08	2.61645e+08
	-120.195	1.93598e+08	1.0881e+08	2.70352e+08
	-120.199	3.42388e+08	-4.15045e+07	1.0078e+08
	-120.203	1.91738e+08	-5.16864e+07	2.63902e+08
	-120.206	2.45403e+08	3.17144e+07	1.84302e+08
	-120.21	3.37975e+08	8.51664e+07	3.24583e+08
	-120.213	2.94428e+08	1.62884e+08	2.68042e+08
	-120.217	2.27287e+08	8.0319e+07	2.67679e+07
	-120.221	1.8998e+08	4.64999e+07	3.13073e+08
	-120.224	1.01235e+08	5.84481e+07	2.32003e+08
	-120.228	4.39751e+08	2.98231e+07	1.50694e+08
	-120.231	1.61838e+08	1.08343e+08	9.14976e+07
	-120.235	2.07998e+08	1.77268e+08	2.66841e+08
	-120.239	3.66097e+08	-7.07761e+07	1.56381e+08
	-120.242	3.09711e+08	4.22231e+07	-7.64927e+07
	-120.246	3.06392e+08	-1.07972e+07	1.27148e+08
	-120.25	3.04209e+08	5.75035e+07	3.22558e+08
	-120.253	2.66721e+08	1.83927e+08	3.54387e+08
	-120.257	2.36366e+08	4.06143e+07	2.52668e+08
	-120.26	3.11966e+08	8.17255e+07	1.36178e+08
	-120.264	3.65488e+08	1.89723e+08	1.61586e+08
	-120.268	1.2908e+08	1.79751e+08	3.01994e+08
	-120.271	1.98156e+08	1.14912e+07	2.33984e+08
	-120.275	4.53236e+08	8.68896e+07	1.85797e+08
	-120.278	1.88944e+08	1.26248e+08	-1.41736e+07
	-120.282	2.83595e+08	-2.54191e+07	1.07841e+08
	-120.286	2.19356e+08	8.34066e+07	2.71075e+08
	-120.289	2.58919e+08	2.57832e+08	6.44168e+07
	-120.293	3.15384e+08	5.65711e+07	1.3658e+08
	-120.297	2.19527e+08	2.38608e+08	1.09078e+08
	-120.3	2.23512e+08	-4.25924e+07	4.13169e+07
	-120.304	3.49498e+08	1.04457e+08	2.28204e+08
	-120.307	3.14048e+08	2.10358e+07	1.84111e+08
	-120.311	1.37355e+08	-1.03769e+08	2.05249e+08
	-120.315	1.16939e+08	1.51465e+07	1.08446e+08
	-120.318	1.89246e+08	4.61937e+07	3.2287e+08
	-120.322	2.6238e+08	1.62971e+08	1.39765e+08
	-120.325	3.66255e+08	1.18509e+08	9.03365e+07
	-120.329	2.68852e+08	3.08452e+07	3.38335e+08
	-120.333	4.00539e+08	1.66825e+07	2.43361e+08
	-120.336	2.94192e+08	2.05892e+07	1.42035e+08
	-120.34	3.15789e+08	9.04863e+07	9.96462e+07
	-120.344	3.26858e+08	8.3441e+07	3.12859e+08
	-120.347	2.18078e+08	6.89735e+07	7.02223e+06
	-120.351	1.55823e+08	-9.49992e+07	2.10998e+08
	-120.354	1.6308e+08	4.72881e+07	2.77861e+08
	-120.358	3.50157e+08	1.52263e+07	1.96461e+08
	-120.362	4.68717e+08	4.37931e+07	2.6408e+08
	-120.365	3.21944e+08	-7.75165e+07	1.69383e+08
	-120.369	1.64202e+08	7.06894e+07	1.50746e+08
	-120.373	2.89999e+08	1.46002e+08	2.78811e+08
	-120.376	2.22513e+08	6.48526e+07	6.45857e+07
	-120.38	1.38222e+08	8.67809e+07	1.24954e+08
	-120.383	3.29887e+08	1.55071e+08	2.78566e+08
	-120.387	2.71993e+08	-7.89037e+07	6.25505e+07
	-120.391	3.25668e+08	-4.5988e+07	1.68935e+08
	-120.394	1.95609e+08	1.90247e+08	1.43273e+08
	-120.398	4.13872e+08	3.62705e+07	2.61161e+08
	-120.401	1.53791e+08	-1.58219e+08	3.11427e+08
	-120.405	2.22787e+08	-1.63343e+08	2.34808e+08
	-120.409	2.73465e+08	1.63998e+08	2.92765e+08
	-120.412	2.5466e+08	-1.9831e+07	1.80828e+08
	-120.416	3.07438e+08	4.20788e+07	4.89679e+07
	-120.42	2.82828e+08	-1.19999e+08	1.85206e+08
	-120.423	3.48932e+08	-2.07906e+07	1.60343e+08
	-120.427	3.49259e+08	-8.38258e+07	1.93618e+08
	-120.43	2.09583e+08	-16699.1	2.1663e+08
	-120.434	2.45975e+08	3.97584e+06	1.31464e+08
	-120.438	2.51129e+08	5.97654e+07	2.28935e+08
	-120.441	3.6245e+08	3.9942e+07	2.79284e+08
	-120.445	2.2979e+08	1.64341e+08	4.83461e+07
	-120.448	2.57225e+08	-1.28593e+07	3.94962e+08
	-120.452	2.01441e+08	2.63602e+08	8.19376e+07
	-120.456	2.3814e+08	-1.52026e+08	3.99976e+08
	-120.459	2.33254e+08	6.50994e+07	1.84468e+08
	-120.463	3.56858e+08	1.3772e+08	1.2668e+08
	-120.467	2.29979e+08	-1.7894e+07	4.87189e+08
	-120.47	2.29388e+08	-5.83654e+07	2.72754e+08
	-120.474	1.6101e+08	9.30352e+07	3.60989e+08
	-120.477	4.78957e+08	3.6461e+07	9.62215e+07
	-120.481	3.45067e+08	8.23837e+07	1.56703e+08
	-120.485	3.4785e+08	1.49952e+08	9.08987e+07
	-120.488	1.22352e+08	3.59782e+07	2.21537e+08
	-120.492	2.82282e+08	-9.03974e+06	2.76351e+08
	-120.495	1.35254e+08	2.92816e+08	2.7858e+08
	-120.499	1.25388e+08	1.71007e+08	2.2572e+08
	-120.503	2.88881e+08	2.80541e+07	1.76484e+08
	-120.506	1.85188e+08	1.79476e+07	2.08192e+08
	-120.51	1.16679e+08	1.70283e+08	1.12531e+08
	-120.514	2.47732e+08	-7.57003e+07	2.43064e+08
	-120.517	2.85995e+08	1.27738e+07	2.81639e+08
	-120.521	2.56825e+08	3.98705e+07	4.69995e+08
	-120.524	2.36467e+08	-1.29341e+07	4.08e+08
	-120.528	2.83846e+08	1.46057e+08	2.99884e+08
	-120.532	3.14207e+08	-8.53843e+07	1.82279e+08
	-120.535	3.01268e+08	2.94438e+08	2.76091e+08
	-120.539	2.739e+08	1.65243e+08	1.70085e+08
	-120.542	2.60449e+08	8.77338e+07	-1.09674e+07
	-120.546	1.94764e+08	-4.49702e+07	1.96525e+08
	-120.55	3.16006e+08	1.34722e+08	2.08988e+08
	-120.553	2.44245e+08	3.56078e+07	2.99518e+08
	-120.557	3.33014e+08	2.3146e+08	1.1227e+08
	-120.561	3.26616e+08	2.73207e+06	3.20177e+08
	-120.564	3.43968e+08	9.46919e+07	3.15584e+08
	-120.568	2.60242e+08	3.00195e+07	1.84791e+08
	-120.571	3.26097e+08	2.56569e+08	1.48578e+08
	-120.575	3.17516e+08	1.22163e+08	3.14817e+08
	-120.579	2.7129e+08	1.59182e+08	2.2185e+08
	-120.582	3.37894e+08	1.00836e+07	3.35793e+08
	-120.586	2.35511e+08	7.34105e+07	2.75673e+08
	-120.59	2.44137e+08	274101	2.00982e+08
	-120.593	3.34316e+08	1.66722e+08	2.31414e+08
	-120.597	3.18636e+08	1.69198e+08	2.56974e+08
	-120.6	2.58519e+08	2.24234e+08	1.79151e+08
	-120.604	3.45639e+08	8.35212e+07	3.24322e+08
	-120.608	4.76739e+08	9.09619e+07	4.11177e+08
	-120.611	3.82374e+08	1.60526e+08	2.52116e+08
	-120.615	3.59323e+08	1.73225e+08	3.38792e+08
	-120.618	3.07774e+08	5.11191e+07	3.48336e+08
	-120.622	1.94649e+08	1.00394e+08	8.13367e+07
	-120.626	3.06963e+08	1.62393e+07	1.59289e+08
	-120.629	3.05053e+08	1.46414e+08	6.94009e+07
	-120.633	2.82351e+08	2.62653e+08	2.07758e+08
	-120.637	3.42946e+08	9.74255e+07	3.14335e+08
	-120.64	3.465e+08	8.21868e+07	3.69632e+08
	-120.644	3.40681e+08	1.78486e+08	1.40394e+08
	-120.647	2.19169e+08	1.96129e+08	3.82337e+08
	-120.651	2.78345e+08	8.70452e+07	2.91587e+08
	-120.655	3.31321e+08	1.31009e+08	3.79111e+08
	-120.658	2.56598e+08	1.46764e+08	4.13909e+08
	-120.662	2.86003e+08	2.32572e+08	2.73316e+08
	-120.665	3.27016e+08	1.34583e+08	1.78148e+08
	-120.669	2.13806e+08	1.61411e+08	1.09196e+08
	-120.673	2.76432e+08	2.33517e+08	9.38645e+07
	-120.676	2.70145e+08	1.38362e+08	9.81156e+07
	-120.68	1.80207e+08	1.97545e+08	2.30782e+08
	-120.684	4.10622e+08	2.58823e+08	3.77816e+08
	-120.687	2.10848e+08	1.49868e+08	3.60472e+08
	-120.691	3.70744e+08	3.88379e+08	9.78226e+07
	-120.694	3.22632e+08	2.81732e+08	3.49593e+08
	-120.698	2.12242e+08	2.0073e+08	1.22759e+08
	-120.702	3.44228e+08	3.22164e+08	5.54866e+07
	-120.705	3.49935e+08	3.51702e+08	1.65234e+08
	-120.709	2.58486e+08	3.31839e+08	2.51387e+08
	-120.712	4.31977e+08	4.70107e+08	2.07202e+08
	-120.716	4.69194e+08	5.39615e+08	3.58717e+08
	-120.72	1.21219e+08	7.4023e+08	2.5506e+08
	-120.723	4.55438e+08	9.07259e+08	2.67946e+08
	-120.727	2.66731e+08	1.32937e+09	2.83393e+08
	-120.731	2.79542e+08	2.08942e+09	1.65372e+08
	-120.734	2.60039e+08	7.28467e+09	3.03134e+08
	-120.738	4.19542e+08	1.0483e+10	3.45776e+08
	-120.741	2.23578e+08	1.5454e+09	3.91525e+08
	-120.745	3.146e+08	7.13673e+08	3.48236e+08
	-120.749	2.86688e+08	3.5346e+08	3.54911e+08
	-120.752	4.03536e+08	4.4863e+08	3.25339e+08
	-120.756	1.84987e+08	1.72831e+08	4.54186e+08
	-120.759	2.37032e+08	2.73748e+08	1.89135e+08
	-120.763	2.32651e+08	2.08536e+08	2.23126e+08
	-120.767	3.46313e+08	2.33235e+08	3.4731e+08
	-120.77	4.29173e+08	2.74201e+07	2.6262e+08
	-120.774	1.83272e+08	1.27371e+08	2.11199e+08
	-120.778	4.06576e+08	1.8655e+08	4.24051e+08
	-120.781	2.06286e+08	-7.55216e+07	3.419e+08
	-120.785	3.20384e+08	1.37869e+08	3.82278e+08
	-120.788	4.56578e+08	7.13402e+07	4.25565e+08
	-120.792	3.96532e+08	2.2361e+07	4.11765e+08
	-120.796	2.85208e+08	2.22246e+07	2.58783e+08
	-120.799	2.97101e+08	7.2761e+07	3.56938e+08
	-120.803	2.4245e+08	2.10619e+07	2.50236e+08
	-120.807	2.32851e+08	1.35736e+08	4.71711e+08
	-120.81	1.57412e+08	8.20126e+07	1.13875e+08
	-120.814	3.47984e+08	9.9272e+07	2.65715e+08
	-120.817	2.5461e+08	5.96633e+07	9.34662e+07
	-120.821	1.77145e+08	1.72536e+08	4.04644e+08
	-120.825	3.77982e+08	2.84378e+07	1.69531e+08
	-120.828	3.46698e+08	6.99789e+07	2.27889e+08
	-120.832	1.82593e+08	-1.88347e+07	3.65429e+08
	-120.835	3.51092e+08	1.46658e+07	2.82296e+08
	-120.839	2.88845e+08	1.13336e+07	3.84314e+08
	-120.843	3.23198e+08	1.50251e+08	2.27061e+08
	-120.846	3.25376e+08	2.75645e+08	3.14118e+08
	-120.85	3.09108e+08	1.2503e+08	2.06509e+08
	-120.854	2.18287e+08	1.65259e+08	4.29999e+08
	-120.857	1.72772e+08	1.04039e+08	4.79591e+08
	-120.861	2.50738e+08	1.32379e+08	1.54173e+08
	-120.864	4.56665e+08	-1.26927e+07	2.83875e+08
	-120.868	2.27726e+08	2.26833e+07	4.62031e+08
	-120.872	4.78561e+08	7.22719e+07	3.95944e+08
	-120.875	2.85413e+08	1.17984e+08	2.92219e+08
	-120.879	3.30063e+08	2.23372e+08	4.50748e+08
	-120.882	3.25688e+08	1.02963e+08	3.62098e+08
	-120.886	2.80284e+08	4.59912e+07	4.20551e+08
	-120.89	3.45175e+08	7.84016e+07	3.33459e+08
	-120.893	4.24269e+08	2.56653e+08	4.10694e+08
	-120.897	2.36326e+08	6.85588e+07	4.69849e+08
	-120.901	4.86486e+08	1.31466e+08	3.54696e+08
	-120.904	3.22793e+08	-6.59163e+07	3.63549e+08
	-120.908	3.66293e+08	-3.31729e+07	3.27387e+08
	-120.911	3.3856e+08	1.30444e+08	4.79864e+08
	-120.915	2.49559e+08	-3.35049e+07	3.45739e+08
	-120.919	3.30643e+08	2.05977e+08	3.12973e+08
	-120.922	3.67548e+08	-6.35844e+07	4.84851e+08
	-120.926	4.21325e+08	3.53661e+07	4.37411e+08
	-120.929	2.77537e+08	1.09327e+08	8.7618e+07
	-120.933	3.22862e+08	1.73416e+08	4.12798e+08
	-120.937	1.95819e+08	1.84901e+08	2.83656e+08
	-120.94	2.01331e+08	-8.2897e+07	4.97793e+08
	-120.944	3.02337e+08	8.13348e+07	4.58213e+08
	-120.948	3.12249e+08	2.58665e+08	3.85633e+08
	-120.951	2.30349e+08	1.18801e+08	2.76411e+08
	-120.955	3.01704e+08	8.97268e+07	3.48481e+08
	-120.958	4.36313e+08	5.15192e+07	2.34531e+08
	-120.962	3.48283e+08	9.02725e+07	3.54494e+08
	-120.966	3.18546e+08	1.02413e+08	3.74937e+08
	-120.969	1.9748e+08	1.33362e+08	5.47087e+08
	-120.973	3.45358e+08	2.5068e+07	3.21922e+08
	-120.976	3.05057e+08	2.63324e+08	3.64408e+08
	-120.98	4.43928e+08	-1.12079e+08	3.57412e+08
	-120.984	3.27648e+08	1.05942e+08	5.38686e+08
	-120.987	4.59555e+08	1.03359e+08	2.94965e+08
	-120.991	4.05761e+08	1.55725e+08	2.54507e+08
	-120.995	2.8746e+08	2.29161e+08	5.26811e+08
	-120.998	2.93848e+08	2.02912e+08	4.73651e+08
	-121.002	4.37678e+08	1.32443e+08	2.29414e+08
	-121.005	2.53855e+08	6.88422e+07	4.37976e+08
	-121.009	1.77227e+08	1.15174e+08	3.90144e+08
	-121.013	2.62978e+08	1.4822e+08	6.07493e+08
	-121.016	2.16796e+08	8.54468e+07	5.64287e+08
	-121.02	3.47389e+08	1.84185e+08	5.55786e+08
	-121.024	2.99611e+08	1.71961e+08	3.88949e+08
	-121.027	2.94151e+08	1.78216e+08	4.45079e+08
	-121.031	2.50595e+08	2.33306e+08	6.62324e+08
	-121.034	2.49326e+08	2.90724e+07	4.47433e+08
	-121.038	4.41615e+08	1.06437e+08	5.43927e+08
	-121.042	4.72359e+08	1.922e+08	4.86411e+08
	-121.045	4.24154e+08	1.69636e+08	4.45785e+08
	-121.049	2.90057e+08	2.04241e+08	3.21629e+08
	-121.052	3.1475e+08	7.41325e+07	5.56917e+08
	-121.056	2.8849e+08	3.24964e+08	5.16305e+08
	-121.06	2.77358e+08	9.74187e+06	2.8795e+08
	-121.063	2.47432e+08	1.17925e+08	4.28531e+08
	-121.067	3.52628e+08	8.57381e+07	1.55645e+08
	-121.071	2.77786e+08	9.48534e+07	6.06463e+08
	-121.074	3.25894e+08	1.39064e+08	3.97257e+08
	-121.078	1.24084e+08	5.65198e+07	4.31811e+08
	-121.081	3.66252e+08	1.53059e+08	5.00144e+08
	-121.085	2.79768e+08	2.6584e+07	2.57159e+08
	-121.089	3.5298e+08	1.36126e+08	4.82022e+08
	-121.092	3.58512e+08	1.13697e+08	5.26599e+08
	-121.096	4.31121e+08	1.81951e+08	4.29865e+08
	-121.099	3.16572e+08	2.79457e+08	2.9962e+08
	-121.103	4.33634e+08	-228868	4.53083e+08
	-121.107	4.79234e+08	1.3878e+08	4.84613e+08
	-121.11	1.9754e+08	1.72674e+08	4.93192e+08
	-121.114	4.03752e+08	6.76034e+07	6.31627e+08
	-121.118	3.81758e+08	9.02526e+07	6.59586e+08
	-121.121	3.48467e+08	1.87023e+07	3.65369e+08
	-121.125	3.04202e+08	8.38003e+06	6.17163e+08
	-121.128	5.02385e+08	1.56761e+08	4.93935e+08
	-121.132	4.29701e+08	2.33274e+08	6.78642e+08
	-121.136	2.67079e+08	2.67464e+08	6.93589e+08
	-121.139	2.1196e+08	1.37759e+08	6.48523e+08
	-121.143	3.42041e+08	1.30766e+08	5.72883e+08
	-121.146	5.44459e+08	3.45075e+07	3.69163e+08
	-121.15	4.51019e+08	-3.97969e+06	3.69246e+08
	-121.154	3.67361e+08	1.92365e+08	4.83217e+08
	-121.157	3.08887e+08	1.77959e+08	4.80769e+08
	-121.161	3.56663e+08	1.7979e+08	4.56085e+08
	-121.165	4.98197e+08	2.96477e+08	5.87899e+08
	-121.168	4.84786e+08	1.29521e+08	6.36883e+08
	-121.172	4.10081e+08	1.81648e+08	6.25077e+08
	-121.175	2.63589e+08	3.14998e+07	6.32441e+08
	-121.179	4.49823e+08	-3.38675e+06	5.86648e+08
	-121.183	5.20569e+08	3.33571e+08	6.04246e+08
	-121.186	2.46002e+08	1.42382e+08	3.85503e+08
	-121.19	3.75479e+08	1.2899e+08	6.11304e+08
	-121.193	4.96549e+08	4.24862e+08	5.53068e+08
	-121.197	4.99461e+08	1.97941e+08	5.27098e+08
	-121.201	3.76538e+08	3.14066e+08	6.49215e+08
	-121.204	4.40696e+08	1.58682e+08	4.48772e+08
	-121.208	3.859e+08	1.26626e+08	5.52452e+08
	-121.212	3.53845e+08	3.57182e+08	5.90412e+08
	-121.215	5.31306e+08	3.68174e+08	6.49324e+08
	-121.219	4.43546e+08	2.8129e+08	5.82463e+08
	-121.222	4.84411e+08	3.05702e+07	7.86729e+08
	-121.226	3.88879e+08	9.52066e+07	6.94568e+08
	-121.23	4.3635e+08	3.74113e+08	7.53102e+08
	-121.233	4.99848e+08	1.63474e+08	5.30061e+08
	-121.237	3.6465e+08	3.36634e+08	7.08121e+08
	-121.241	3.31782e+08	2.80792e+08	5.15903e+08
	-121.244	5.32484e+08	1.86574e+08	6.43015e+08
	-121.248	5.00117e+08	2.45308e+08	7.35372e+08
	-121.251	5.16215e+08	2.21879e+08	5.36267e+08
	-121.255	4.1314e+08	-6.88982e+07	5.58099e+08
	-121.259	4.3966e+08	1.83198e+08	5.95386e+08
	-121.262	5.56386e+08	2.95301e+08	5.60963e+08
	-121.266	3.90698e+08	4.17895e+08	5.97677e+08
	-121.269	5.07181e+08	2.95625e+08	7.04773e+08
	-121.273	6.02152e+08	1.43717e+08	6.40258e+08
	-121.277	2.95171e+08	9.1253e+07	6.56684e+08
	-121.28	5.02e+08	3.80415e+08	5.80522e+08
	-121.284	4.81977e+08	1.27987e+08	8.43726e+08
	-121.288	6.09954e+08	2.00628e+08	7.68249e+08
	-121.291	5.97427e+08	2.23881e+08	5.017e+08
	-121.295	4.68435e+08	3.16981e+08	7.75638e+08
	-121.298	5.45216e+08	2.43792e+08	6.90756e+08
	-121.302	4.83862e+08	1.23854e+08	6.40998e+08
	-121.306	4.17143e+08	2.3805e+08	6.30683e+08
	-121.309	5.27388e+08	3.7001e+08	8.11758e+08
	-121.313	4.65668e+08	2.03473e+08	9.11897e+08
	-121.316	5.04109e+08	2.15186e+08	6.97131e+08
	-121.32	4.23197e+08	3.54695e+08	8.61012e+08
	-121.324	5.5127e+08	3.19199e+08	7.32871e+08
	-121.327	4.6979e+08	1.81469e+08	6.18168e+08
	-121.331	4.288e+08	2.70404e+08	6.56204e+08
	-121.335	5.4149e+08	4.17741e+08	8.91388e+08
	-121.338	5.54036e+08	4.82589e+08	5.38998e+08
	-121.342	5.37267e+08	3.57602e+08	8.35579e+08
	-121.345	4.68744e+08	2.6814e+08	6.5606e+08
	-121.349	4.93257e+08	3.03184e+08	8.34005e+08
	-121.353	5.19561e+08	3.30662e+08	8.96982e+08
	-121.356	5.0229e+08	4.0526e+08	8.39745e+08
	-121.36	4.42601e+08	1.29781e+08	8.67502e+08
	-121.363	5.10973e+08	3.88161e+08	5.45865e+08
	-121.367	5.53436e+08	3.95908e+08	6.62037e+08
	-121.371	4.64914e+08	2.71778e+08	8.80314e+08
	-121.374	5.34791e+08	3.95744e+08	7.51583e+08
	-121.378	4.87083e+08	2.87704e+08	8.50361e+08
	-121.382	4.58553e+08	3.9607e+08	8.8188e+08
	-121.385	5.6214e+08	4.33094e+08	7.88743e+08
	-121.389	6.17078e+08	3.60113e+08	7.11133e+08
	-121.392	5.08093e+08	2.20323e+08	9.255e+08
	-121.396	6.52821e+08	3.28831e+08	6.88341e+08
	-121.4	5.13992e+08	2.97522e+08	9.14609e+08
	-121.403	5.0174e+08	2.7585e+08	9.36758e+08
	-121.407	5.05566e+08	2.82742e+08	8.94944e+08
	-121.41	5.66069e+08	4.23708e+08	9.50608e+08
	-121.414	4.83688e+08	4.3632e+08	9.76319e+08
	-121.418	5.15885e+08	4.7215e+08	9.64708e+08
	-121.421	6.92382e+08	4.52155e+08	1.0327e+09
	-121.425	5.39957e+08	5.32695e+08	9.55052e+08
	-121.429	6.05609e+08	2.93232e+08	1.00458e+09
	-121.432	5.31333e+08	1.98137e+08	8.92886e+08
	-121.436	5.3066e+08	5.31673e+08	9.61544e+08
	-121.439	6.80216e+08	2.43566e+08	8.43715e+08
	-121.443	4.42987e+08	3.37522e+08	8.63907e+08
	-121.447	5.44558e+08	3.16011e+08	1.04972e+09
	-121.45	6.52346e+08	4.06911e+08	9.08006e+08
	-121.454	5.12789e+08	3.05314e+08	1.08673e+09
	-121.458	6.13343e+08	5.62892e+08	1.18125e+09
	-121.461	6.85203e+08	1.01207e+08	1.12181e+09
	-121.465	5.51753e+08	3.09767e+08	1.08204e+09
	-121.468	6.29672e+08	4.97586e+08	1.14061e+09
	-121.472	5.43382e+08	3.90498e+08	8.15948e+08
	-121.476	5.54541e+08	2.84077e+08	1.05069e+09
	-121.479	7.48227e+08	5.11114e+08	1.28001e+09
	-121.483	4.80358e+08	5.97658e+08	1.09302e+09
	-121.486	6.36691e+08	3.77741e+08	1.0324e+09
	-121.49	6.36091e+08	2.636e+08	1.11847e+09
	-121.494	8.46341e+08	2.98282e+08	1.26633e+09
	-121.497	7.04442e+08	5.26712e+08	1.04084e+09
	-121.501	6.86852e+08	3.80645e+08	1.13958e+09
	-121.505	6.73637e+08	4.97882e+08	1.0553e+09
	-121.508	6.64151e+08	5.35533e+08	1.15718e+09
	-121.512	7.54745e+08	4.3542e+08	1.05708e+09
	-121.515	6.79478e+08	5.11576e+08	1.07789e+09
	-121.519	7.51054e+08	6.1607e+08	1.32591e+09
	-121.523	6.68223e+08	4.269e+08	1.37584e+09
	-121.526	6.52248e+08	5.88076e+08	1.24017e+09
	-121.53	7.32353e+08	4.96561e+08	1.09545e+09
	-121.533	7.95877e+08	5.98105e+08	1.28116e+09
	-121.537	7.3124e+08	5.58861e+08	1.24759e+09
	-121.541	8.09233e+08	6.6445e+08	1.34693e+09
	-121.544	6.94656e+08	6.27541e+08	1.12785e+09
	-121.548	8.89161e+08	5.42994e+08	1.4077e+09
	-121.552	7.6896e+08	6.58112e+08	1.3216e+09
	-121.555	8.29528e+08	5.78757e+08	1.4012e+09
	-121.559	7.61226e+08	6.72816e+08	1.16505e+09
	-121.562	8.5966e+08	7.31985e+08	1.17555e+09
	-121.566	9.29503e+08	6.62867e+08	1.5531e+09
	-121.57	9.05583e+08	7.07335e+08	1.37992e+09
	-121.573	9.2435e+08	5.63885e+08	1.38434e+09
	-121.577	9.10951e+08	7.365e+08	1.40917e+09
	-121.58	1.02991e+09	7.15525e+08	1.36311e+09
	-121.584	1.01223e+09	5.12425e+08	1.51957e+09
	-121.588	9.91371e+08	5.99538e+08	1.60906e+09
	-121.591	1.03297e+09	7.53876e+08	1.45354e+09
	-121.595	9.94251e+08	7.03763e+08	1.66147e+09
	-121.599	1.06717e+09	8.50314e+08	1.52068e+09
	-121.602	9.91008e+08	7.65273e+08	1.72196e+09
	-121.606	1.0361e+09	6.27097e+08	1.70641e+09
	-121.609	9.62721e+08	7.80282e+08	1.50511e+09
	-121.613	1.00359e+09	8.13651e+08	1.46771e+09
	-121.617	1.14439e+09	1.02312e+09	1.79296e+09
	-121.62	1.03519e+09	9.05175e+08	1.79734e+09
	-121.624	9.32568e+08	8.49838e+08	1.46846e+09
	-121.627	1.01085e+09	8.90635e+08	1.48225e+09
	-121.631	9.77421e+08	8.85446e+08	1.95411e+09
	-121.635	9.65553e+08	8.84882e+08	1.84078e+09
	-121.638	1.1387e+09	1.00308e+09	1.95775e+09
	-121.642	9.89119e+08	9.50285e+08	1.79193e+09
	-121.646	1.10889e+09	1.02484e+09	1.87359e+09
	-121.649	1.13942e+09	1.04013e+09	1.8901e+09
	-121.653	1.15285e+09	1.02648e+09	1.95214e+09
	-121.656	1.16763e+09	1.10355e+09	1.93041e+09
	-121.66	1.20775e+09	1.06685e+09	1.92671e+09
	-121.664	1.13334e+09	8.38447e+08	1.87666e+09
	-121.667	1.24329e+09	1.14715e+09	2.11357e+09
	-121.671	1.36821e+09	1.12562e+09	2.01594e+09
	-121.675	1.23047e+09	1.11776e+09	2.10313e+09
	-121.678	1.20984e+09	1.07262e+09	2.14039e+09
	-121.682	1.26654e+09	1.27595e+09	2.0351e+09
	-121.685	1.41306e+09	1.11266e+09	2.2517e+09
	-121.689	1.33179e+09	1.11077e+09	2.30095e+09
	-121.693	1.49097e+09	1.25585e+09	2.62091e+09
	-121.696	1.54762e+09	1.39248e+09	2.24613e+09
	-121.7	1.40283e+09	1.19721e+09	2.39728e+09
	-121.703	1.48919e+09	1.48661e+09	2.31902e+09
	-121.707	1.55872e+09	1.44606e+09	2.23471e+09
	-121.711	1.58091e+09	1.12433e+09	2.72454e+09
	-121.714	1.51004e+09	1.41241e+09	2.73143e+09
	-121.718	1.73848e+09	1.4692e+09	2.57091e+09
	-121.722	1.6042e+09	1.56889e+09	2.81979e+09
	-121.725	1.68449e+09	1.64178e+09	2.62579e+09
	-121.729	1.56918e+09	1.66923e+09	2.82147e+09
	-121.732	1.86061e+09	1.7303e+09	2.90786e+09
	-121.736	1.86309e+09	1.75838e+09	2.92411e+09
	-121.74	1.9078e+09	1.72057e+09	3.07452e+09
	-121.743	2.08395e+09	1.81388e+09	2.99783e+09
	-121.747	1.87702e+09	1.84475e+09	3.01601e+09
	-121.75	1.89963e+09	1.83251e+09	3.02428e+09
	-121.754	1.99693e+09	1.81488e+09	3.20425e+09
	-121.758	2.06614e+09	1.82231e+09	3.28145e+09
	-121.761	2.1489e+09	2.01173e+09	3.27713e+09
	-121.765	2.0832e+09	2.26726e+09	3.26973e+09
	-121.769	1.9368e+09	2.04475e+09	3.51272e+09
	-121.772	2.26922e+09	2.22626e+09	3.41121e+09
	-121.776	2.23143e+09	2.12981e+09	3.57165e+09
	-121.779	2.15767e+09	2.21548e+09	3.65526e+09
	-121.783	2.55576e+09	2.50152e+09	3.63677e+09
	-121.787	2.55666e+09	2.47923e+09	3.73271e+09
	-121.79	2.34813e+09	2.48622e+09	3.68887e+09
	-121.794	2.51274e+09	2.51869e+09	3.99204e+09
	-121.797	2.56735e+09	2.5577e+09	4.08822e+09
	-121.801	2.7174e+09	2.73545e+09	4.13627e+09
	-121.805	2.83199e+09	2.81286e+09	4.20831e+09
	-121.808	2.86908e+09	2.95844e+09	4.2343e+09
	-121.812	3.03164e+09	2.86277e+09	4.18309e+09
	-121.816	3.06244e+09	3.03187e+09	4.58354e+09
	-121.819	3.27071e+09	3.13898e+09	4.57923e+09
	-121.823	3.33381e+09	3.24511e+09	4.77265e+09
	-121.826	3.19266e+09	3.23957e+09	4.85246e+09
	-121.83	3.468e+09	3.48731e+09	5.09058e+09
	-121.834	3.34081e+09	3.46334e+09	5.13028e+09
	-121.837	3.7774e+09	3.76556e+09	5.25932e+09
	-121.841	3.86376e+09	3.71798e+09	5.51546e+09
	-121.844	3.84018e+09	3.94303e+09	5.46395e+09
	-121.848	3.82194e+09	4.06179e+09	5.5892e+09
	-121.852	3.94633e+09	4.03026e+09	5.55804e+09
	-121.855	4.19803e+09	4.12955e+09	5.84679e+09
	-121.859	4.26599e+09	4.35446e+09	5.97621e+09
	-121.863	4.48337e+09	4.53066e+09	6.13821e+09
	-121.866	4.61234e+09	4.82065e+09	6.3747e+09
	-121.87	4.65185e+09	4.69989e+09	6.5849e+09
	-121.873	5.02131e+09	4.93807e+09	6.72716e+09
	-121.877	5.22972e+09	5.22654e+09	7.0398e+09
	-121.881	5.28595e+09	5.35501e+09	7.16115e+09
	-121.884	5.47169e+09	5.4719e+09	7.14664e+09
	-121.888	5.78736e+09	5.68191e+09	7.53157e+09
	-121.892	5.83151e+09	5.84375e+09	7.42905e+09
	-121.895	6.07477e+09	6.15072e+09	7.73534e+09
	-121.899	6.29085e+09	6.23859e+09	7.96189e+09
	-121.902	6.48638e+09	6.53568e+09	8.26963e+09
	-121.906	6.63983e+09	6.57369e+09	8.35825e+09
	-121.91	6.89749e+09	6.89439e+09	8.77516e+09
	-121.913	7.01076e+09	7.17414e+09	8.87777e+09
	-121.917	7.18408e+09	7.2851e+09	9.26402e+09
	-121.92	7.45257e+09	7.47542e+09	9.52154e+09
	-121.924	7.62982e+09	7.63127e+09	1.05015e+10
	-121.928	7.86407e+09	7.77404e+09	1.26927e+10
	-121.931	8.17796e+09	8.13495e+09	2.25331e+10
	-121.935	8.24086e+09	8.32479e+09	1.04257e+10
	-121.939	8.42821e+09	8.5694e+09	9.44259e+09
	-121.942	8.55111e+09	8.71316e+09	9.10537e+09
	-121.946	8.73046e+09	8.93223e+09	9.50756e+09
	-121.949	8.99272e+09	9.00826e+09	9.36395e+09
	-121.953	9.20299e+09	9.14453e+09	9.59883e+09
	-121.957	9.30788e+09	9.30915e+09	9.59345e+09
	-121.96	9.41455e+09	9.45715e+09	9.93492e+09
	-121.964	9.38891e+09	9.72364e+09	9.82026e+09
	-121.967	9.71817e+09	9.68525e+09	1e+10
	-121.971	9.7162e+09	9.74786e+09	9.96381e+09
	-121.975	9.91005e+09	9.87922e+09	9.71391e+09
	-121.978	9.79845e+09	9.9939e+09	9.75639e+09
	-121.982	10000000000	9.98581e+09	9.87955e+09
	-121.986	9.72726e+09	9.9915e+09	9.64536e+09
	-121.989	9.82873e+09	9.90104e+09	9.67159e+09
	-121.993	9.76538e+09	10000000000	9.38131e+09
	-121.996	9.57139e+09	9.78918e+09	9.20218e+09
	-122	9.71463e+09	9.71014e+09	9.02852e+09
	-122.004	9.40407e+09	9.70881e+09	9.01087e+09
	-122.007	9.2508e+09	9.46057e+09	8.77492e+09
	-122.011	9.144e+09	9.51695e+09	8.73981e+09
	-122.014	8.97594e+09	9.22891e+09	8.16662e+09
	-122.018	8.62818e+09	9.22068e+09	8.27249e+09
	-122.022	8.27957e+09	8.76492e+09	7.99213e+09
	-122.025	8.28873e+09	8.63204e+09	7.86855e+09
	-122.029	8.1149e+09	8.62058e+09	7.43422e+09
	-122.033	7.95407e+09	8.38225e+09	7.4223e+09
	-122.036	7.80691e+09	7.9996e+09	7.04126e+09
	-122.04	7.31729e+09	7.97791e+09	6.86553e+09
	-122.043	7.2668e+09	7.60383e+09	6.60175e+09
	-122.047	6.99523e+09	7.56562e+09	6.53364e+09
	-122.051	6.84297e+09	7.21856e+09	6.25533e+09
	-122.054	6.5085e+09	6.96652e+09	6.14382e+09
	-122.058	6.31146e+09	6.99562e+09	5.88655e+09
	-122.061	6.35179e+09	6.77481e+09	5.57082e+09
	-122.065	5.93639e+09	6.51423e+09	5.50698e+09
	-122.069	5.67248e+09	6.19517e+09	5.25414e+09
	-122.072	5.71476e+09	5.96205e+09	5.19798e+09
	-122.076	5.51859e+09	5.85337e+09	4.98317e+09
	-122.08	5.25078e+09	5.97527e+09	4.62538e+09
	-122.083	5.03246e+09	5.50351e+09	4.58469e+09
	-122.087	4.88661e+09	5.40724e+09	4.46381e+09
	-122.09	4.71601e+09	5.23861e+09	4.27472e+09
	-122.094	4.61447e+09	5.06986e+09	4.34634e+09
	-122.098	4.53268e+09	5.08924e+09	3.95598e+09
	-122.101	4.42039e+09	4.73188e+09	3.79619e+09
	-122.105	4.23317e+09	4.71364e+09	3.85278e+09
	-122.109	4.13853e+09	4.51483e+09	3.7009e+09
	-122.112	4.0209e+09	4.30154e+09	3.57936e+09
	-122.116	3.92978e+09	4.41809e+09	3.31336e+09
	-122.119	3.74889e+09	4.34932e+09	3.3169e+09
	-122.123	3.71429e+09	4.2407e+09	3.22767e+09
	-122.127	3.65772e+09	3.81487e+09	3.04733e+09
	-122.13	3.48366e+09	3.81279e+09	2.99654e+09
	-122.134	3.46184e+09	3.77082e+09	2.78559e+09
	-122.137	3.2177e+09	3.6316e+09	2.66144e+09
	-122.141	3.24043e+09	3.46769e+09	2.61362e+09
	-122.145	3.14091e+09	3.40676e+09	2.6925e+09
	-122.148	3.0904e+09	3.52544e+09	2.50659e+09
	-122.152	3.01589e+09	3.47484e+09	2.52085e+09
	-122.156	2.9066e+09	3.32309e+09	2.38197e+09
	-122.159	2.76827e+09	3.14799e+09	2.33104e+09
	-122.163	2.68303e+09	3.13488e+09	2.23039e+09
	-122.166	2.88673e+09	2.98455e+09	1.9599e+09
	-122.17	2.70271e+09	2.96277e+09	2.15106e+09
	-122.174	2.74553e+09	2.82701e+09	1.93194e+09
	-122.177	2.7027e+09	2.68254e+09	2.14571e+09
	-122.181	2.43292e+09	2.81814e+09	1.95607e+09
	-122.184	2.42848e+09	2.55095e+09	2.00179e+09
	-122.188	2.49512e+09	2.54942e+09	1.80046e+09
	-122.192	2.27948e+09	2.66392e+09	1.73725e+09
	-122.195	2.17074e+09	2.62564e+09	1.65396e+09
	-122.199	2.36738e+09	2.51942e+09	1.82155e+09
	-122.203	2.19126e+09	2.45625e+09	1.6367e+09
	-122.206	2.01394e+09	2.48973e+09	1.48713e+09
	-122.21	2.06468e+09	2.36303e+09	1.41694e+09
	-122.213	2.19941e+09	2.18262e+09	1.56269e+09
	-122.217	1.78289e+09	2.25355e+09	1.54234e+09
	-122.221	1.86506e+09	2.10781e+09	1.31966e+09
	-122.224	2.13296e+09	2.00668e+09	1.34485e+09
	-122.228	1.91212e+09	2.17042e+09	1.23278e+09
	-122.231	1.89505e+09	1.92788e+09	1.24025e+09
	-122.235	1.7874e+09	1.82693e+09	1.21223e+09
	-122.239	1.85322e+09	1.87289e+09	1.04228e+09
	-122.242	1.7148e+09	1.85966e+09	1.2855e+09
	-122.246	1.70019e+09	1.85454e+09	1.18996e+09
	-122.25	1.74494e+09	1.78034e+09	9.49707e+08
	-122.253	1.69124e+09	1.64882e+09	1.0774e+09
	-122.257	1.44053e+09	1.55757e+09	1.0622e+09
	-122.26	1.6029e+09	1.6601e+09	9.58242e+08
	-122.264	1.55532e+09	1.4664e+09	8.59789e+08
	-122.268	1.55254e+09	1.64117e+09	9.92102e+08
	-122.271	1.55937e+09	1.44306e+09	9.58688e+08
	-122.275	1.44426e+09	1.54473e+09	9.45338e+08
	-122.278	1.46743e+09	1.49265e+09	8.92422e+08
	-122.282	1.43699e+09	1.56332e+09	7.89032e+08
	-122.286	1.31079e+09	1.28558e+09	1.02456e+09
	-122.289	1.30565e+09	1.45356e+09	1.02528e+09
	-122.293	1.28002e+09	1.2712e+09	7.553e+08
	-122.297	1.26101e+09	1.38168e+09	7.51479e+08
	-122.3	1.19295e+09	1.42538e+09	8.01089e+08
	-122.304	1.35198e+09	1.3086e+09	7.7447e+08
	-122.307	1.14584e+09	1.3108e+09	8.51479e+08
	-122.311	1.16851e+09	1.25724e+09	6.77226e+08
	-122.315	1.29609e+09	1.26232e+09	7.53393e+08
	-122.318	1.10127e+09	1.28253e+09	5.18225e+08
	-122.322	1.11701e+09	1.13498e+09	4.9392e+08
	-122.326	1.15292e+09	1.22872e+09	8.12984e+08
	-122.329	9.09869e+08	1.12748e+09	6.12714e+08
	-122.333	1.23766e+09	9.26007e+08	4.32024e+08
	-122.336	1.16224e+09	1.26266e+09	4.26e+08
	-122.34	1.08483e+09	1.19992e+09	4.02101e+08
	-122.344	1.14004e+09	1.21536e+09	5.43834e+08
	-122.347	1.07969e+09	9.6676e+08	5.84015e+08
	-122.351	9.80518e+08	9.83664e+08	6.10604e+08
	-122.354	9.88114e+08	1.08595e+09	6.45118e+08
	-122.358	9.36746e+08	1.07803e+09	4.13944e+08
	-122.362	9.52474e+08	8.87429e+08	5.44279e+08
	-122.365	1.0268e+09	1.0288e+09	3.30747e+08
	-122.369	1.02798e+09	8.04627e+08	3.8236e+08
	-122.373	9.33424e+08	8.97491e+08	4.28563e+08
	-122.376	1.02125e+09	9.00616e+08	3.10098e+08
	-122.38	1.00354e+09	1.01182e+09	5.85961e+08
	-122.383	8.11581e+08	8.9113e+08	3.24724e+08
	-122.387	1.00671e+09	9.89356e+08	2.7634e+08
	-122.391	9.21432e+08	7.4723e+08	4.0858e+08
	-122.394	1.0984e+09	8.84367e+08	3.99223e+08
	-122.398	8.51113e+08	7.2533e+08	3.31047e+08
	-122.401	8.6701e+08	8.96464e+08	4.49982e+08
	-122.405	7.88865e+08	7.90577e+08	3.79418e+08
	-122.409	6.98475e+08	7.93989e+08	3.41571e+08
	-122.412	8.29399e+08	7.1715e+08	3.05493e+08
	-122.416	7.8168e+08	7.57817e+08	1.10376e+08
	-122.42	8.72037e+08	5.90232e+08	2.56822e+08
	-122.423	8.15483e+08	8.76283e+08	4.06686e+08
	-122.427	7.90378e+08	9.17058e+08	2.34528e+08
	-122.43	8.30394e+08	6.5045e+08	2.40264e+08
	-122.434	6.60017e+08	7.65278e+08	9.24958e+07
	-122.438	8.07516e+08	6.2837e+08	2.41871e+08
	-122.441	8.00533e+08	8.39852e+08	2.65997e+08
	-122.445	8.18056e+08	9.12435e+08	2.70688e+08
	-122.448	7.0333e+08	7.65112e+08	2.80648e+08
	-122.452	7.78473e+08	7.59477e+08	3.37352e+08
	-122.456	7.30414e+08	6.58694e+08	2.1167e+08
	-122.459	7.89295e+08	6.81694e+08	4.59721e+08
	-122.463	7.86389e+08	6.35869e+08	2.62911e+08
	-122.467	6.31648e+08	6.36569e+08	3.134e+08
	-122.47	6.80149e+08	6.74379e+08	1.48273e+08
	-122.474	7.7495e+08	6.2104e+08	3.60552e+08
	-122.477	7.99213e+08	7.21636e+08	6.72635e+07
	-122.481	7.00854e+08	7.13847e+08	8.9083e+07
	-122.485	7.89837e+08	6.75316e+08	1.20356e+08
	-122.488	6.57419e+08	6.20464e+08	3.54246e+08
	-122.492	7.17978e+08	6.01271e+08	3.97164e+08
	-122.495	7.95226e+08	5.57944e+08	2.88663e+08
	-122.499	7.12069e+08	6.16688e+08	3.82225e+08
	-122.503	6.53073e+08	6.84718e+08	2.28458e+08
	-122.506	7.32608e+08	6.87203e+08	2.36903e+08
	-122.51	6.90938e+08	7.46388e+08	2.51777e+08
	-122.514	6.10402e+08	7.51824e+08	3.18393e+08
	-122.517	6.22402e+08	6.82249e+08	1.55424e+08
	-122.521	7.62365e+08	6.1535e+08	2.47048e+08
	-122.524	7.70853e+08	6.49206e+08	1.69261e+08
	-122.528	7.01074e+08	6.67371e+08	4.36829e+06
	-122.532	7.97609e+08	6.98394e+08	3.37939e+08
	-122.535	6.24324e+08	5.89073e+08	1.76442e+08
	-122.539	7.26901e+08	5.91135e+08	2.53962e+07
	-122.542	8.02095e+08	3.6121e+08	2.06361e+08
	-122.546	8.37903e+08	5.03908e+08	2.00994e+08
	-122.55	6.89727e+08	4.56923e+08	1.43792e+08
	-122.553	8.90115e+08	5.47823e+08	1.24584e+08
	-122.557	5.82632e+08	4.39482e+08	1.0571e+08
	-122.561	5.64137e+08	5.85769e+08	-6.26439e+06
	-122.564	6.55601e+08	5.44777e+08	1.00252e+08
	-122.568	6.80353e+08	4.44346e+08	4.42004e+08
	-122.571	6.66893e+08	7.42733e+08	-2.36591e+06
	-122.575	5.79867e+08	4.39729e+08	1.28144e+08
	-122.579	7.1115e+08	4.68129e+08	2.89096e+08
	-122.582	6.56569e+08	3.23473e+08	1.56799e+08
	-122.586	6.39995e+08	5.11014e+08	-1.35125e+08
	-122.59	7.15948e+08	5.02357e+08	4.19089e+07
	-122.593	5.91146e+08	4.54532e+08	3.16242e+08
	-122.597	6.68302e+08	5.69599e+08	1.97599e+08
	-122.6	6.39353e+08	4.91878e+08	1.94095e+08
	-122.604	7.23981e+08	5.13726e+08	2.01133e+08
	-122.608	5.39405e+08	4.37438e+08	1.80909e+07
	-122.611	7.3611e+08	5.72023e+08	1.5583e+08
	-122.615	5.50837e+08	5.46062e+08	2.02133e+08
	-122.618	5.70272e+08	5.36692e+08	2.38487e+08
	-122.622	5.9542e+08	4.79954e+08	1.6153e+08
	-122.626	6.8618e+08	5.07643e+08	8.4376e+07
	-122.629	6.01989e+08	5.09929e+08	4.74691e+07
	-122.633	5.51722e+08	5.1569e+08	1.91741e+08
	-122.637	5.08626e+08	4.12592e+08	2.34879e+08
	-122.64	7.11342e+08	3.98608e+08	2.4538e+08
	-122.644	5.8559e+08	5.28288e+08	3.2857e+08
	-122.647	6.6583e+08	5.70553e+08	1.08282e+08
	-122.651	7.37649e+08	4.7777e+08	2.37847e+08
	-122.655	6.24394e+08	4.73826e+08	4.62484e+07
	-122.658	5.88105e+08	5.08178e+08	8.6004e+07
	-122.662	5.93694e+08	5.40158e+08	2.2636e+07
	-122.665	6.47123e+08	5.13012e+08	1.19364e+08
	-122.669	5.20475e+08	5.1682e+08	9.45608e+07
	-122.673	6.86116e+08	4.48373e+08	2.20042e+08
	-122.676	6.61056e+08	5.73583e+08	4.01976e+07
	-122.68	7.58548e+08	4.9285e+08	9.09762e+07
	-122.684	7.06017e+08	4.96543e+08	4.19369e+08
	-122.687	7.09369e+08	6.03021e+08	2.26045e+08
	-122.691	6.59022e+08	5.61309e+08	1.38885e+08
	-122.694	7.23655e+08	6.21268e+08	7.64986e+07
	-122.698	8.67257e+08	4.92743e+08	-2.83869e+06
	-122.702	5.31254e+08	6.18146e+08	1.2624e+08
	-122.705	6.99391e+08	3.78106e+08	-7.93939e+07
	-122.709	8.01523e+08	6.33978e+08	2.31837e+08
	-122.712	6.32856e+08	5.58501e+08	8.98538e+07
	-122.716	6.60276e+08	6.66099e+08	1.46982e+08
	-122.72	7.74551e+08	4.46565e+08	2.21739e+08
	-122.723	6.51732e+08	4.87312e+08	1.32803e+08
	-122.727	7.4232e+08	4.27914e+08	1.39449e+08
	-122.731	7.69644e+08	6.80766e+08	8.00604e+07
	-122.734	8.20575e+08	5.78914e+08	1.98765e+08
	-122.738	7.37993e+08	7.29559e+08	2.09619e+08
	-122.741	6.84511e+08	6.47987e+08	1.48729e+08
	-122.745	6.68809e+08	6.39793e+08	3.77609e+08
	-122.749	6.4277e+08	6.44297e+08	2.80196e+08
	-122.752	7.18433e+08	5.67821e+08	3.46954e+08
	-122.756	7.00721e+08	5.3743e+08	3.29495e+08
	-122.759	6.59397e+08	6.29316e+08	1.45418e+08
	-122.763	7.93935e+08	6.90347e+08	2.63562e+08
	-122.767	7.54682e+08	6.12245e+08	5.59832e+07
	-122.77	5.64018e+08	5.22535e+08	4.22624e+08
	-122.774	6.7883e+08	5.69508e+08	1.51098e+08
	-122.778	5.83219e+08	2.95548e+08	2.05868e+08
	-122.781	7.90423e+08	6.5618e+08	2.48933e+08
	-122.785	5.30137e+08	5.63943e+08	2.97273e+08
	-122.788	6.49947e+08	4.65641e+08	1.1963e+08
	-122.792	7.26416e+08	3.68713e+08	2.17339e+08
	-122.796	5.57616e+08	3.9331e+08	1.49638e+08
	-122.799	6.67733e+08	5.06911e+08	2.22001e+08
	-122.803	5.45837e+08	4.83393e+08	1.26668e+07
	-122.807	5.943e+08	3.9935e+08	-3.8666e+07
	-122.81	5.27969e+08	4.40116e+08	1.16294e+08
	-122.814	5.56853e+08	6.43652e+08	3.05558e+08
	-122.817	7.04e+08	4.02969e+08	3.47834e+06
	-122.821	8.03149e+08	5.4301e+08	1.69587e+08
	-122.825	4.95201e+08	3.98321e+08	1.90896e+08
	-122.828	4.90064e+08	4.7461e+08	-3.03694e+07
	-122.832	5.91939e+08	6.11914e+08	-7.62454e+07
	-122.835	6.07298e+08	3.22259e+08	1.16361e+08
	-122.839	4.34811e+08	3.34139e+08	1.8814e+08
	-122.843	4.54338e+08	3.66413e+08	-2.06261e+08
	-122.846	5.62459e+08	4.14703e+08	1.72768e+08
	-122.85	5.04934e+08	3.70078e+08	-2.14193e+07
	-122.854	5.96282e+08	5.41252e+08	8.527e+07
	-122.857	5.48889e+08	4.25979e+08	-4.68275e+07
	-122.861	4.92873e+08	3.22702e+08	6.16606e+07
	-122.864	5.3599e+08	2.54949e+08	6.55451e+07
	-122.868	4.91359e+08	1.44648e+08	2.83065e+07
	-122.872	5.53482e+08	2.19406e+08	8.31842e+06
	-122.875	5.28164e+08	3.3963e+08	-1.51607e+08
	-122.879	5.86581e+08	4.57296e+08	1.04553e+08
	-122.882	4.22724e+08	4.84942e+08	-1.42643e+08
	-122.886	5.15132e+08	3.71904e+08	1.44987e+08
	-122.89	3.47576e+08	4.31776e+08	-4.31217e+07
	-122.893	5.40812e+08	2.5306e+08	1.74447e+08
	-122.897	4.20508e+08	4.17939e+08	9.53067e+07
	-122.901	4.94609e+08	2.00198e+08	1.02483e+08
	-122.904	5.17875e+08	3.41205e+08	2.23605e+08
	-122.908	4.33378e+08	4.27607e+08	6.77581e+07
	-122.911	5.71664e+08	2.03239e+08	-1.21852e+08
	-122.915	4.06975e+08	2.72875e+08	-4.21622e+07
	-122.919	4.7359e+08	3.1169e+08	1.11372e+07
	-122.922	4.85006e+08	3.47205e+08	-1.46305e+06
	-122.926	5.01733e+08	4.28994e+08	1.60432e+08
	-122.929	3.11776e+08	3.91885e+08	-5.85547e+07
	-122.933	4.89259e+08	3.61072e+08	3.06068e+07
	-122.937	4.69637e+08	2.84213e+08	-1.44347e+08
	-122.94	3.9508e+08	3.01524e+08	-1.73375e+08
	-122.944	4.66786e+08	2.82886e+08	2.35438e+07
	-122.948	3.96737e+08	3.38975e+08	1.57304e+08
	-122.951	5.0868e+08	3.46873e+08	4.75833e+07
	-122.955	4.91519e+08	3.24217e+08	-1.3236e+07
	-122.958	4.38616e+08	3.01663e+08	-4.60954e+07
	-122.962	3.61817e+08	3.05353e+08	-1.838e+07
	-122.966	3.93007e+08	3.79208e+08	-1.79998e+08
	-122.969	4.12242e+08	3.2247e+08	1.3771e+08
	-122.973	4.89312e+08	2.85837e+08	-6.06415e+07
	-122.976	4.39388e+08	1.31394e+08	1.27353e+08
	-122.98	3.62637e+08	3.36461e+08	-3.30979e+07
	-122.984	4.9652e+08	2.29591e+08	1.65e+08
	-122.987	5.69941e+08	1.5602e+08	-2.28823e+07
	-122.991	4.63823e+08	3.04353e+08	-1.68106e+08
	-122.995	4.30833e+08	2.43983e+08	1.00146e+08
	-122.998	4.66558e+08	2.57674e+08	-1.18345e+07
	-123.002	3.68036e+08	1.66114e+08	3.45609e+07
	-123.005	3.99497e+08	2.58846e+08	-1.20943e+08
	-123.009	2.96583e+08	1.87418e+08	4.9832e+07
	-123.013	4.62314e+08	1.93226e+08	-1.49219e+08
	-123.016	4.51339e+08	2.57608e+08	-571115
	-123.02	4.36517e+08	3.63193e+08	1.29785e+08
	-123.024	5.11087e+08	1.29426e+08	-6.67867e+07
	-123.027	3.9564e+08	2.94162e+08	-9.65065e+07
	-123.031	4.65687e+08	2.12839e+08	-7.14718e+07
	-123.034	4.56128e+08	3.66901e+08	-3.00307e+07
	-123.038	4.31854e+08	3.46062e+08	1.59813e+06
	-123.042	3.66563e+08	1.25874e+08	-9.4376e+07
	-123.045	4.15854e+08	1.9635e+08	1.53645e+07
	-123.049	3.73315e+08	3.37331e+08	-9.87066e+07
	-123.052	4.88633e+08	2.60416e+08	-1.12971e+08
	-123.056	3.78782e+08	1.5073e+08	-1.19772e+08
	-123.06	4.37518e+08	1.26287e+08	5.33342e+07
	-123.063	4.3585e+08	2.00836e+08	-3.12375e+07
	-123.067	3.85508e+08	-1.73914e+07	-1.24653e+08
	-123.071	4.64497e+08	2.89211e+08	-9.80163e+07
	-123.074	4.63968e+08	1.32794e+08	-4.45649e+07
	-123.078	4.84723e+08	4.74768e+07	-2.41844e+08
	-123.081	4.01033e+08	1.45112e+08	-5.94029e+07
	-123.085	4.00865e+08	1.6211e+08	-1.01921e+08
	-123.089	4.19709e+08	2.84745e+08	1.00169e+07
	-123.092	3.93001e+08	2.68709e+08	5.0431e+07
	-123.096	2.84489e+08	4.51349e+08	-1.80466e+08
	-123.099	3.38795e+08	1.76423e+08	-2.59703e+08
	-123.103	4.1539e+08	2.41182e+08	-8.31514e+07
	-123.107	3.75081e+08	1.18716e+08	-5.11888e+07
	-123.11	3.81529e+08	2.47176e+08	-6.12533e+07
	-123.114	2.43284e+08	5.40806e+07	1.62567e+08
	-123.118	3.70528e+08	2.19013e+08	1.20417e+08
	-123.121	4.92405e+08	1.59746e+08	-1.56135e+08
	-123.125	2.77082e+08	2.37198e+08	4.03287e+07
	-123.128	5.49168e+08	7.10863e+06	-1.89068e+08
	-123.132	2.89098e+08	2.21009e+08	-5.88993e+07
	-123.136	5.88035e+08	1.00328e+08	6.56395e+07
	-123.139	4.56415e+08	1.6298e+08	1.26109e+08
	-123.143	3.89901e+08	1.61696e+07	-1.65985e+08
	-123.146	2.41417e+08	1.82864e+08	-1.74334e+07
	-123.15	4.40118e+08	7.96444e+07	-2.15266e+07
	-123.154	4.00165e+08	1.3047e+08	-1.24149e+08
	-123.157	3.8604e+08	1.40504e+08	1.53397e+07
	-123.161	3.39458e+08	3.25007e+08	-2.95898e+08
	-123.165	3.85989e+08	1.63589e+08	-2.81608e+08
	-123.168	3.55738e+08	1.60201e+08	9.53683e+07
	-123.172	3.61808e+08	-1.62744e+08	-4.08521e+07
	-123.175	3.91434e+08	4.72879e+07	-5.31574e+07
	-123.179	3.82175e+08	2.65095e+08	1.18663e+07
	-123.183	3.16447e+08	1.58926e+08	-3.16944e+06
	-123.186	5.01458e+08	6.97495e+07	-1.47062e+08
	-123.19	3.55078e+08	3.002e+08	-4.23559e+07
	-123.193	4.35911e+08	-3.73647e+07	-1.36977e+08
	-123.197	3.56221e+08	2.85041e+08	-1.79181e+06
	-123.201	4.12255e+08	1.48116e+08	-1.118e+08
	-123.204	2.50934e+08	1.65075e+08	-2.24078e+08
	-123.208	3.04458e+08	3.2874e+08	-5.03763e+07
	-123.212	4.85183e+08	3.57885e+08	-1.18501e+08
	-123.215	3.59784e+08	2.14167e+08	3.45013e+07
	-123.219	4.26845e+08	1.35757e+08	-9.83331e+07
	-123.222	3.18749e+08	1.43488e+08	3.81942e+07
	-123.226	5.28215e+08	2.21752e+08	1.03559e+08
	-123.23	3.39368e+08	1.31012e+08	-2.1592e+08
	-123.233	3.90731e+08	1.76575e+08	1.64819e+07
	-123.237	2.86487e+08	2.52967e+08	2.4548e+07
	-123.241	4.39788e+08	3.4506e+08	-4.749e+07
	-123.244	4.36713e+08	2.53486e+07	3.49224e+07
	-123.248	3.34539e+08	1.95785e+08	-2.11606e+08
	-123.251	3.65263e+08	1.31464e+08	-2.26658e+06
	-123.255	4.26873e+08	3.3653e+07	2.01728e+08
	-123.259	4.35336e+08	9.27373e+07	-1.67123e+07
	-123.262	1.69205e+08	2.54874e+08	4.84604e+06
	-123.266	4.59966e+08	1.60648e+08	-4.53912e+06
	-123.269	3.04403e+08	1.56497e+08	-1.16104e+08
	-123.273	4.32936e+08	2.16667e+08	-1.10593e+08
	-123.277	3.58787e+08	2.33274e+08	-3.30685e+08
	-123.28	4.75443e+08	3.63661e+08	-7.894e+07
	-123.284	2.44825e+08	-3.47763e+07	1.49123e+08
	-123.288	3.07733e+08	1.227e+08	-1.87948e+08
	-123.291	3.02164e+08	2.29303e+06	-9.94138e+06
	-123.295	4.2162e+08	3.1695e+08	-1.3333e+08
	-123.298	2.60866e+08	3.50256e+08	-8.40036e+07
	-123.302	3.66708e+08	3.26002e+07	-1.15816e+08
	-123.306	3.04013e+08	5.14091e+07	1.52334e+07
	-123.309	3.85388e+08	8.51045e+07	4.99135e+07
	-123.313	4.70297e+08	2.3291e+08	3.12037e+07
	-123.316	4.25514e+08	1.4822e+08	-8.39887e+06
	-123.32	2.83392e+08	2.80958e+08	-3.05601e+07
	-123.324	3.41093e+08	1.92582e+08	6.82041e+07
	-123.327	2.69428e+08	2.43003e+08	7.79835e+07
	-123.331	3.0629e+08	2.20879e+08	-2.15526e+08
	-123.335	3.67448e+08	8.37802e+07	-1.39987e+08
	-123.338	3.29022e+08	1.78661e+08	-2.89789e+07
	-123.342	3.94544e+08	1.74975e+08	3.60885e+07
	-123.345	2.81007e+08	7.31176e+07	-1.16474e+08
	-123.349	3.14764e+08	-3.42822e+07	1.08069e+08
	-123.353	3.65462e+08	1.48759e+08	1.14454e+08
	-123.356	3.12745e+08	2.42319e+08	-1.41977e+08
	-123.36	3.88929e+08	1.50767e+08	-2.52979e+06
	-123.363	3.97989e+08	1.65426e+08	-1.38515e+08
	-123.367	3.04544e+08	2.77039e+07	2.35319e+07
	-123.371	2.53741e+08	1.51779e+08	2.49006e+06
	-123.374	3.56502e+08	1.92087e+08	1.78267e+07
	-123.378	2.92813e+08	1.31634e+08	-2.50978e+08
	-123.382	4.58542e+08	1.94286e+08	-3.41765e+07
	-123.385	4.07198e+08	1.21139e+08	1.78804e+07
	-123.389	3.29779e+08	1.49947e+08	-1.65888e+08
	-123.392	2.36758e+08	2.78482e+08	-1.00842e+08
	-123.396	3.72683e+08	1.60096e+08	4.74006e+07
	-123.4	3.70911e+08	2.11278e+08	-1.46567e+08
	-123.403	3.21002e+08	3.14049e+07	-1.29206e+08
	-123.407	3.08907e+08	1.25732e+08	4.02621e+07
	-123.41	3.67279e+08	-2.77393e+07	9.10318e+07
	-123.414	2.9951e+08	1.25333e+08	-1.03117e+08
	-123.418	3.1609e+08	1.70581e+08	-5.52224e+07
	-123.421	4.70865e+08	2.64411e+08	2.2638e+07
	-123.425	3.59487e+08	1.88588e+08	1.15258e+08
	-123.429	2.02629e+08	3.2816e+08	-3.20818e+06
	-123.432	4.1051e+08	2.05143e+08	-9.57924e+07
	-123.436	4.79733e+08	1.94107e+08	-5.69526e+06
	-123.439	3.59984e+08	8.91228e+07	-9.50792e+07
	-123.443	2.41094e+08	2.30559e+08	1.06453e+08
	-123.447	3.64332e+08	1.45112e+08	-1.19518e+08
	-123.45	3.18932e+08	1.18024e+08	-5.38944e+07
	-123.454	4.21486e+08	1.39579e+08	-8.17837e+07
	-123.458	3.2716e+08	2.07002e+08	3.6013e+07
	-123.461	2.0342e+08	7.31314e+07	-1.5086e+08
	-123.465	4.10235e+08	3.45514e+08	-1.03695e+06
	-123.468	3.14585e+08	8.41825e+07	-5.33511e+07
	-123.472	3.27462e+08	1.65915e+07	-8.55093e+07
	-123.476	3.96176e+08	7.16843e+07	-3.17728e+08
	-123.479	3.72982e+08	1.40027e+08	-1.4111e+07
	-123.483	4.15745e+08	1.48327e+08	-7.6291e+06
	-123.486	4.0305e+08	1.20461e+08	-9.28593e+07
	-123.49	2.693e+08	1.73345e+08	-1.25598e+08
	-123.494	3.89766e+08	7.53411e+07	-9.96621e+06
	-123.497	4.17673e+08	602972	-5.41596e+07
	-123.501	3.85125e+08	2.16559e+08	1.10806e+07
	-123.505	4.15358e+08	1.36581e+08	1.99721e+07
	-123.508	2.78903e+08	1.86425e+08	1.81505e+07
	-123.512	3.47199e+08	6.43183e+07	2.30572e+07
	-123.515	4.06269e+08	1.18293e+08	1.36194e+07
	-123.519	3.87269e+08	2.73433e+08	-2.28486e+07
	-123.523	4.11397e+08	1.96752e+08	-2.59187e+07
	-123.526	3.58266e+08	2.52204e+08	-1.20587e+08
	-123.53	3.97497e+08	1.04096e+08	-4.04846e+06
	-123.533	3.4039e+08	1.36194e+08	-1.79105e+08
	-123.537	4.15026e+08	2.13878e+08	3.31088e+07
	-123.541	3.61601e+08	1.0187e+07	6.64281e+06
	-123.544	2.17319e+08	2.37384e+08	-9.39668e+07
	-123.548	3.17177e+08	1.47066e+08	-3.39872e+08
	-123.552	5.52929e+08	1.63023e+08	-8.36192e+07
	-123.555	2.71393e+08	1.84256e+08	-1.18734e+08
	-123.559	3.54307e+08	3.9847e+07	-1.51435e+08
	-123.562	4.57453e+08	2.65629e+07	-1.42991e+08
	-123.566	4.56758e+08	1.08887e+08	-2.80939e+07
	-123.57	2.91471e+08	8.63114e+07	1.44999e+08
	-123.573	1.63656e+08	3.3532e+07	-6.94466e+07
	-123.577	3.92683e+08	1.01581e+08	-6.61768e+07
	-123.58	3.51828e+08	1.43197e+08	-7.32626e+07
	-123.584	2.99733e+08	-4.79439e+07	-1.14488e+08
	-123.588	3.93887e+08	1.12846e+08	-1.54516e+08
	-123.591	4.31059e+08	4.55034e+07	-1.1826e+08
	-123.595	4.67755e+08	2.01339e+08	-6.91625e+07
	-123.599	2.52221e+08	1.94165e+08	6.06306e+07
	-123.602	3.85647e+08	1.10537e+08	-5.53098e+07
	-123.606	5.12047e+08	3.90865e+08	-3.75347e+06
	-123.609	2.87297e+08	4.89809e+07	-3.68066e+07
	-123.613	3.70239e+08	1.72227e+07	7.96611e+07
	-123.617	3.06048e+08	3.48081e+07	2.54235e+08
	-123.62	4.20851e+08	1.21533e+08	-2.81028e+07
	-123.624	1.72358e+08	1.38309e+08	-1.81595e+07
	-123.627	2.9713e+08	1.984e+08	1.55683e+08
	-123.631	4.61966e+08	9.01509e+07	-4.8214e+07
	-123.635	3.85704e+08	1.25319e+08	-7.12652e+06
	-123.638	3.95681e+08	1.29886e+08	-8.24492e+07
	-123.642	5.87505e+08	2.69591e+08	-1.29473e+08
	-123.646	4.20048e+08	3.28043e+08	-6.63457e+07
	-123.649	3.40026e+08	1.25229e+08	-5.42549e+07
	-123.653	3.24263e+08	4.97223e+07	1.40616e+08
	-123.656	3.47244e+08	2.63361e+08	-9932.44
	-123.66	3.5854e+08	1.31308e+08	-3.08581e+07
	-123.664	2.12224e+08	2.53653e+08	1.36272e+08
	-123.667	4.37433e+08	1.19904e+08	-1.1932e+08
	-123.671	3.72045e+08	1.50529e+08	-5.45211e+07
	-123.675	2.13139e+08	1.92194e+08	-5.49125e+07
	-123.678	3.84638e+08	2.12008e+08	1.01846e+08
	-123.682	3.69843e+08	2.05598e+08	-8.61182e+07
	-123.685	3.88663e+08	6.06946e+07	-2.06069e+08
	-123.689	3.75146e+08	6.56214e+07	-8.19972e+07
	-123.693	3.72378e+08	9.95184e+07	1.55383e+07
	-123.696	3.07629e+08	1.1851e+07	1.14999e+08
	-123.7	2.84982e+08	2.04455e+08	4.43672e+07
	-123.703	1.92082e+08	2.50134e+08	-7.14728e+07
	-123.707	3.05112e+08	2.91344e+06	3.6611e+07
	-123.711	4.90025e+08	2.05796e+08	5.01648e+07
	-123.714	2.89406e+08	3.11294e+08	-7.04021e+07
	-123.718	2.56593e+08	1.86256e+08	3.14858e+07
	-123.722	3.90623e+08	-7.45291e+07	6.00863e+07
	-123.725	4.72144e+08	3.78585e+08	-9.34811e+07
	-123.729	4.02313e+08	1.38715e+08	-1.44764e+08
	-123.732	4.72055e+08	1.51378e+08	2.43285e+07
	-123.736	5.70803e+08	2.19914e+08	1.46789e+08
	-123.74	4.72067e+08	1.69859e+08	1.90321e+08
	-123.743	4.5994e+08	1.83247e+08	-9.32427e+07
	-123.747	3.54665e+08	7.79838e+07	2.44752e+08
	-123.75	2.4802e+08	2.31147e+08	-7.39569e+06
	-123.754	4.22349e+08	2.00171e+08	-2.12157e+07
	-123.758	3.94366e+08	1.09162e+08	-4.69963e+07
	-123.761	4.13222e+08	1.06612e+08	5.8368e+07
	-123.765	3.52059e+08	9.62403e+07	-9.48717e+07
	-123.769	3.35744e+08	1.9065e+08	6.24562e+07
	-123.772	2.45759e+08	7.72806e+07	7.17291e+07
	-123.776	3.97499e+08	1.25989e+08	-5.18026e+07
	-123.779	3.97932e+08	7.24279e+07	5.00853e+07
	-123.783	3.57536e+08	-8.20966e+07	-1.49678e+08
	-123.787	2.89478e+08	2.21092e+08	2.89828e+06
	-123.79	2.60661e+08	1.66218e+08	1.61769e+08
	-123.794	3.48072e+08	1.83408e+08	-1.34284e+08
	-123.797	2.90654e+08	2.82332e+08	-4.93205e+07
	-123.801	1.96083e+08	1.77565e+08	-1.06952e+08
	-123.805	4.71384e+08	1.50832e+08	1.01149e+08
	-123.808	3.64208e+08	2.14572e+08	1.27687e+08
	-123.812	2.65254e+08	2.37327e+08	-2.35796e+06
	-123.816	3.15394e+08	1.65866e+08	-1.02822e+08
	-123.819	3.92188e+08	8.60303e+07	1.17e+08
	-123.823	3.77236e+08	1.49311e+06	-4.76399e+07
	-123.826	3.07382e+08	5.34043e+07	-1.57792e+08
	-123.83	4.50995e+08	5.26521e+07	9.48597e+07
	-123.834	3.12065e+08	1.55399e+08	-1.58539e+08
	-123.837	4.17839e+08	2.68029e+08	1.58379e+08
	-123.841	3.811e+08	1.76297e+08	-5.44844e+07
	-123.844	3.94734e+08	1.31009e+08	-1.38816e+07
	-123.848	4.0679e+08	5.63156e+07	-5.77869e+06
	-123.852	5.27041e+08	3.56417e+08	8.8652e+07
	-123.855	3.06727e+08	3.70209e+07	6.72327e+07
	-123.859	1.77393e+08	1.32507e+08	1.44456e+08
	-123.863	3.45242e+08	-1.15441e+08	3.73201e+07
	-123.866	2.52015e+08	1.52281e+07	3.97983e+07
	-123.87	4.15217e+08	3.49297e+08	-6.9092e+07
	-123.873	3.19463e+08	1.46661e+08	-1.00516e+08
	-123.877	4.17237e+08	2.2856e+08	-6.00287e+07
	-123.881	1.96047e+08	2.32992e+08	-6.68721e+07
	-123.884	5.29884e+08	2.34323e+08	7.79517e+07
	-123.888	4.1742e+08	1.43892e+08	-8.67618e+07
	-123.892	4.09994e+08	1.09e+08	-4.87395e+07
	-123.895	4.62609e+08	4.61972e+07	1.03714e+08
	-123.899	2.56972e+08	1.33948e+08	-3.48609e+07
	-123.902	3.8799e+08	1.83533e+08	1.48143e+08
	-123.906	3.46718e+08	1.45697e+08	5.44586e+07
	-123.91	3.82672e+08	2.32417e+08	8.39907e+07
	-123.913	4.66024e+08	2.76566e+08	5.2191e+07
	-123.917	2.34995e+08	2.44416e+08	3.97168e+07
	-123.92	3.39349e+08	4.04095e+08	-5.85001e+07
	-123.924	2.58671e+08	1.15823e+08	1.11149e+08
	-123.928	3.61496e+08	1.1197e+07	5.32597e+07
	-123.931	3.084e+08	3.96891e+07	9.07616e+07
	-123.935	3.72561e+08	1.99554e+08	-1.54633e+08
	-123.939	2.10539e+08	2.25701e+08	-5.9397e+07
	-123.942	3.35516e+08	2.30171e+08	-2.39352e+07
	-123.946	3.73219e+08	2.63361e+08	6.17271e+07
	-123.949	4.59738e+08	2.64834e+08	-1.37971e+07
	-123.953	3.65161e+08	1.8379e+08	-1.69758e+08
	-123.957	3.00393e+08	1.3076e+08	1.28287e+08
	-123.96	3.4638e+08	1.29703e+08	9.64896e+07
	-123.964	3.05303e+08	1.65733e+08	3.96543e+07
	-123.967	4.71327e+08	4.44975e+07	3.53592e+08
	-123.971	2.52233e+08	2.53286e+08	6.69536e+07
	-123.975	3.2981e+08	2.35143e+08	-2.74125e+07
	-123.978	4.15525e+08	2.72583e+08	1.43867e+08
	-123.982	3.68862e+08	1.18766e+08	-3.60994e+07
	-123.986	4.90153e+08	-1.90098e+07	-3.66606e+06
	-123.989	4.37618e+08	2.64973e+08	-6.41119e+07
	-123.993	3.42785e+08	1.59129e+08	1.10375e+08
	-123.996	4.12891e+08	1.03994e+08	-1.0293e+07
	-124	3.73954e+08	7.72548e+07	2.57267e+08
	-124.004	4.16259e+08	2.1376e+07	1.14747e+08
	-124.007	3.76327e+08	1.6506e+08	1.61283e+07
	-124.011	3.90515e+08	1.12498e+08	2.64644e+08
	-124.014	4.23147e+08	1.53306e+08	-1.33385e+08
	-124.018	4.79289e+08	2.60132e+08	1.14209e+08
	-124.022	4.66762e+08	2.25929e+08	3.40375e+07
	-124.025	3.22724e+08	1.23942e+08	2.42242e+07
	-124.029	4.98308e+08	1.82091e+08	1.1884e+08
	-124.033	2.95203e+08	1.85069e+08	2.40865e+08
	-124.036	4.7566e+08	2.16443e+08	7.52392e+07
	-124.04	4.73371e+08	6.89486e+07	1.05629e+08
	-124.043	4.64909e+08	3.17494e+08	1.0479e+08
	-124.047	4.31978e+08	2.22157e+08	2.03255e+08
	-124.051	4.01701e+08	1.28604e+08	2.33762e+08
	-124.054	3.62766e+08	2.64144e+08	1.02414e+08
	-124.058	3.73577e+08	3.09803e+08	1.94696e+08
	-124.061	4.43735e+08	1.77249e+08	1.45659e+07
	-124.065	4.02715e+08	1.65619e+07	7.37195e+07
	-124.069	6.19775e+08	1.75584e+08	-3.43583e+07
	-124.072	5.06116e+08	2.70211e+08	2.01309e+08
	-124.076	5.76025e+08	3.63229e+08	-1.80959e+07
	-124.08	4.36097e+08	1.73059e+08	-1.28537e+08
	-124.083	3.51863e+08	2.51727e+07	5.40245e+07
	-124.087	4.39963e+08	1.41229e+08	1.82992e+08
	-124.09	5.12996e+08	1.87828e+08	3.45838e+07
	-124.094	5.49016e+08	1.6457e+08	8.67271e+07
	-124.098	4.98722e+08	3.53647e+08	2.43735e+08
	-124.101	4.16333e+08	1.60654e+08	8.51011e+07
	-124.105	5.67289e+08	3.18718e+08	6.41844e+07
	-124.109	5.20566e+08	2.94335e+08	3.62809e+08
	-124.112	4.40183e+08	1.15708e+08	1.0171e+08
	-124.116	6.23481e+08	2.35433e+08	1.44398e+08
	-124.119	4.6854e+08	5.80397e+07	1.99215e+07
	-124.123	5.16493e+08	3.43052e+08	2.45439e+08
	-124.127	4.48074e+08	2.69127e+08	2.11165e+08
	-124.13	5.57927e+08	3.83903e+08	8.54418e+07
	-124.134	5.52119e+08	2.24471e+08	2.10508e+08
	-124.137	3.04519e+08	2.08198e+08	1.16282e+08
	-124.141	4.42317e+08	1.81198e+08	-1.09609e+08
	-124.145	6.285e+08	3.21633e+08	-3.18603e+07
	-124.148	5.79826e+08	3.15395e+08	1.32232e+08
	-124.152	4.26908e+08	4.58685e+08	1.72659e+08
	-124.156	5.31606e+08	3.26632e+08	2.37361e+08
	-124.159	4.24328e+08	1.45903e+08	3.12316e+07
	-124.163	6.91323e+08	2.04435e+08	8.68462e+07
	-124.166	6.16247e+08	2.32732e+08	2.76928e+08
	-124.17	4.46586e+08	1.27735e+08	3.39162e+08
	-124.174	4.47777e+08	3.222e+08	3.84937e+08
	-124.177	6.10895e+08	3.44111e+08	3.63674e+08
	-124.181	4.53195e+08	2.26385e+08	3.16025e+08
	-124.184	4.13306e+08	4.07248e+08	8.36202e+07
	-124.188	6.2603e+08	2.18164e+08	9.31375e+07
	-124.192	4.39813e+08	3.20952e+08	1.38068e+08
	-124.195	5.10371e+08	1.5079e+08	2.7203e+07
	-124.199	4.43719e+08	4.10711e+08	8.82984e+07
	-124.203	4.79107e+08	4.48152e+08	1.63999e+08
	-124.206	5.36494e+08	2.01596e+08	1.76341e+08
	-124.21	5.13301e+08	4.07586e+08	8.37543e+07
	-124.213	5.95781e+08	3.78624e+08	2.27419e+08
	-124.217	5.02493e+08	3.93753e+08	1.4986e+08
	-124.221	5.0485e+08	3.98674e+08	2.50267e+08
	-124.224	6.56283e+08	1.76772e+08	1.90922e+08
	-124.228	4.71466e+08	3.04924e+08	2.47154e+08
	-124.231	5.47253e+08	3.25351e+08	2.37456e+08
	-124.235	6.8763e+08	2.40463e+08	2.50394e+08
	-124.239	5.87383e+08	4.6609e+08	3.1134e+08
	-124.242	4.80452e+08	3.29232e+08	2.14204e+08
	-124.246	4.13543e+08	3.53056e+08	3.10193e+08
	-124.25	5.17452e+08	3.37255e+08	1.56222e+08
	-124.253	6.20648e+08	4.08255e+08	2.14063e+08
	-124.257	6.77606e+08	3.75017e+08	2.39819e+08
	-124.26	6.07253e+08	2.15507e+08	2.93205e+08
	-124.264	5.35201e+08	4.36825e+08	1.41464e+08
	-124.268	5.2481e+08	4.52779e+08	3.74445e+08
	-124.271	6.19009e+08	3.42717e+08	3.139e+08
	-124.275	6.17555e+08	3.73047e+08	1.80028e+08
	-124.278	5.97257e+08	3.10807e+08	2.78092e+08
	-124.282	3.98827e+08	4.80313e+08	4.51802e+08
	-124.286	6.35728e+08	3.8498e+08	1.93243e+08
	-124.289	4.35507e+08	3.38902e+08	1.25915e+08
	-124.293	6.13792e+08	4.06919e+08	-4.12921e+07
	-124.297	4.01922e+08	3.21173e+08	1.28745e+08
	-124.3	6.61458e+08	2.96625e+08	1.75923e+08
	-124.304	5.0503e+08	3.11064e+08	1.88213e+08
	-124.307	6.4136e+08	4.75034e+08	2.9459e+08
	-124.311	3.97812e+08	4.42017e+08	1.8434e+08
	-124.315	5.24398e+08	3.29826e+08	2.70986e+08
	-124.318	4.08942e+08	3.95328e+08	1.99755e+08
	-124.322	5.7899e+08	3.34346e+08	2.89086e+08
	-124.326	5.22321e+08	3.90395e+08	3.45735e+08
	-124.329	5.17224e+08	3.49663e+08	3.52332e+08
	-124.333	5.36783e+08	3.0825e+08	3.29493e+08
	-124.336	5.99176e+08	3.7074e+08	1.37702e+08
	-124.34	6.66774e+08	3.08169e+08	3.21104e+08
	-124.344	6.63767e+08	2.52819e+08	2.16486e+08
	-124.347	5.08001e+08	3.0368e+08	4.05613e+08
	-124.351	6.26852e+08	3.39017e+08	3.19613e+08
	-124.354	5.4154e+08	3.89062e+08	2.02069e+08
	-124.358	6.67004e+08	4.65993e+08	2.27357e+08
	-124.362	6.4898e+08	3.82104e+08	2.29682e+08
	-124.365	5.3982e+08	4.02396e+08	2.37384e+08
	-124.369	6.71861e+08	4.36933e+08	4.13618e+08
	-124.373	4.74376e+08	3.87945e+08	2.1267e+08
	-124.376	5.58798e+08	4.37331e+08	2.10452e+08
	-124.38	5.1213e+08	4.7581e+08	2.77587e+08
	-124.383	5.04754e+08	2.60468e+08	3.37773e+08
	-124.387	5.28718e+08	3.93316e+08	1.23868e+08
	-124.391	4.76902e+08	3.80752e+08	2.24923e+08
	-124.394	5.5411e+08	3.47775e+08	5.05605e+08
	-124.398	4.32467e+08	3.13069e+08	2.69048e+08
	-124.401	6.16166e+08	3.55008e+08	1.88965e+08
	-124.405	6.69474e+08	2.36293e+08	3.76837e+08
	-124.409	6.45799e+08	3.12347e+08	2.22423e+08
	-124.412	6.30619e+08	5.43205e+08	4.55587e+08
	-124.416	5.9994e+08	3.72132e+08	2.37466e+08
	-124.42	6.73926e+08	4.24774e+08	1.41723e+08
	-124.423	7.0129e+08	2.33812e+08	1.6457e+08
	-124.427	5.81925e+08	4.16967e+08	2.27441e+08
	-124.43	5.0343e+08	2.0707e+08	1.95772e+08
	-124.434	5.53774e+08	3.67336e+08	1.88915e+08
	-124.438	6.42415e+08	3.54173e+08	2.92117e+08
	-124.441	4.37398e+08	3.42516e+08	3.30059e+08
	-124.445	4.2544e+08	2.62725e+08	1.00247e+08
	-124.448	5.83385e+08	2.61708e+08	5.75605e+07
	-124.452	3.00208e+08	4.30495e+08	2.22734e+08
	-124.456	5.93577e+08	2.6921e+08	4.42033e+07
	-124.459	3.71718e+08	1.52164e+08	1.80041e+08
	-124.463	5.95558e+08	2.35988e+07	1.47742e+08
	-124.467	3.89653e+08	3.25182e+08	2.93483e+08
	-124.47	4.11909e+08	4.71027e+08	1.62778e+08
	-124.474	4.40174e+08	2.31158e+08	2.33364e+08
	-124.477	3.15877e+08	3.30381e+08	1.89458e+08
	-124.481	5.17987e+08	2.68455e+08	1.56738e+08
	-124.485	4.17261e+08	3.0667e+08	3.78466e+08
	-124.488	4.89299e+08	2.5525e+08	2.3642e+08
	-124.492	4.70694e+08	4.87948e+08	2.41444e+08
	-124.495	4.01201e+08	2.90014e+08	1.02469e+08
	-124.499	4.87053e+08	2.83563e+08	1.87128e+08
	-124.503	5.38632e+08	4.23553e+08	2.06595e+08
	-124.506	4.76854e+08	3.62457e+08	1.80942e+08
	-124.51	5.34848e+08	3.06009e+08	7.42946e+07
	-124.514	6.67089e+08	2.44247e+08	-8.88625e+07
	-124.517	5.25422e+08	4.53664e+08	8.22068e+07
	-124.521	4.61558e+08	4.29723e+08	2.943e+08
	-124.524	3.15056e+08	2.24502e+08	1.06414e+08
	-124.528	3.24739e+08	2.12355e+08	2.8886e+08
	-124.532	3.97428e+08	2.78318e+08	2.41137e+08
	-124.535	5.04361e+08	9.38082e+07	6.74532e+07
	-124.539	5.24412e+08	1.45278e+08	-2.80462e+07
	-124.543	5.91274e+08	3.21036e+08	-3.19824e+06
	-124.546	4.01566e+08	4.85849e+08	-4.68811e+06
	-124.55	5.29144e+08	1.98003e+08	1.60675e+08
	-124.553	5.29659e+08	2.20041e+08	2.82319e+08
	-124.557	4.6868e+08	2.74431e+08	2.42968e+08
	-124.561	4.47608e+08	4.04427e+08	2.93581e+08
	-124.564	4.74802e+08	3.37601e+08	-1.56098e+07
	-124.568	3.91533e+08	1.81523e+08	3.20603e+08
	-124.571	3.2249e+08	4.97766e+08	3.39546e+08
	-124.575	3.41994e+08	4.70382e+08	3.61061e+08
	-124.579	5.15887e+08	2.68035e+08	9.2909e+07
	-124.582	4.71305e+08	3.4397e+08	8.79636e+07
	-124.586	5.28697e+08	2.20894e+08	8.79676e+07
	-124.59	4.80644e+08	2.79461e+08	9.84543e+07
	-124.593	5.05047e+08	2.43886e+08	4.28197e+07
	-124.597	5.71397e+08	2.20072e+08	4.08197e+08
	-124.6	6.04122e+08	1.15141e+08	1.50227e+08
	-124.604	5.51987e+08	2.23555e+08	3.37211e+08
	-124.608	4.91932e+08	2.95879e+08	2.25053e+08
	-124.611	5.59279e+08	2.57594e+08	1.5855e+08
	-124.615	4.57851e+08	4.13887e+08	1.43436e+08
	-124.618	4.76805e+08	2.19791e+08	1.68575e+08
	-124.622	5.04407e+08	1.97791e+08	2.97594e+08
	-124.626	5.61164e+08	3.51609e+08	2.60638e+08
	-124.629	5.1254e+08	2.52094e+08	1.03585e+07
	-124.633	5.38164e+08	9.81255e+07	1.50094e+08
	-124.637	5.68564e+08	2.08335e+08	1.78343e+08
	-124.64	3.308e+08	2.82172e+08	9.17489e+07
	-124.644	3.51625e+08	2.43502e+08	3.50955e+08
	-124.647	3.92827e+08	2.53739e+08	7.32835e+07
	-124.651	4.54168e+08	3.8702e+08	1.13732e+08
	-124.655	6.10319e+08	3.54591e+08	7.33014e+07
	-124.658	5.28753e+08	3.11682e+08	3.17498e+08
	-124.662	4.64154e+08	3.96923e+08	9.62354e+07
	-124.665	6.79639e+08	3.63478e+08	9.78981e+07
	-124.669	6.69532e+08	2.11605e+08	-3.24205e+07
	-124.673	4.83733e+08	3.28971e+08	4.65662e+07
	-124.676	5.5987e+08	2.8145e+08	1.82404e+08
	-124.68	4.69718e+08	2.48315e+08	2.50208e+08
	-124.684	7.19798e+08	2.50364e+08	3.75059e+07
	-124.687	5.68318e+08	2.79666e+08	3.05613e+08
	-124.691	5.77823e+08	2.83932e+08	4.79886e+07
	-124.694	4.75982e+08	2.80788e+08	1.81684e+08
	-124.698	5.32428e+08	3.15534e+08	3.88761e+08
	-124.702	5.1228e+08	3.60355e+08	3.1025e+08
	-124.705	7.10093e+08	4.67227e+08	2.8535e+08
	-124.709	5.65436e+08	3.32425e+08	9.15542e+07
	-124.712	5.25649e+08	3.98099e+08	2.1243e+08
	-124.716	4.03695e+08	3.13419e+08	4.18848e+08
	-124.72	6.24828e+08	2.3305e+08	1.61475e+08
	-124.723	5.91951e+08	2.91221e+08	2.31916e+08
	-124.727	5.2582e+08	1.58835e+08	2.27285e+08
	-124.731	5.86089e+08	3.26707e+08	3.0083e+08
	-124.734	4.72979e+08	2.80478e+08	3.29718e+08
	-124.738	5.1418e+08	2.6554e+08	1.543e+08
	-124.741	5.39751e+08	2.81556e+08	8.98597e+07
	-124.745	4.36795e+08	5.18441e+08	1.16881e+08
	-124.749	2.9114e+08	4.73655e+08	2.43005e+08
	-124.752	6.47485e+08	4.56765e+08	1.88331e+08
	-124.756	5.23382e+08	2.97968e+08	1.97319e+08
	-124.76	4.33293e+08	3.42731e+08	4.93851e+07
	-124.763	4.29547e+08	1.39849e+08	2.11502e+08
	-124.767	5.4535e+08	1.68797e+08	7.44208e+07
	-124.77	5.29337e+08	3.47773e+08	8.75812e+07
	-124.774	5.39468e+08	3.37402e+08	1.8514e+08
	-124.778	4.2356e+08	2.58548e+08	3.46508e+08
	-124.781	5.37796e+08	2.47247e+08	1.90751e+08
	-124.785	5.57878e+08	3.94025e+08	6.72664e+07
	-124.788	4.65138e+08	3.87824e+08	7.36033e+07
	-124.792	5.43491e+08	1.66678e+08	2.04839e+08
	-124.796	5.32856e+08	4.84824e+08	2.07967e+08
	-124.799	5.96664e+08	3.66119e+08	1.08011e+08
	-124.803	5.59799e+08	2.96478e+08	2.08294e+08
	-124.807	5.23137e+08	4.3567e+08	2.37936e+08
	-124.81	5.209e+08	2.16505e+08	-1.15117e+07
	-124.814	4.07761e+08	3.80345e+08	4.06604e+07
	-124.817	5.19073e+08	3.48187e+08	5.00327e+07
	-124.821	4.49296e+08	4.53843e+08	2.50443e+08
	-124.825	3.80449e+08	3.66422e+08	1.85162e+08
	-124.828	5.33409e+08	3.30053e+08	1.49925e+08
	-124.832	2.88256e+08	2.7337e+08	4.0261e+08
	-124.835	4.0357e+08	2.20158e+08	1.59892e+07
	-124.839	4.63724e+08	3.18883e+08	2.94935e+08
	-124.843	5.41378e+08	4.71521e+08	4.44914e+07
	-124.846	5.55028e+08	3.25143e+08	2.95639e+07
	-124.85	5.2226e+08	3.08779e+08	2.14961e+08
	-124.854	4.95797e+08	3.12617e+08	3.15132e+08
	-124.857	5.33333e+08	2.73783e+08	5.29021e+07
	-124.861	4.35738e+08	2.41949e+08	9.79954e+07
	-124.864	4.28851e+08	1.16658e+08	9.15453e+07
	-124.868	4.37171e+08	1.44572e+08	1.9518e+08
	-124.872	3.18483e+08	1.57907e+08	1.54839e+08
	-124.875	2.96635e+08	3.47785e+08	1.58055e+07
	-124.879	4.82367e+08	2.10855e+08	7.05898e+07
	-124.882	4.54639e+08	2.87751e+08	8.53812e+07
	-124.886	4.12779e+08	3.18426e+08	6.43741e+07
	-124.89	4.52512e+08	2.38139e+08	8.75842e+07
	-124.893	5.06108e+08	1.35106e+08	-2.97884e+07
	-124.897	4.37178e+08	4.11565e+08	3.42749e+07
	-124.901	3.65569e+08	2.51803e+08	1.21429e+08
	-124.904	3.09167e+08	-3.77315e+07	-2.484e+07
	-124.908	3.04148e+08	3.56804e+07	2.78381e+08
	-124.911	4.92923e+08	3.22014e+08	-4.7042e+07
	-124.915	4.8175e+08	3.74548e+08	-1.42272e+07
	-124.919	5.93804e+08	2.86063e+08	9.77749e+06
	-124.922	4.05171e+08	3.46563e+08	2.99571e+08
	-124.926	3.06496e+08	2.66596e+08	3.39079e+08
	-124.929	3.6008e+08	3.66771e+08	1.68021e+08
	-124.933	4.31248e+08	1.53367e+08	1.64781e+08
	-124.937	4.46453e+08	2.31379e+08	1.18333e+08
	-124.94	4.22014e+08	2.79289e+08	1.00467e+08
	-124.944	3.78661e+08	2.2565e+08	1.39471e+08
	-124.948	1.97689e+08	2.91003e+08	1.64216e+08
	-124.951	4.42619e+08	1.90997e+08	1.34305e+08
	-124.955	5.08068e+08	2.17396e+08	2.31544e+08
	-124.958	4.43511e+08	1.25324e+08	2.10198e+08
	-124.962	4.72113e+08	3.91007e+08	1.80413e+08
	-124.966	3.42729e+08	2.62083e+08	2.62633e+07
	-124.969	6.33958e+08	3.40237e+08	3.41487e+07
	-124.973	3.68989e+08	2.78288e+08	9.21849e+07
	-124.976	3.13039e+08	2.00759e+08	1.03265e+08
	-124.98	4.22027e+08	3.28225e+08	-1.06937e+08
	-124.984	4.16091e+08	2.28124e+08	3.39281e+08
	-124.987	2.70318e+08	3.10374e+08	4.57985e+07
	-124.991	3.334e+08	1.81093e+08	-4.53704e+07
	-124.995	4.34164e+08	2.36981e+08	3.14232e+07
	-124.998	4.20049e+08	1.57202e+08	1.33787e+08
	-125.002	1.85165e+08	2.82931e+08	-1.57661e+08
	-125.005	3.34651e+08	1.19917e+08	1.3081e+07
	-125.009	2.71183e+08	3.85225e+08	2.31689e+08
	-125.013	3.65725e+08	2.26767e+08	6.159e+07
	-125.016	4.53792e+08	1.6228e+08	2.15068e+08
	-125.02	3.74479e+08	1.26178e+08	1.94511e+08
	-125.024	3.38412e+08	1.05556e+08	2.0343e+08
	-125.027	4.0771e+08	1.82233e+08	4.59524e+07
	-125.031	4.34476e+08	3.05293e+08	4.73569e+07
	-125.034	4.0149e+08	9.18015e+07	4.14739e+07
	-125.038	4.33442e+08	2.39499e+08	1.08432e+07
	-125.042	3.63858e+08	7.1102e+07	2.25331e+08
	-125.045	3.02355e+08	3.14291e+08	-1.72973e+07
	-125.049	4.19776e+08	2.61184e+08	1.20874e+08
	-125.052	3.73548e+08	1.89137e+08	5.92947e+07
	-125.056	3.53572e+08	1.02748e+08	-2.68374e+06
	-125.06	4.70821e+08	2.44613e+08	1.45473e+08
	-125.063	3.69134e+08	2.31441e+08	2.31448e+08
	-125.067	4.32807e+08	1.90347e+08	-1.53913e+07
	-125.071	4.5972e+08	3.2932e+08	1.27741e+08
	-125.074	3.5722e+08	1.0086e+08	2.56893e+07
	-125.078	4.15714e+08	2.56799e+08	1.36876e+08
	-125.081	3.6365e+08	1.74163e+08	1.16139e+08
	-125.085	2.44148e+08	1.38754e+08	4.02671e+07
	-125.089	3.60477e+08	1.92686e+08	8.3943e+07
	-125.092	3.82918e+08	1.93058e+08	8.22177e+07
	-125.096	3.4927e+08	2.44895e+08	-7.79488e+07
	-125.099	1.78908e+08	1.16638e+08	1.40706e+08
	-125.103	3.61302e+08	3.11222e+08	1.08049e+08
	-125.107	3.2746e+08	7.87259e+07	1.66714e+08
	-125.11	3.05788e+08	3.26801e+07	-5.83362e+07
	-125.114	3.92064e+08	1.09838e+08	1.88622e+08
	-125.118	3.36997e+08	2.05949e+08	2.85111e+07
	-125.121	4.12082e+08	3.10379e+08	4.66656e+07
	-125.125	4.24577e+08	2.00389e+08	1.02277e+08
	-125.128	3.36491e+08	1.7458e+08	-3.45311e+07
	-125.132	4.66864e+08	3.15342e+07	-1.52455e+08
	-125.136	4.3003e+08	2.20282e+08	2.44165e+08
	-125.139	3.67537e+08	2.57021e+08	8.30779e+07
	-125.143	3.67446e+08	1.32296e+08	7.38844e+07
	-125.146	5.28746e+08	3.09472e+08	-2.30125e+07
	-125.15	4.0037e+08	1.59414e+08	6.49492e+07
	-125.154	4.261e+08	2.12811e+06	5.57349e+07
	-125.157	2.45579e+08	1.63798e+08	2.9623e+08
	-125.161	4.19663e+08	9.73032e+07	-3.26171e+07
	-125.165	3.61957e+08	1.45788e+08	7.61719e+07
	-125.168	3.0824e+08	2.86885e+08	1.23921e+08
	-125.172	4.90697e+08	-4.83037e+07	-8.1147e+07
	-125.175	3.40844e+08	1.80672e+08	9.82517e+06
	-125.179	3.68248e+08	1.76931e+08	1.32849e+08
	-125.183	4.1365e+08	3.00326e+08	-1.00911e+08
	-125.186	3.30988e+08	2.89009e+08	-7.54994e+07
	-125.19	4.46694e+08	2.33928e+08	1.04864e+08
	-125.193	3.79833e+08	2.0852e+08	6.08401e+07
	-125.197	4.09117e+08	4.51513e+07	-8.16049e+06
	-125.201	4.64084e+08	2.773e+08	5.46751e+07
	-125.204	4.44956e+08	2.30847e+08	-2.12504e+07
	-125.208	2.95844e+08	2.16565e+08	-1.02725e+08
	-125.212	3.79598e+08	1.29557e+08	2.32429e+08
	-125.215	5.20844e+08	1.24136e+08	8.50326e+07
	-125.219	4.94016e+08	1.08272e+08	-3.89371e+07
[truncated: 215 more rows]

## Sheet: Fig. S4A-upper panel
	Supplimentary Fig. 4A upper panel-AppA Y21F in D2O buffer-raw data
	Wavelength (nm)
Delay time (ps)	0	-9.3	-8.8	-8.3	-7.8	-7.3	-6.8	-6.3	-5.8	-5.3	-4.8	-4.3	-3.8	-3.3	-2.8	-2.3	-1.8	-1.71	-1.61	-1.51	-1.41	-1.31	-1.21	-1.11	-1.01	-0.91	-0.81	-0.77	-0.72	-0.67	-0.62	-0.57	-0.52	-0.47	-0.42	-0.37	-0.32	-0.27	-0.22	-0.17	-0.12	-0.07	-0.02	0.03	0.08	0.13	0.18	0.23	0.28
	329.64	-6.64e-05	-5.21e-05	-7.17e-05	-4.73e-05	2.67e-05	-1.88e-05	4.86e-05	1.86e-06	8.24e-05	3.97e-05	2.75e-05	4.5e-05	-6.97e-05	-8.98e-05	2.76e-05	2.65e-05	1.61e-05	9.45e-06	7.84e-06	6.13e-06	4.48e-06	2.82e-06	1.61e-06	8.17e-07	1.78e-08	-7.84e-07	-1.07e-06	-1.5e-06	-1.88e-06	3.42e-05	7.24e-05	5.66e-05	3.99e-05	5.3e-05	6.65e-05	0.00013266	0.00019899	0.00022177	0.00024321	0.00045359	0.00066732	0.0008375	0.001005	0.0010921	0.0011725	0.0012462	0.0013266	0.0011323
	330.21	-6.9e-05	-3.15e-05	-6.65e-06	3.26e-06	5.89e-05	-2.2e-05	3.22e-05	7.1e-06	3.69e-05	-4.88e-06	-3.38e-05	1.82e-05	-2.64e-05	-1.69e-05	2.89e-05	6.97e-05	7.64e-05	6.47e-05	4.19e-05	1.86e-05	-4.14e-06	-2.69e-05	-2.9e-05	-1.97e-05	-1.03e-05	-8.31e-07	2.49e-06	7.64e-06	1.39e-05	4.8e-05	6.41e-05	3.97e-05	1.25e-05	-2.11e-05	-2.35e-05	6.83e-05	0.00015678	0.00023584	0.00033768	0.00052059	0.0006901	0.0008174	0.0009514	0.0010921	0.0012127	0.0012529	0.0012462	0.0011055
	330.78	-5.54e-05	-2.57e-07	-4.94e-05	9.98e-06	-2.77e-05	3.97e-05	2.14e-05	1.71e-05	1.18e-05	-5.93e-06	-2.8e-05	6.97e-05	-2.08e-05	-4.08e-06	3.83e-05	6.69e-05	7.17e-05	6.25e-05	4.86e-05	3.43e-05	2.04e-05	6.37e-06	7.04e-07	-2.19e-06	-5.13e-06	-8.04e-06	-9.11e-06	-1.07e-05	-1.21e-05	-1.37e-05	-4.4e-06	1.47e-05	1.39e-05	-1.25e-05	1.29e-05	9.51e-05	0.00017018	0.00023718	0.00035175	0.00052528	0.0007035	0.0008777	0.0009983	0.0010452	0.0011189	0.0012127	0.001206	0.0010787
	331.36	4.03e-05	-2.15e-05	-5.81e-05	-1.35e-05	6.29e-06	-1.39e-05	7.44e-05	3.76e-05	-0.00012462	-3.35e-05	4.89e-05	2.06e-05	2.45e-05	-7.77e-06	2.2e-05	-1.09e-05	-2.06e-05	-3.45e-07	2.47e-05	5.02e-05	7.5e-05	0.0001005	8.64e-05	6.67e-05	4.69e-05	2.71e-05	2.02e-05	9.38e-06	-1.4e-05	-5.2e-05	-5.53e-05	-4.77e-05	-4.17e-05	-3.66e-05	-1.37e-05	1.69e-05	0.00010988	0.00023517	0.00035443	0.00047101	0.00066799	0.0008978	0.001005	0.0010452	0.0011524	0.0012864	0.0012395	0.0010988
	331.93	-4.04e-05	1.24e-05	2.79e-06	2.03e-05	-4.66e-06	-4.26e-05	2.95e-05	-3.59e-05	-0.00010251	3.81e-05	7.5e-05	-1.45e-05	2.75e-05	9.11e-05	3.46e-05	-1.51e-05	-2.26e-05	-1.07e-05	1.72e-06	1.43e-05	2.68e-05	3.92e-05	1.67e-05	-5.98e-06	-2.9e-05	-5.2e-05	-6.01e-05	-7.24e-05	-2.97e-05	3.39e-05	6.2e-05	8.91e-05	6.83e-05	4.14e-05	6.34e-05	8.91e-05	0.00017755	0.00027403	0.00039664	0.0005226	0.0007437	0.0009715	0.0010787	0.0011658	0.0012931	0.0014338	0.0012998	0.001139
	332.51	-0.0001139	-2.87e-05	-1.61e-05	6.77e-05	2.43e-05	-3.81e-05	6.9e-05	1.19e-05	1.75e-06	-2.11e-06	2.26e-05	2.03e-05	2.33e-05	5.15e-05	0.00010519	6.05e-05	4.87e-05	3.22e-05	1.62e-05	-1.25e-07	-1.61e-05	-3.2e-05	-4.52e-05	-5.81e-05	-7.1e-05	-8.44e-05	-8.91e-05	-9.58e-05	-8.17e-05	-5.63e-05	7.97e-06	6.47e-05	6.83e-05	6.77e-05	4.55e-05	3.7e-05	0.00013936	0.00025259	0.00043751	0.00062109	0.0007906	0.0009581	0.0010787	0.001206	0.0013132	0.0013936	0.0012529	0.0011122
	333.08	-5.57e-05	1.47e-05	1.23e-05	3.82e-05	-3.8e-06	1.7e-05	-1.01e-05	-2.77e-05	1.73e-05	-3.35e-05	-6.53e-05	6.9e-05	-2.61e-05	2.33e-06	5.63e-05	5.43e-05	5.09e-05	4.09e-05	3.12e-05	2.12e-05	1.15e-05	2.14e-06	-5.37e-06	-1.27e-05	-2.02e-05	-2.77e-05	-3.03e-05	-2.3e-05	2.42e-05	3.36e-05	-1.5e-05	-1.86e-05	6.77e-05	0.00010318	5.09e-05	3.43e-05	9.11e-05	0.00019028	0.00037051	0.00057687	0.0008308	0.0010385	0.0011457	0.0012529	0.0013534	0.0013802	0.0012663	0.0011189
	333.66	-1.35e-05	-4.58e-06	7.37e-06	1.42e-05	1.41e-05	-1.1e-05	-1.36e-05	-8.04e-05	-3.79e-05	-1.43e-05	-2e-05	-6.69e-06	-4.99e-05	-2.62e-05	7.57e-05	6.97e-05	6.62e-05	6.37e-05	6.14e-05	5.9e-05	5.65e-05	5.45e-05	5.34e-05	5.23e-05	5.12e-05	5e-05	4.96e-05	4.29e-05	2.89e-05	-8.44e-06	-5.76e-05	-2.53e-05	7.37e-05	8.51e-05	3.3e-05	5.86e-05	0.00014807	0.00026063	0.00038927	0.0005963	0.0008643	0.0010519	0.0011792	0.0013065	0.0014338	0.0014338	0.0013266	0.001139
	334.23	-1.7e-05	-2.33e-05	-1.8e-05	4.76e-06	7.44e-05	1.63e-05	1.09e-05	-1.8e-05	-2.29e-05	-1.13e-06	-2.06e-05	-2.22e-05	8.11e-06	-1.42e-05	5.47e-05	3.48e-05	2.89e-05	2.14e-05	1.41e-05	6.65e-06	-6.5e-07	-8.31e-06	-1.66e-05	-2.47e-05	-3.3e-05	-4.11e-05	-4.4e-05	-2.85e-05	-2.49e-06	-8.31e-06	-2.06e-05	3.17e-05	0.00010452	8.38e-05	3.86e-05	8.58e-05	0.00016214	0.00026331	0.00037118	0.00061238	0.0008911	0.0011055	0.0012998	0.0014003	0.001474	0.001474	0.0014405	0.001206
	334.8	-3.46e-05	2.03e-05	6.31e-06	6.51e-05	4.21e-05	-3.08e-05	-6.51e-05	7.17e-06	3.99e-05	-5.92e-05	-5.54e-05	-2.08e-05	1.41e-05	-3.34e-05	2.39e-05	7.64e-05	7.57e-05	6.77e-05	5.89e-05	5.03e-05	4.19e-05	3.35e-05	2.51e-05	1.7e-05	8.64e-06	3.12e-07	-2.61e-06	-6.9e-06	-1.07e-05	-1.96e-05	-2.79e-05	4.74e-05	0.00012596	7.84e-05	3.19e-05	0.00011323	0.00019698	0.00030083	0.00040401	0.00063315	0.0008643	0.0010854	0.0013132	0.0013668	0.0014271	0.0014807	0.0015276	0.0012663
	335.38	-7.91e-05	-2.1e-06	9.11e-06	2.52e-05	1.49e-05	2.05e-05	2.1e-05	-5.29e-05	1.93e-05	-5.29e-05	-2.63e-05	-3.31e-05	2e-05	2.12e-05	-2.14e-05	4.76e-05	4.98e-05	4.61e-05	4.25e-05	3.89e-05	3.54e-05	2.94e-05	2.2e-05	1.47e-05	7.37e-06	4.66e-08	-2.55e-06	3.69e-05	5.19e-05	3.37e-06	-1.76e-05	5.48e-05	0.00010385	5.25e-05	2.35e-05	8.58e-05	0.00016013	0.00028542	0.00043215	0.00066732	0.0009045	0.0011524	0.0013735	0.0014807	0.0015678	0.0015946	0.0015477	0.0013936
	335.95	-4.46e-05	2.08e-05	-5.45e-05	-3.33e-05	3.18e-05	6.39e-05	-9.65e-06	-4.42e-05	-2.67e-05	2.61e-05	-1.82e-05	-2.91e-05	-3.52e-05	2.36e-05	8.17e-06	9.11e-05	8.38e-05	6.9e-05	5.49e-05	4.04e-05	2.62e-05	1.56e-05	6.14e-06	-3.1e-06	-1.25e-05	-2.18e-05	-1.35e-05	5.19e-05	6.57e-05	2.76e-05	8.71e-06	1.35e-05	2.04e-05	3.02e-05	5.12e-05	8.98e-05	0.00016348	0.00028944	0.00044287	0.00063717	0.0008844	0.0011926	0.0014204	0.0015142	0.001608	0.0016884	0.0015745	0.001407
	336.53	-5.22e-06	1.49e-05	-4.13e-05	-3e-05	1.51e-05	2.65e-05	-1.54e-05	-5.43e-05	1.17e-05	8.84e-06	2.9e-05	1.31e-05	-4.01e-06	2.62e-05	3.56e-05	2.09e-05	1.95e-05	1.81e-05	1.66e-05	1.52e-05	1.38e-05	1.01e-05	5.78e-06	1.61e-06	-2.62e-06	-6.83e-06	8.98e-07	2.47e-05	8.31e-06	-2.76e-05	-1.96e-05	1.25e-05	1.6e-05	8.24e-07	1.79e-05	5.57e-05	0.00014606	0.00027135	0.00044287	0.00064454	0.000938	0.0012797	0.001474	0.0015745	0.0016884	0.001809	0.0015812	0.0014137
	337.1	2.57e-05	-3.36e-05	-7.57e-06	8.98e-06	9.38e-06	-6.22e-06	1.47e-05	-3.15e-05	-3.7e-05	-5.37e-06	-3.89e-06	6.51e-05	3.79e-05	-7.04e-06	2.35e-05	2.77e-05	2.09e-05	1.32e-05	5.63e-06	-2.06e-06	-9.58e-06	-8.58e-06	-7.04e-06	-5.5e-06	-3.95e-06	-2.39e-06	3.6e-06	1.45e-05	-1.39e-05	-4.91e-05	-4.71e-05	-3.85e-05	-2.15e-06	4.05e-05	3.48e-05	1.83e-05	0.00012529	0.0002613	0.00046297	0.0006767	0.001005	0.0013467	0.0015008	0.001608	0.0017621	0.0019296	0.0017018	0.0014606
	337.68	-1.76e-05	-3.28e-05	-1.48e-05	3.66e-05	1.53e-05	-1.14e-05	5.26e-05	-3.44e-05	3.88e-05	2.04e-06	-1.11e-05	-2.89e-05	-2.24e-06	-3.12e-05	-9.85e-06	5.51e-05	5.13e-05	4.68e-05	4.25e-05	3.82e-05	3.38e-05	2.54e-05	1.7e-05	8.64e-06	2.08e-07	-7.5e-06	-4.61e-06	-1.25e-06	-7.5e-06	-1.4e-05	-1.54e-05	-1.59e-05	4.57e-05	0.00010519	4.75e-05	-7.44e-06	0.00014204	0.00029413	0.00048039	0.00066799	0.0010385	0.0013936	0.0015142	0.0016348	0.0018492	0.0020636	0.0017286	0.0015544
	338.25	-4.82e-05	-4.84e-05	2.43e-05	2.39e-05	1.29e-05	-2.15e-05	2.45e-05	-3.62e-05	2.69e-05	-1.19e-05	1.36e-05	-1.37e-05	1.07e-05	-3.56e-05	1.03e-05	9.11e-05	7.77e-05	6.24e-05	4.75e-05	3.23e-05	1.84e-05	9.72e-06	9.38e-07	-7.64e-06	-1.63e-05	-1.92e-05	-7.71e-06	5.03e-06	4.76e-06	6.5e-06	1.43e-05	3.22e-05	8.78e-05	0.00011591	4.54e-05	1.93e-05	0.00015477	0.00029681	0.00045493	0.00067	0.0011122	0.0014807	0.001608	0.0017554	0.0019564	0.002077	0.0017889	0.0016549
	338.83	-7.5e-06	-3.05e-05	3.88e-05	-9.58e-06	1.7e-05	-1.3e-05	6.77e-06	-4.17e-06	-1.13e-05	5.57e-07	9.72e-06	-9.45e-06	-9.78e-06	-2.43e-05	-1.02e-05	6.34e-05	4.8e-05	3.06e-05	1.35e-05	-3.89e-06	-1.63e-05	-1.41e-05	-1.19e-05	-9.78e-06	-7.57e-06	2.97e-06	1.59e-05	1.4e-05	-1.09e-05	-2.69e-05	-2.89e-05	2.22e-06	8.11e-05	9.05e-05	1.61e-06	9.58e-06	0.00015544	0.00031624	0.00049647	0.0007772	0.0012127	0.0015276	0.0016884	0.0018626	0.0020435	0.002144	0.0018827	0.001809
	339.4	-6.27e-05	3.7e-05	2.04e-05	-6.57e-06	1.12e-05	1.27e-05	1.49e-05	-1.35e-06	-1.58e-05	1.68e-05	-1.77e-05	-3.39e-05	-1.25e-05	6.26e-06	-7.44e-07	1.37e-05	1.15e-05	8.91e-06	6.48e-06	3.97e-06	6.66e-07	-4.29e-06	-9.31e-06	-1.43e-05	-1.93e-05	1.33e-05	5.05e-05	4.46e-05	7.37e-06	-2.3e-05	-4.68e-05	-1.11e-05	6.28e-05	6.27e-05	1.48e-05	5.54e-05	0.00015276	0.00031758	0.00052327	0.0008576	0.001273	0.001541	0.0017286	0.0019296	0.0021574	0.0022445	0.0018693	0.0017822
	339.98	-4.95e-05	1.3e-05	-3.89e-05	-3.25e-05	3.59e-05	1.66e-05	2.04e-05	2.35e-05	-1.63e-05	-1.49e-05	-3.04e-05	4.17e-06	2.2e-05	1.78e-05	-3.44e-06	3.16e-05	3.79e-05	4.51e-05	5.21e-05	5.92e-05	5.33e-05	3.09e-05	8.11e-06	-1.41e-05	-3.68e-05	-4.38e-06	3.2e-05	2.93e-05	1.48e-05	-7.3e-06	-3e-05	-1.6e-06	3.91e-05	3.4e-05	1.74e-05	6.83e-05	0.00013601	0.00030686	0.00050116	0.0008777	0.0013065	0.0015812	0.0018157	0.0020435	0.002278	0.0023048	0.0019028	0.0018358
	340.55	-3.64e-05	-2.67e-05	-2.18e-05	3.56e-06	1.74e-05	4.41e-06	-2.47e-05	-2.4e-05	-2.18e-05	5.7e-07	2.08e-05	2.3e-05	2.56e-05	-2.07e-05	2.85e-05	1.98e-05	2.41e-05	2.89e-05	3.36e-05	3.83e-05	3.49e-05	2.45e-05	1.39e-05	3.47e-06	-7.1e-06	1.74e-05	3.67e-05	1.75e-05	-2.31e-08	-1.99e-07	2.51e-07	2.46e-05	4.99e-05	4.58e-05	4.13e-05	8.24e-05	0.00012462	0.00031624	0.00050719	0.000938	0.0013668	0.0016616	0.0019631	0.0021708	0.0023852	0.002345	0.0020502	0.0019899
	341.13	-2.67e-05	-3.13e-05	-2.01e-06	4.88e-05	5.9e-06	-1.75e-06	-3.28e-05	-5.66e-05	8.44e-06	1.54e-05	2.75e-05	1.39e-05	3.18e-05	-5.45e-05	5.72e-06	1.86e-05	1.92e-05	1.99e-05	2.06e-05	2.13e-05	2.22e-05	2.33e-05	2.44e-05	2.55e-05	2.65e-05	2.94e-06	-5.54e-06	4.52e-06	1.05e-05	4.04e-06	4.86e-06	3.04e-05	5.42e-05	6.44e-05	7.57e-05	9.25e-05	0.00014338	0.00033768	0.0005695	0.0009849	0.0013936	0.0017487	0.002077	0.0022713	0.0024723	0.0024455	0.0021641	0.0021373
	341.7	-1.04e-05	1.13e-05	-1.35e-05	1.68e-05	6.37e-06	-1.11e-05	-1.75e-05	-4.92e-05	7.04e-06	4.39e-05	-5.82e-06	9.78e-06	4.48e-05	-5.43e-06	-8.98e-06	1.2e-05	7.57e-06	2.5e-06	-2.43e-06	-7.44e-06	-9.18e-06	-9.72e-06	-1.02e-05	-1.07e-05	-1.13e-05	7.44e-07	-3.91e-07	-1.24e-05	-1.45e-05	-2.8e-06	6.17e-06	1.18e-05	2.77e-05	6.2e-05	7.84e-05	6.83e-05	0.00013936	0.00034371	0.00062109	0.0010318	0.0014472	0.0018559	0.0021842	0.0023852	0.0025661	0.0024924	0.002211	0.0022378
	342.28	-1.04e-05	1.43e-05	3.74e-06	-4.01e-05	-7.3e-06	-1.03e-05	1.23e-05	-1.64e-05	-9.11e-06	2.5e-05	-2.79e-05	-2.59e-06	4.62e-05	5.46e-06	2.16e-06	3.2e-05	3.66e-05	4.21e-05	4.73e-05	5.27e-05	3.79e-05	1.88e-05	-6.43e-07	-1.96e-05	-3.9e-05	-4.82e-06	-8.64e-07	-9.25e-08	1.38e-05	3.86e-05	3.28e-05	7.57e-06	1.9e-05	6.26e-05	5.9e-05	2.06e-05	0.00012462	0.00033701	0.00065593	0.0010653	0.0015142	0.0019765	0.002278	0.0024522	0.0026532	0.0026063	0.0022713	0.0023852
	342.85	-1.53e-05	-2.44e-05	-8.51e-06	5.51e-06	9.11e-06	1.78e-05	6.16e-06	-1.46e-06	2.4e-05	-1.44e-05	-1.22e-05	-1.39e-05	-1.11e-05	-1.37e-05	3.1e-05	4.21e-05	4.2e-05	4.19e-05	4.19e-05	4.19e-05	2.85e-05	1.38e-05	-1.06e-06	-1.56e-05	-3.04e-05	-2.01e-05	-2.18e-05	-2.45e-05	-1.17e-05	6.55e-06	-1.44e-05	-4.54e-05	1.43e-05	0.00010988	8.04e-05	1.09e-05	0.00013668	0.00032696	0.00067	0.001072	0.0015544	0.0020569	0.0023383	0.002546	0.0027671	0.0027604	0.0022981	0.0024656
	343.43	-2.1e-05	-8.11e-06	-2.75e-05	4.48e-05	4.13e-05	-8.84e-06	-7.57e-06	-3.07e-05	1.03e-05	-1.33e-05	7.44e-08	-3.14e-05	-4.56e-06	9.38e-07	2.57e-05	-8.51e-06	-4.03e-06	1.1e-06	6.08e-06	1.11e-05	7.57e-06	3.98e-06	3.49e-07	-3.2e-06	-6.83e-06	7.97e-06	9.05e-07	-1.01e-05	-6.47e-06	-2.14e-06	-3.07e-05	-5.98e-05	1.27e-05	9.65e-05	5.15e-05	-1.7e-06	0.00014472	0.00030552	0.0006901	0.0010988	0.0016683	0.0022378	0.0024522	0.0026331	0.0028676	0.0028475	0.0024522	0.0025728
	344	-6.97e-06	9.92e-06	-1.24e-05	6.59e-06	4.02e-05	-7.97e-06	-5.6e-05	-2.8e-05	1.35e-05	5.17e-05	5.09e-06	-1.14e-05	-5.86e-06	-8.04e-06	-3e-05	-2.48e-05	-1.94e-05	-1.33e-05	-7.37e-06	-1.37e-06	3.84e-06	9.05e-06	1.43e-05	1.95e-05	2.31e-05	1.43e-05	1.77e-05	2.13e-05	1.59e-05	4.52e-06	-3.73e-05	-6.61e-05	3.93e-05	0.00012395	6.04e-05	2.18e-05	0.00017018	0.00034639	0.0007571	0.0011859	0.0017822	0.0023249	0.0025527	0.0027738	0.003015	0.002948	0.0025996	0.0027068
	344.58	-8.91e-06	2.44e-05	-9.51e-06	-3.76e-06	6.55e-06	-2.81e-05	-5.11e-05	-4.92e-05	1.37e-05	5.15e-05	1.37e-05	1.1e-06	6.37e-06	-3.98e-06	-1.46e-05	1.39e-05	1.93e-05	2.54e-05	3.14e-05	3.44e-05	2.45e-05	1.46e-05	4.56e-06	-5.29e-06	-1.04e-05	1.92e-06	1.93e-06	2.52e-06	4.19e-06	-9.51e-06	-5.37e-05	-6.25e-05	2.53e-05	7.71e-05	4.57e-05	6.27e-05	0.00019296	0.00039664	0.0007839	0.0012395	0.001876	0.0023852	0.0026197	0.002881	0.0031356	0.0030083	0.0027202	0.0028408
	345.15	-4.1e-05	-1.66e-05	7.5e-06	2.58e-05	1.49e-05	-1.04e-05	-1.56e-05	-3.34e-05	4.13e-06	2.22e-05	8.51e-06	-1.04e-05	-3.76e-06	7.71e-06	5.61e-06	8.84e-06	1.05e-05	1.25e-05	1.44e-05	1.41e-05	8.11e-06	2e-06	-4.17e-06	-1.02e-05	1.9e-06	3.95e-05	3.85e-05	3.02e-05	1.58e-05	-9.25e-06	-4.27e-05	-3.07e-05	3.81e-05	5.42e-05	1.27e-05	4.87e-05	0.00016884	0.00041339	0.000804	0.0013266	0.0020033	0.0024857	0.0027604	0.0030284	0.0032696	0.0030887	0.0028073	0.0029882
	345.73	-2.66e-05	1.11e-05	1.37e-05	1.42e-05	7.57e-06	1.4e-05	-1.24e-05	-2.22e-05	-1.19e-05	2.26e-05	-1.62e-05	-1.43e-06	2.35e-07	-1.61e-05	-5.67e-06	1.88e-05	1.62e-05	1.31e-05	1.03e-05	5.85e-06	-8.71e-07	-7.57e-06	-1.44e-05	-2.11e-05	1.69e-06	3.64e-05	3.16e-05	2.07e-05	9.18e-06	-2.12e-05	-5.9e-05	-4.49e-05	4.29e-07	1.2e-06	-2.17e-05	3.97e-05	0.00014539	0.0004355	0.0008308	0.0014137	0.0021038	0.0025527	0.002881	0.0031423	0.0034505	0.0032428	0.0029413	0.0031557
	346.3	-6.16e-06	2.21e-05	5.3e-06	-1.48e-06	-1.41e-05	1.23e-05	-6.36e-06	-4.02e-05	-8.64e-07	3.43e-05	5.57e-06	-5.06e-06	1.49e-05	-8.71e-06	-8.91e-06	1.12e-05	1.22e-05	1.33e-05	1.44e-05	1.19e-05	4.98e-06	-1.95e-06	-8.98e-06	-1.59e-05	-2.38e-06	7.84e-06	3.17e-06	9.58e-06	1.85e-05	-2.56e-05	-7.77e-05	-6.39e-05	-3.43e-05	5.81e-06	4.71e-05	9.11e-05	0.00013534	0.00044756	0.0008241	0.0014807	0.0022043	0.0026599	0.0030552	0.0032964	0.0036984	0.0033902	0.003015	0.0033098
	346.88	-8.58e-06	7.04e-06	-3.31e-06	4.5e-06	8.51e-06	2.61e-05	-2.92e-06	-1.25e-05	-1.24e-05	-2.72e-06	-1.38e-05	-1.76e-05	-6.5e-06	-2.57e-06	1.11e-05	-7.1e-06	2.07e-06	1.25e-05	2.28e-05	2.55e-05	2.17e-05	1.78e-05	1.39e-05	1.01e-05	1.62e-05	8.71e-06	1.48e-06	-3.22e-06	-7.17e-06	-2.88e-05	-4.96e-05	-5.53e-05	-6.13e-05	1.94e-06	6.4e-05	9.92e-05	0.000134	0.00050384	0.0008777	0.0015946	0.0023115	0.0027872	0.0032696	0.0034639	0.0037587	0.0035175	0.003216	0.0034572
	347.45	-2.22e-05	9.45e-06	7.04e-06	1.29e-05	2.52e-05	1.57e-05	-2.02e-05	-1.62e-05	-2.55e-05	2.12e-06	-1.82e-05	-1.02e-06	3.41e-05	1.44e-05	1.74e-06	1.67e-05	9.98e-06	2.28e-06	-5.19e-06	-7.97e-06	-7.77e-06	-7.57e-06	-7.37e-06	-7.17e-06	-3.97e-06	-1.19e-05	-1.55e-05	-1.37e-05	-1.53e-05	-3.16e-05	-4.64e-05	-5.78e-05	-5.34e-05	3.69e-05	0.00010653	9.25e-05	0.000134	0.00049044	0.0009045	0.0016214	0.0023115	0.0028475	0.0033366	0.0036113	0.0038391	0.0036314	0.0033969	0.0035912
	348.03	9.85e-06	7.5e-06	-1.34e-05	-3.32e-06	1.29e-05	1.57e-05	-1.09e-05	-3.04e-05	-1.11e-05	1.03e-05	-2.14e-05	-6.12e-06	1.87e-05	2.69e-05	2.17e-05	7.71e-06	-2.16e-06	-1.35e-05	-2.45e-05	-2.56e-05	-2.24e-05	-1.92e-05	-1.6e-05	-1.29e-05	-1.59e-05	-1.43e-06	3.9e-06	8.64e-06	1.04e-05	7.84e-06	-1.06e-05	-5.92e-05	-6.28e-05	2.99e-05	8.31e-05	6.83e-05	0.00016482	0.00049647	0.0009648	0.0016951	0.0023919	0.0030016	0.0034907	0.0038123	0.0040133	0.0037721	0.0035711	0.0037855
	348.6	-5.98e-06	2.06e-06	-2.48e-05	5.72e-06	2.86e-05	1.21e-05	-1.96e-05	-2.92e-05	8.98e-07	2.74e-05	-9.92e-06	1.86e-06	6.25e-06	1.06e-05	3.64e-05	2.04e-05	1.87e-05	1.66e-05	1.47e-05	1.25e-05	1.05e-05	8.38e-06	6.28e-06	4.21e-06	-3.93e-05	4.07e-07	8.51e-06	1.23e-05	1.74e-05	2.47e-05	-1.59e-05	-0.00010117	-8.58e-05	3.58e-05	6.9e-05	2.45e-05	0.00017018	0.00051657	0.0010519	0.0017621	0.0024723	0.0031624	0.0036314	0.0040133	0.0042143	0.0039128	0.0036984	0.0039865
	349.18	-3.81e-05	-7.37e-06	5.23e-06	6.77e-06	2.25e-05	1.88e-05	-2.71e-05	-2.49e-05	8.84e-06	2.21e-05	-5.49e-06	-1.31e-05	-2.11e-05	-2.91e-06	2.8e-05	1.13e-05	1.59e-05	2.12e-05	2.63e-05	2.14e-05	1.5e-05	8.58e-06	2.07e-06	-4.3e-06	1.95e-05	-3.64e-05	-2.31e-05	5.23e-06	1.17e-05	1.07e-05	-4.05e-05	-0.00011457	-5.27e-05	8.11e-05	7.37e-05	2.75e-06	0.00019028	0.00051389	0.0010988	0.001809	0.0025728	0.0033433	0.0037587	0.0041674	0.0043885	0.0040468	0.003819	0.0041741
	349.75	-3.5e-05	-3.85e-05	-2.83e-06	3.34e-05	1.64e-05	1.98e-05	1.6e-05	-1.57e-05	7.77e-06	3.81e-05	-1.46e-05	-1.2e-05	-1.66e-05	-3e-05	1.42e-05	1.31e-05	9.31e-06	5e-06	8.04e-07	-6.83e-08	-7.3e-07	-1.39e-06	-2.06e-06	-2.72e-06	2.93e-05	5.69e-06	8.11e-06	1.19e-05	1.44e-05	1.71e-05	-2.64e-05	-7.71e-05	-1.89e-05	6.39e-05	5.31e-05	2.69e-05	0.00023986	0.00050518	0.0011256	0.0018157	0.0026666	0.0035376	0.003953	0.0043081	0.0045694	0.0042009	0.0039731	0.0043349
	350.33	-8.91e-06	-1.5e-05	-3.52e-06	3.12e-05	2.18e-05	1.21e-06	4.15e-06	-1.63e-05	1.68e-05	3.59e-05	4.76e-06	-8.11e-06	-6.9e-06	-1.19e-05	-2.22e-07	-3.58e-06	-4.27e-06	-5.08e-06	-5.89e-06	-7.97e-06	-1.01e-05	-1.21e-05	-1.42e-05	-1.63e-05	-1.8e-05	-6.9e-06	-1.31e-05	-2.22e-05	-2.14e-05	-2.13e-05	-6.08e-05	-9.98e-05	-3.16e-05	3.72e-05	4.36e-05	5e-05	0.00026733	0.00049446	0.0011591	0.0018291	0.0028006	0.003752	0.0041138	0.0044756	0.0046699	0.0043818	0.0041607	0.0044823
	350.9	4.99e-06	6.18e-06	-2.32e-05	-1.23e-05	-1.74e-06	-3.89e-06	-3.15e-05	-1.74e-05	3.54e-05	3.66e-05	2.02e-05	1.65e-05	-1.31e-05	-5.02e-07	1.63e-05	3.98e-06	6.04e-06	8.38e-06	9.65e-06	2.21e-06	-5.07e-06	-1.24e-05	-1.98e-05	-2.29e-05	5.19e-06	1.76e-05	8.84e-06	-4.5e-06	-1.5e-05	-3.11e-05	-6.9e-05	-8.91e-05	-1.37e-05	4.64e-05	3.54e-05	5.58e-05	0.00025259	0.00053332	0.0011993	0.0019162	0.0029413	0.0038525	0.0042813	0.0046632	0.0048307	0.0045493	0.0043751	0.004623
	351.48	-4.76e-06	6.61e-06	-1.98e-05	-4.48e-06	7.3e-06	1.04e-05	-1.8e-05	-2.74e-05	2.24e-06	1.65e-05	1.41e-05	1.51e-05	1.12e-06	8.24e-06	2.67e-06	-1.55e-05	-1.53e-05	-1.5e-05	-1.47e-05	-1.38e-05	-1.29e-05	-1.2e-05	-1.11e-05	-6.64e-06	1.33e-05	2.67e-05	2.55e-05	1.92e-05	6.12e-06	-1.32e-05	-4.22e-05	-5.92e-05	-5.07e-05	-4.05e-05	-2.74e-05	3.73e-05	0.00021507	0.00055744	0.0012194	0.00201	0.0030619	0.0039463	0.0044287	0.0048374	0.0049982	0.00469	0.0045694	0.0048039
	352.06	4.02e-06	3.97e-06	1.4e-05	2.06e-05	-6.49e-07	3.94e-06	-2.06e-06	-5.61e-06	9.51e-06	1.64e-05	6.49e-06	1.53e-05	5.51e-06	-6.22e-06	-8.91e-06	-1.64e-05	-1.76e-05	-1.9e-05	-2.1e-05	-2.53e-05	-2.95e-05	-3.36e-05	-3.79e-05	-2.5e-05	1.19e-05	1.74e-05	2.22e-05	1.92e-05	6.65e-06	-1.55e-05	-4.56e-05	-7.1e-05	-9.18e-05	-6.7e-05	1.96e-06	9.72e-05	0.0002211	0.00059362	0.0012127	0.002077	0.0032093	0.0041205	0.0045962	0.0050049	0.0051992	0.0048106	0.0047436	0.0049848
	352.63	-4.88e-06	5.61e-06	2.81e-06	9.05e-06	1.01e-05	-1.93e-05	-3.69e-05	-3.68e-06	3.89e-05	2.83e-05	6.9e-06	1.32e-05	8.17e-08	4.76e-06	-2.32e-06	-1.4e-05	-8.44e-06	-2.08e-06	2.11e-07	-4.88e-06	-9.85e-06	-1.49e-05	-2e-05	-1.56e-05	-1.23e-05	-2.4e-06	1.38e-05	1.95e-05	1.47e-05	-1.78e-06	-2.37e-05	-6.26e-05	-0.00011323	-5.52e-05	5.7e-05	0.00015209	0.00023651	0.00066196	0.0012663	0.002211	0.0033567	0.0043282	0.0047704	0.0051858	0.0053801	0.0049178	0.0048508	0.0051255
	353.21	-1.68e-07	8.78e-06	-9.78e-06	1.27e-05	3.89e-05	-5.99e-06	-4.73e-05	-3.44e-05	-8.11e-06	2.62e-06	-1.57e-06	9.51e-06	1.17e-05	1.59e-05	1.9e-05	2.82e-06	1.21e-06	-6.39e-07	-1.02e-06	5.15e-07	2.02e-06	3.52e-06	5.05e-06	-3.46e-06	-8.64e-06	-1.29e-06	6.47e-07	1.98e-05	4.06e-05	6.04e-06	-4.14e-05	-0.00010385	-0.00017286	-6.51e-05	8.11e-05	0.00013668	0.00016884	0.00066263	0.0012596	0.0023048	0.0034773	0.004422	0.0049714	0.0053734	0.0055945	0.0050384	0.0049513	0.00536
	353.78	-2.2e-05	-1.71e-06	-4.03e-06	-5.76e-06	2.2e-05	5.29e-07	-4.06e-05	-2.63e-05	3.72e-06	3.79e-06	-9.98e-06	-4.33e-06	-4.64e-06	2.08e-05	2.64e-05	1.2e-05	1.47e-05	1.77e-05	1.75e-05	1.41e-05	1.08e-05	7.44e-06	4.03e-06	9.85e-06	1.39e-05	1.2e-05	1.15e-05	3.8e-06	-3.52e-06	-1.48e-05	-2.59e-05	-8.64e-05	-0.00015209	-2.12e-05	0.0001139	0.00010921	9.58e-05	0.00065459	0.0012328	0.0023785	0.0035644	0.0045426	0.0050987	0.0055141	0.0057218	0.0052595	0.0051724	0.0055476
	354.36	-3.11e-05	-2.41e-05	-3.04e-06	9.45e-06	1.65e-05	-5.56e-06	-2.28e-05	2.87e-06	3.72e-05	2e-05	-2.16e-05	-1.17e-05	-1.48e-05	-7.5e-06	9.92e-06	8.51e-06	9.25e-06	1.01e-05	9.92e-06	9.11e-06	8.24e-06	7.44e-06	6.59e-06	1.59e-05	2.57e-05	2.53e-05	2.42e-05	2.53e-05	2.59e-05	2.32e-05	1.02e-05	-7.84e-05	-0.00014405	-3.32e-06	0.00011792	9.72e-05	0.00014338	0.0006901	0.0012998	0.0024656	0.0036448	0.0046498	0.0052796	0.0056883	0.0058759	0.0054806	0.0053935	0.005695
	354.93	-3.75e-06	-1.36e-05	1.65e-05	2.68e-05	1.09e-05	-2.11e-06	-2.51e-05	-1.65e-05	2.37e-05	1.24e-05	-6.17e-06	1.11e-05	-2.01e-05	-1.53e-05	8.91e-06	2.02e-05	2.56e-05	3.18e-05	2.53e-05	1.23e-05	-5.93e-07	-1.35e-05	-2.65e-05	-9.05e-06	1.08e-05	1.39e-05	1.3e-05	9.98e-06	9.78e-06	1.7e-05	3.69e-06	-6.19e-05	-8.17e-05	3.49e-05	0.00010921	6.9e-05	0.00017755	0.0006901	0.0013668	0.0025326	0.0037453	0.0048173	0.0054672	0.005896	0.0060367	0.0056347	0.0055878	0.0058491
	355.51	-6.62e-06	-1.23e-05	4.55e-06	-2.9e-06	3.38e-06	1.13e-05	-3.13e-05	-2.91e-05	1.98e-05	4.51e-05	1.92e-05	4.44e-06	-1.53e-05	3.46e-06	-5.6e-06	-1.17e-05	-4.22e-06	4.33e-06	7.71e-06	9.45e-06	1.11e-05	1.28e-05	1.45e-05	1.84e-05	2.1e-05	-2.37e-06	-4.95e-06	1.72e-06	4.21e-06	1.82e-06	-2.79e-05	-9.31e-05	-9.05e-05	1.29e-05	5.99e-05	2.89e-05	0.00020904	0.0006834	0.0014338	0.0025862	0.0038525	0.0049513	0.0055811	0.0060769	0.0061439	0.0057352	0.0057553	0.0060032
	356.08	1.15e-05	7.97e-06	3.54e-06	-2.55e-06	-2.09e-06	-1.29e-05	-4.02e-05	-4.61e-05	2.44e-07	5.33e-05	1.88e-05	1.05e-06	2.06e-06	1.31e-05	4.03e-06	-2.69e-06	4.96e-07	4.14e-06	5.71e-06	6.83e-06	7.97e-06	9.05e-06	1.02e-05	1.43e-05	-2.07e-05	-3.9e-05	-3.79e-05	-3.26e-05	-2.36e-05	-1.06e-05	-3.82e-05	-9.38e-05	-7.37e-05	6.97e-06	3.14e-05	1.31e-05	0.00024388	0.00066263	0.001474	0.0025929	0.0039195	0.0050987	0.0057218	0.0062444	0.0063181	0.0058156	0.0059161	0.0061975
	356.66	-8.91e-06	-1.03e-05	-7.3e-06	1.11e-05	1.76e-05	-2.34e-05	-5.12e-05	-3.58e-05	1.4e-05	3.59e-05	1.18e-05	8.11e-06	2.87e-06	2.2e-05	1.1e-05	1.45e-05	2.16e-05	2.98e-05	2.06e-05	8.84e-06	-2.65e-06	-1.41e-05	-2.58e-05	7.57e-06	-3.83e-05	-4.98e-06	1.76e-07	7.57e-06	3.16e-06	-5.86e-06	-4.05e-05	-8.38e-05	-4.91e-05	1.9e-05	3.97e-05	4.17e-05	0.00030418	0.00066799	0.0015343	0.0025996	0.0040334	0.0053265	0.0058893	0.0064253	0.0065526	0.0059362	0.00603	0.0063717
	357.24	-2.75e-05	-1.46e-05	2.93e-06	1.59e-05	2.51e-05	-1.38e-05	-2.37e-05	8.78e-07	2.2e-05	1.33e-05	-3.22e-06	-2.95e-06	-7.3e-06	8.38e-06	3.71e-06	2.37e-05	3.28e-05	4.32e-05	3.12e-05	1.81e-05	5.23e-06	-7.64e-06	-2.08e-05	2.96e-05	-8.98e-07	3.54e-05	2.64e-05	1.24e-05	1.15e-05	1.21e-05	-3.23e-05	-8.17e-05	-6.01e-05	-2.56e-05	2.18e-05	7.17e-05	0.00033232	0.00062578	0.0015611	0.0026063	0.0041138	0.0055141	0.0060367	0.006566	0.0067	0.0061037	0.0061707	0.0065459
	357.81	-1.88e-05	7.3e-06	1.94e-05	2.05e-05	1.37e-05	8.31e-06	1.84e-06	-1.82e-06	1.16e-05	-9.92e-06	-1.47e-05	5.07e-06	-1.01e-05	-1.3e-05	1.19e-06	1.53e-05	1.8e-05	2.07e-05	1.24e-05	3.89e-06	-4.44e-06	-1.28e-05	-1.87e-05	2.47e-05	2.6e-05	2.04e-05	1.79e-05	1.41e-05	1.12e-05	7.17e-06	-2.24e-05	-5.15e-05	-7.84e-05	-0.00010519	-1.7e-05	7.44e-05	0.00030887	0.00055208	0.0015812	0.002613	0.0042143	0.0055878	0.0062377	0.006767	0.006767	0.0063047	0.0063315	0.0067
	358.39	-1.95e-05	6.16e-06	2.47e-05	1.67e-05	3.16e-05	3.93e-06	-2.59e-05	-2.43e-05	3.34e-05	4.26e-05	2.41e-06	-8.91e-06	-1.89e-05	-1.62e-05	4.8e-06	7.91e-06	6.35e-06	4.45e-06	1.82e-06	-8.64e-07	-3.5e-06	-6.13e-06	-8.04e-06	5.25e-06	3.5e-05	-1.58e-06	4.07e-07	7.64e-07	-1.13e-05	-2.42e-05	-3.6e-05	-5.05e-05	-8.24e-05	-9.38e-05	1.39e-05	0.00013199	0.00029882	0.00059496	0.0015879	0.0026733	0.0043282	0.0056749	0.0063851	0.006901	0.006901	0.006499	0.0065191	0.006901
	358.96	-4.33e-05	-4.25e-05	-6.18e-06	-1.65e-05	9.31e-06	1.69e-06	-1.83e-05	-8.98e-06	3.52e-05	3.64e-05	3.07e-05	1.35e-05	-1.92e-05	1.21e-05	1.13e-05	2.34e-05	3.02e-05	3.47e-05	2.43e-05	1.37e-05	3.37e-06	-7.04e-06	-1.07e-05	4.85e-06	5.86e-07	7.57e-06	2e-06	-5.45e-06	-9.51e-06	-1.73e-05	-3.22e-05	-5.46e-05	-9.72e-05	-9.25e-05	2.51e-05	0.00014137	0.00025259	0.00061305	0.0015544	0.0026934	0.0044086	0.0057419	0.0064923	0.007035	0.006968	0.0065928	0.0066866	0.007035
	359.54	-1.25e-05	-2.23e-05	5.38e-06	-2.96e-06	1.43e-05	9.92e-07	-2.75e-05	-1.64e-05	3.63e-05	2e-05	-2.44e-06	-4.74e-06	-2.1e-05	2.91e-05	1.43e-05	9.51e-06	1.41e-05	1.7e-05	1.26e-05	8.17e-06	3.8e-06	-5.61e-07	-8.24e-06	-9.92e-06	1.68e-05	2.75e-05	1.93e-05	3.47e-06	-1.4e-05	-2.64e-05	-3.11e-05	-6.36e-05	-0.000134	-0.0001005	6.65e-05	0.00017353	0.00020502	0.00062645	0.001541	0.0027269	0.0045091	0.0058491	0.0065861	0.007102	0.007102	0.0066665	0.006834	0.007102
	360.12	-4.98e-06	-1.4e-05	1.25e-05	1.01e-05	1.61e-05	-3.14e-06	-3.08e-05	-3.06e-05	1.75e-05	7.71e-06	1.49e-06	7.77e-06	-1.14e-05	8.91e-06	-1.55e-06	-7.71e-06	-6.32e-06	-4.46e-06	-2.06e-06	3.8e-07	2.78e-06	5.18e-06	7.37e-07	1.23e-05	3.53e-05	2.05e-05	1.78e-05	2.3e-06	-1.94e-05	-3.3e-05	-3.99e-05	-8.24e-05	-0.00015343	-8.31e-05	8.84e-05	0.00016281	0.00017018	0.0006834	0.0015477	0.0027537	0.0046297	0.0059697	0.0066933	0.007303	0.007169	0.0067	0.006968	0.007236
	360.69	1.31e-05	-2.12e-05	-1.32e-05	4.04e-06	2.02e-05	3.22e-06	-1.08e-05	-1.87e-05	1.97e-05	9.65e-06	-3.23e-06	1.17e-05	-1.03e-05	1.53e-05	2.4e-06	1.29e-05	1.9e-05	2.2e-05	1.9e-05	1.58e-05	1.28e-05	9.72e-06	-1.24e-05	-7.1e-06	1.08e-05	1.29e-06	5.74e-06	-8.04e-06	-2.86e-05	-1.91e-05	1.44e-06	-5.42e-05	-0.00014137	-6.77e-05	6.77e-05	0.00010653	0.00010921	0.0006968	0.0015008	0.0027671	0.0046967	0.0060568	0.006834	0.007437	0.007303	0.0067	0.007035	0.00737
	361.27	4.6e-06	-2.83e-05	-1.74e-06	3.34e-05	3.98e-05	2.58e-06	-2.77e-05	-2.72e-05	6.3e-06	7.44e-06	-1.04e-05	1.11e-05	-4.76e-06	2.15e-05	4.54e-06	3.14e-05	4.14e-05	4.15e-05	2.82e-05	1.47e-05	1.32e-06	-1.2e-05	-1.61e-06	1.31e-05	1.37e-06	9.18e-06	1.97e-05	1.67e-06	-2.13e-05	-6e-06	1.49e-05	-5.11e-05	-0.00013266	-3e-05	0.00010251	9.51e-05	6.69e-05	0.0007102	0.0014673	0.0027805	0.0047235	0.0061171	0.006901	0.007504	0.007303	0.006834	0.007102	0.007437
	361.84	-1.68e-05	-1.63e-05	1.02e-05	3.26e-05	5.41e-05	-1.1e-06	-5.02e-05	-2.33e-05	1.5e-05	2.97e-05	-2.32e-05	-2.49e-06	1.23e-05	2.97e-05	-1.13e-05	2.12e-06	9.98e-06	1.03e-05	2.7e-06	-5e-06	-1.25e-05	-2.01e-05	-6.83e-06	8.04e-06	-4.24e-06	3.89e-06	1.36e-05	5.68e-06	-2.69e-06	-4.25e-06	-6.65e-06	-6.21e-05	-0.00011993	-9.51e-06	9.98e-05	7.04e-05	4.05e-05	0.0007236	0.001407	0.0028408	0.0047235	0.0061573	0.006968	0.007504	0.00737	0.006968	0.007236	0.007504
	362.42	-1.03e-05	-9.18e-06	-1.93e-05	-9.92e-07	3.53e-05	-9.45e-06	-2.54e-05	-1.17e-05	2.69e-05	3.33e-05	-6.02e-06	-8.38e-06	7.3e-06	2.52e-05	-7.04e-06	1.09e-05	1.84e-05	1.79e-05	1.11e-05	4.1e-06	-2.74e-06	-9.58e-06	4.15e-06	1.88e-05	-4.1e-06	7.04e-06	1.66e-05	-7.64e-07	-1.51e-05	-2.43e-05	-3.69e-05	-6.9e-05	-8.98e-05	-1.92e-05	3.91e-05	3.77e-05	0.00011725	0.0007303	0.0014137	0.0029078	0.004757	0.0062042	0.007102	0.007504	0.007437	0.007035	0.007236	0.007571
	363	-1.97e-05	-6.83e-06	-1.3e-05	-4.73e-06	1.88e-05	-1.48e-05	-1.12e-05	5.98e-06	2.95e-05	1.55e-05	-1.65e-05	-1.16e-05	-1.15e-06	3.12e-05	2.87e-06	2.26e-05	3.03e-05	3.06e-05	2.65e-05	2.23e-05	1.82e-05	1.4e-05	8.78e-06	-9.92e-07	-3.97e-06	-2.88e-05	-3.46e-05	-2.12e-05	-1.76e-05	-3.63e-05	-5.72e-05	-8.51e-05	-0.00010117	-8.04e-05	-5.07e-05	2.57e-06	0.00017956	0.0006968	0.0013869	0.0029346	0.0047771	0.0062176	0.007102	0.007571	0.007437	0.007102	0.007303	0.007571
	363.57	9.92e-06	5.09e-07	7.37e-06	-6.04e-06	1.91e-05	8.11e-06	-2.85e-05	3.39e-06	1.27e-05	5.26e-06	-1.25e-05	-5.61e-06	1.17e-06	1.26e-05	-2.18e-05	2.49e-05	3.85e-05	3.69e-05	2.89e-05	2.07e-05	1.26e-05	4.54e-06	-1.81e-08	2.06e-05	-6.32e-07	-3.11e-05	-3.42e-05	-2.63e-05	-2.64e-05	-3.71e-05	-4.38e-05	-4.57e-05	-5.26e-05	-6.77e-05	-4.45e-05	3.02e-05	0.00024656	0.0006767	0.0013668	0.0029279	0.0047771	0.0062511	0.007102	0.007638	0.007437	0.007102	0.00737	0.007571
	364.15	-6.41e-06	3.55e-06	2.95e-05	1.65e-05	3.06e-05	-6.83e-06	-6.1e-05	-6.18e-06	2.93e-05	2.25e-06	-1.29e-05	-1.41e-06	-1.56e-05	3.48e-05	-2.28e-05	-7.5e-06	9.05e-07	2.28e-06	1.41e-06	5.31e-07	-3.37e-07	-1.21e-06	2.55e-05	1.88e-05	1.76e-05	-1.54e-05	-1.71e-05	-1.08e-05	-1.63e-05	-3.14e-05	-3.4e-05	-2.73e-05	-5.39e-05	-0.00011189	-7.44e-05	3.91e-05	0.00028408	0.00064454	0.0013534	0.0029212	0.0047771	0.0063248	0.007169	0.007705	0.007437	0.007102	0.007504	0.007638
	364.72	-2.23e-05	-3.04e-06	2.63e-05	3.64e-05	3.88e-05	-4.13e-06	-4.35e-05	-2.64e-05	2.16e-05	2.09e-05	-1.95e-05	-2.93e-05	-3.74e-05	1.31e-05	-1.99e-05	1.74e-05	2.85e-05	2.74e-05	2.39e-05	2.02e-05	1.67e-05	1.31e-05	2.53e-05	1.19e-05	-5.35e-06	-1.74e-05	-1.35e-05	-5.18e-06	3.86e-08	4.66e-06	-5.87e-06	-2.26e-05	-7.1e-05	-0.00013735	-6.19e-05	7.64e-05	0.00029547	0.0005561	0.0013065	0.0029011	0.0047838	0.006365	0.007169	0.007705	0.007437	0.007035	0.007504	0.007638
	365.3	-2.74e-05	-1.51e-05	-1.72e-05	1.63e-05	3.85e-05	1.68e-05	-9.98e-06	1.15e-06	-1.07e-05	3.16e-05	-1.48e-05	-2.7e-05	1.6e-07	3.41e-05	-1.48e-05	-4.45e-06	8.78e-07	2.4e-06	3.45e-06	4.52e-06	5.57e-06	6.63e-06	2.18e-05	5.34e-05	-1.43e-05	1.33e-05	-8.38e-06	-4.21e-05	-2.69e-05	-9.65e-07	-4.03e-06	-1.25e-05	-7.91e-05	-0.00016214	-4.62e-05	0.00011323	0.00028944	0.00046967	0.0013065	0.0028274	0.004757	0.0064052	0.007169	0.007705	0.007437	0.006968	0.007504	0.007571
	365.88	-1.59e-07	-5.7e-06	-2.63e-05	9.78e-07	2.59e-05	1.2e-06	-7.91e-06	-7.24e-06	3.12e-06	4.22e-05	3.34e-05	-1.09e-05	-1.99e-05	2.67e-05	-1.33e-05	9.38e-07	6.54e-06	8.78e-06	1.09e-05	1.29e-05	1.5e-05	1.71e-05	1.19e-05	1.9e-05	-1.17e-05	-1.16e-05	-8.84e-06	-4.62e-06	-1.51e-05	-2.69e-05	-3.07e-05	-3.41e-05	-0.00010519	-0.00018425	-2.08e-05	0.00015477	0.000268	0.00037721	0.0013266	0.0028207	0.0046833	0.0063583	0.007169	0.007638	0.007437	0.007035	0.007437	0.007571
	366.45	1.42e-05	-1.15e-05	1.85e-05	3.38e-05	5.75e-05	1.41e-05	-4.2e-06	-3.53e-05	1.2e-05	2.57e-05	-1.25e-05	-3.34e-05	-2.61e-05	-2.65e-06	-1.39e-05	8.51e-06	1.37e-05	1.13e-05	8.84e-06	6.42e-06	4.03e-06	1.48e-06	8.84e-07	1.43e-05	-8.71e-06	4.5e-06	2.73e-07	-8.78e-06	-3.89e-05	-6.58e-05	-4.11e-05	-2.02e-05	-9.65e-05	-0.00015343	3.7e-06	0.00015678	0.00022981	0.00034572	0.0013333	0.0028274	0.00469	0.0063047	0.007169	0.007571	0.00737	0.007102	0.007437	0.007571
	367.03	8.71e-07	-2.66e-05	1.76e-05	2.79e-05	4.82e-05	7.24e-07	-2.95e-05	-5.84e-05	7.57e-06	3.05e-07	-2.14e-05	-1.76e-05	1.66e-06	2.72e-05	-6.42e-06	2.43e-05	3.07e-05	2.39e-05	1.72e-05	1.04e-05	3.73e-06	-2e-06	-3.68e-06	-8.58e-06	1.8e-06	-8.04e-06	-2.22e-05	-4.11e-05	-4.77e-05	-5.03e-05	-3.74e-05	-3.87e-05	-0.00011323	-0.00014003	1.12e-05	0.00014003	0.00016683	0.00031691	0.0013065	0.0027872	0.0046364	0.0062377	0.007102	0.007504	0.00737	0.007102	0.00737	0.007504
	367.61	2.35e-05	-1.91e-05	1.49e-05	4e-05	2.94e-05	-1.26e-05	-3.27e-05	-2.77e-05	1.29e-05	-2.44e-05	2.76e-06	1.02e-05	5.02e-07	1.69e-05	-1.41e-05	2.51e-05	3.11e-05	2.11e-05	1.15e-05	1.66e-06	-7.97e-06	-1.86e-05	-2.24e-05	1.49e-06	1.05e-05	-1.45e-05	-6.14e-06	-8.91e-06	-4.05e-05	-5.8e-05	-4.5e-05	-4.71e-05	-8.58e-05	-7.64e-05	2.57e-05	0.00010452	0.00013199	0.00031289	0.0012596	0.0027269	0.0045962	0.006164	0.007102	0.007437	0.007236	0.007035	0.007303	0.007437
	368.18	-5.44e-06	-3.46e-05	1.29e-06	1.21e-05	4.32e-05	3.46e-05	-3.56e-05	-7.77e-06	1.47e-05	-3.04e-05	1.66e-06	-1.43e-05	-7.77e-07	-1.59e-05	-1.01e-05	2.99e-05	3.5e-05	3.13e-05	2.77e-05	2.39e-05	2.03e-05	1.17e-05	6.83e-06	1.89e-05	9.98e-06	1.17e-05	6.9e-06	-2.4e-06	-1.27e-05	-1.96e-05	-2.2e-05	-3.56e-05	-6.57e-05	-4.96e-05	1.89e-05	6.08e-05	6.9e-05	0.00030217	0.0012194	0.0026465	0.0045761	0.0061171	0.007035	0.007437	0.007169	0.006968	0.007303	0.007437
	368.76	-2.22e-05	5.57e-06	9.85e-06	1.61e-05	2.35e-05	1.59e-05	-5.11e-05	-1.43e-05	1.45e-05	4.78e-06	-8.44e-06	-3.01e-05	-7.64e-06	2.35e-05	1.01e-05	3.73e-05	3.79e-05	2.61e-05	1.45e-05	2.66e-06	-8.91e-06	-6.25e-06	1.84e-05	2.09e-05	1.63e-05	1.4e-05	9.11e-06	5.59e-07	-7.57e-06	-7.64e-06	-1.9e-06	-2.53e-05	-7.37e-05	-6.23e-05	-8.84e-06	1.79e-05	2.43e-05	0.00027872	0.0011524	0.0025527	0.0045426	0.0061238	0.006968	0.007437	0.007102	0.006901	0.007236	0.00737
	369.34	-1.63e-05	-9.11e-06	-1.2e-05	2.54e-05	1.71e-05	-6.04e-06	-2.28e-05	-7.64e-06	-3.65e-06	-3.69e-06	2.14e-05	7.1e-06	-1.01e-05	3.35e-06	-1.05e-05	2.59e-05	2.77e-05	1.97e-05	1.19e-05	3.91e-06	-3.92e-06	-4.05e-06	7.64e-06	3.18e-05	3.01e-05	-9.65e-06	-1.92e-05	-2.37e-05	-2.3e-05	-2.16e-05	-1.99e-05	-3.14e-05	-4.98e-05	-5.7e-05	-5.94e-05	-1.27e-05	5.55e-05	0.00023584	0.0011122	0.002479	0.0045024	0.0061238	0.006901	0.00737	0.007102	0.006834	0.007169	0.007236
	369.91	3.43e-06	7.5e-07	-8.31e-06	7.1e-06	1.32e-05	-1.48e-05	-4.15e-05	1.88e-05	2.02e-05	1.37e-06	2.18e-06	-2.07e-06	-2.1e-05	7.24e-06	2.32e-05	-1.74e-06	-3.78e-06	-1.96e-06	-2e-07	1.59e-06	3.36e-06	8.64e-06	3.31e-05	2.86e-05	1.7e-05	2.31e-06	-1.24e-05	-4.62e-06	9.92e-06	-1.45e-05	-4.6e-05	-5.96e-05	-6.97e-05	-8.64e-05	-0.00010452	-3.36e-05	5.73e-05	0.00025996	0.0010653	0.0023785	0.0044555	0.0060903	0.006834	0.007303	0.007035	0.0067	0.007169	0.007236
	370.49	-3.53e-06	1.16e-05	1.8e-06	2.79e-05	4.04e-05	1.49e-05	-2.2e-05	-3.99e-05	-1.15e-05	2.51e-05	-2.05e-05	-1.74e-06	1.27e-05	9.31e-06	-9.18e-06	-2.73e-06	-1.81e-06	-1.4e-06	-1.01e-06	-6.06e-07	-2.12e-07	1.34e-05	1.89e-05	2.04e-05	2.67e-05	-7.91e-06	-3.02e-05	-2.18e-05	-9.78e-06	-1.92e-05	-2.94e-05	-3.16e-05	-3.34e-05	-7.77e-05	-0.00012261	-2.85e-05	7.44e-05	0.00025929	0.0010117	0.0023718	0.0043282	0.005963	0.0067	0.007169	0.006968	0.0066665	0.007035	0.007169
	371.06	2.35e-05	1.98e-05	-7.71e-06	2.74e-06	5.25e-05	2.92e-05	-5.63e-05	-4.56e-05	1.78e-05	9.85e-07	-2.79e-06	4.85e-07	1.33e-05	2.08e-05	-2.32e-05	3.64e-05	3.46e-05	2.2e-05	9.78e-06	-2.66e-06	-1.49e-05	-7.24e-06	3.78e-06	5.98e-07	2.1e-05	-1.27e-05	-3.83e-05	-3.75e-05	-3.79e-05	-5.39e-05	-6.64e-05	-3.57e-05	-9.92e-06	-7.1e-05	-0.00011993	-6.39e-06	9.98e-05	0.0002814	0.0009715	0.0022981	0.0041875	0.005829	0.0066665	0.007035	0.006901	0.0065861	0.006901	0.007035
	371.64	-1.84e-05	-1.39e-05	-2.41e-05	1.98e-05	6.2e-05	-7.1e-06	-2.73e-05	1.42e-05	2.21e-05	3.87e-06	-2.3e-05	3.59e-05	1.14e-07	5.36e-06	-7.37e-06	1.11e-05	1.32e-05	1.49e-05	1.65e-05	1.82e-05	1.98e-05	-1.1e-07	1.94e-05	2.17e-05	2.45e-05	-1.33e-05	-2.97e-05	-2.62e-05	-2.61e-05	-3.95e-05	-4.61e-05	-2.53e-05	-1.94e-05	-8.31e-05	-0.00010787	3.01e-05	0.00014472	0.00031356	0.0009313	0.002278	0.0041205	0.0057218	0.0066062	0.006968	0.006767	0.0065593	0.006834	0.006968
	372.22	-4e-05	-2.8e-05	2.02e-05	8.64e-06	7.71e-05	-3.81e-05	-4.74e-05	3.74e-06	1.4e-05	1.61e-05	-1.25e-05	-3.79e-06	2.53e-05	1.93e-05	-1.03e-05	4.25e-05	3.67e-05	2.36e-05	1.09e-05	-2.15e-06	-1.49e-05	1.01e-05	4.33e-05	5.45e-05	4.76e-05	-6.23e-06	-1.82e-05	-8.98e-07	6.39e-06	-3.72e-06	-5.57e-06	1.04e-05	-2.74e-06	-8.44e-05	-9.38e-05	5.77e-05	0.00014606	0.00029078	0.0009112	0.0022244	0.0040669	0.0056414	0.0065191	0.006901	0.0066933	0.006499	0.006767	0.006901
	372.79	-5.6e-06	-3.12e-05	3.28e-05	-5.46e-06	3.22e-05	-5.8e-05	-5.37e-06	-5.7e-07	4.27e-06	6.9e-06	-1.29e-05	6.67e-06	1.13e-05	2.12e-05	6.5e-06	7.5e-06	8.38e-06	9.58e-06	1.07e-05	1.19e-05	1.31e-05	1.93e-05	2.5e-05	2.14e-05	2.42e-05	-2.12e-05	-2.85e-05	-2.06e-05	-1.01e-05	5.98e-06	1.56e-05	1.74e-05	-1.61e-05	-9.92e-05	-8.58e-05	5.39e-05	0.00010318	0.00024388	0.0008442	0.0021507	0.0040133	0.0055476	0.0064119	0.006834	0.0065593	0.0063985	0.0066732	0.006834
	373.37	1.38e-05	-3.77e-05	1.57e-05	-5.09e-06	4.01e-05	-3.5e-05	-4.31e-05	-4.99e-05	2.82e-05	2.11e-05	-9.25e-07	6.57e-06	1.92e-05	1.19e-05	-2.06e-05	7.71e-06	1.02e-05	1.25e-05	1.48e-05	1.71e-05	1.94e-05	9.31e-07	-1.39e-05	-1.61e-05	8.31e-06	-2.02e-05	-2.39e-05	-2.28e-05	-2.79e-05	-3.81e-05	-2.95e-05	-5.57e-06	-4.52e-05	-0.0001407	-8.84e-05	8.64e-05	0.00013869	0.00018157	0.0007437	0.0020904	0.0039731	0.0055208	0.0063583	0.006834	0.0064387	0.006298	0.0065995	0.0067
	373.95	-3.87e-06	-1.55e-06	1.25e-05	-1.04e-05	3.83e-05	-1.41e-05	-6.63e-05	1.74e-05	3.9e-05	8.11e-06	-6.23e-06	-2.16e-05	2.74e-06	1.54e-05	-1.27e-05	2.36e-05	1.57e-05	5.46e-06	-4.44e-06	-1.45e-05	-2.45e-05	3.24e-05	-1.95e-05	-1.41e-05	2.43e-05	-1.01e-05	-1.31e-05	-1.47e-05	-1.92e-05	-2.56e-05	-1.6e-05	1.37e-06	-4.38e-05	-0.00012328	-5.86e-05	7.91e-05	0.00016549	0.00016549	0.0006901	0.0019765	0.0038726	0.005494	0.0063181	0.006834	0.0064186	0.0062176	0.0066129	0.0066933
	374.53	2.73e-05	1.23e-05	3.62e-05	3.96e-07	3.27e-05	-1.78e-05	-5.16e-05	-1.03e-05	1.44e-05	2.32e-05	-2.31e-05	-3.85e-06	-8.31e-06	3.26e-05	-2e-05	3.26e-05	2.26e-05	1.11e-05	1.01e-08	-1.13e-05	-2.24e-05	-9.51e-06	9.58e-06	-2.49e-05	1.78e-05	-1.61e-05	-2.71e-05	-4.43e-05	-2.89e-05	-4.59e-06	-2.51e-06	-6.39e-06	-4.95e-05	-0.00010452	-3.77e-05	6.45e-05	0.0001742	0.0001206	0.00060367	0.0018693	0.0038525	0.0055141	0.006298	0.006834	0.0063985	0.0061238	0.0066196	0.0066799
	375.1	9.51e-06	3.46e-06	3.33e-05	3.91e-06	2.93e-05	-2.12e-05	-2.71e-05	-4.52e-05	2.13e-05	5.89e-06	-3.56e-06	1.63e-05	-5.29e-06	2.2e-05	-3.5e-05	1.23e-05	1.07e-05	8.98e-06	7.24e-06	5.47e-06	3.75e-06	-7.17e-06	2.55e-05	-2.46e-05	-2.75e-06	-1.9e-05	-2.51e-05	-3.46e-05	-2.49e-05	-1.31e-05	-6.77e-06	-1.2e-06	-4.86e-05	-0.00010318	-4.88e-05	1.88e-05	0.00015946	9.98e-05	0.00055007	0.001809	0.0037721	0.0054404	0.0062846	0.006834	0.0064052	0.0061372	0.0065928	0.0066799
	375.68	4.86e-06	1.78e-05	2.95e-05	4.58e-06	2.85e-05	-1.82e-05	-3.08e-05	-1.82e-05	1.7e-05	-1.79e-05	-1.33e-05	9.51e-06	-1.37e-05	1.1e-05	-2.65e-05	4.37e-05	4.37e-05	4.38e-05	4.38e-05	4.38e-05	4.23e-05	5.31e-06	1.65e-05	-2.91e-06	1.23e-05	-3.21e-05	-3.37e-05	-3.61e-05	-3.68e-05	-3.73e-05	-1.91e-05	-1.15e-06	-4.66e-05	-9.18e-05	-4.98e-05	-7.77e-06	0.00015008	0.00013266	0.00061104	0.0018358	0.0036984	0.0053801	0.0062846	0.006767	0.006432	0.0061104	0.006566	0.006633
	376.26	-2.65e-05	2.02e-05	2.14e-05	3.84e-06	1.61e-05	-2.3e-05	-1.49e-05	-1.44e-05	-1.7e-05	3.64e-06	-2.1e-05	1.11e-05	-4.76e-06	3.28e-05	-1.22e-05	5.55e-05	4.7e-05	3.74e-05	2.79e-05	1.83e-05	8.51e-06	2.13e-06	1.43e-05	-8.84e-06	-4.65e-06	-3.69e-05	-3.57e-05	-3.21e-05	-1.97e-05	-8.51e-06	-1.17e-05	-1.58e-05	-2.89e-05	-4.01e-05	-3.63e-05	-4.4e-06	0.0001273	0.00014137	0.00061104	0.0018425	0.0036582	0.005293	0.0062645	0.006767	0.0063985	0.0061506	0.0065325	0.0066062
	376.83	-3.34e-05	2.65e-05	4.09e-05	1.43e-05	1.51e-06	-2.18e-05	-2.49e-05	-3.25e-05	2.79e-05	1.56e-06	-1.65e-05	-3.4e-06	3.38e-06	3.31e-05	-8.24e-06	3.31e-05	2.37e-05	1.3e-05	2.55e-06	-8.11e-06	-1.68e-05	-8.38e-06	8.11e-06	-9.31e-06	-9.92e-06	-4.76e-05	-4.62e-05	-3.99e-05	-2.27e-05	-8.64e-06	-8.51e-06	-9.25e-06	-1.34e-05	-2.18e-05	-4.36e-05	-2.47e-06	0.00011658	0.00014606	0.00058826	0.0017755	0.0035845	0.0051724	0.0061908	0.0066464	0.0062913	0.0060702	0.0064052	0.0065124
	377.41	-1.07e-05	-3.03e-06	4.42e-05	1.59e-06	1.59e-05	-1.02e-05	-2.56e-05	-3.87e-05	-4.74e-06	4.86e-06	2.03e-05	1.82e-05	-2.22e-07	3.04e-05	-1.69e-05	1.23e-05	8.71e-06	4.58e-06	5.45e-07	-3.56e-06	-1.02e-05	-1.32e-05	4.84e-06	-2.28e-06	-1.37e-05	-3.14e-05	-2.99e-05	-2.67e-05	-2.24e-05	-1.49e-05	-2.27e-06	6.36e-06	7.44e-06	-8.58e-06	-5.61e-05	5.17e-06	0.00011792	0.00014204	0.0005628	0.0017018	0.0035108	0.0050853	0.0061305	0.0065794	0.0061975	0.0060568	0.0063516	0.0064588
	377.99	2.35e-05	5.25e-06	3.32e-05	-4.67e-06	2.48e-06	-3.85e-06	-3.26e-05	2.3e-07	1.21e-05	4.2e-06	-5.65e-06	9.92e-06	-1.27e-05	2.02e-05	2.45e-06	1.12e-05	9.78e-06	8.24e-06	6.65e-06	5.07e-06	-5.67e-06	-6.7e-06	2.12e-05	3.83e-07	-8.44e-07	-2.36e-05	-2.3e-05	-2.66e-05	-3.45e-05	-2.23e-05	1.38e-05	2.57e-05	8.17e-06	-3.55e-05	-0.00010921	-2.46e-05	0.00010318	0.00010452	0.00051724	0.001608	0.0034773	0.0050786	0.0061439	0.0065861	0.0061573	0.0060769	0.0063516	0.0064521
	378.56	3.39e-06	6.97e-06	2.22e-05	3.44e-05	1.54e-05	-1.88e-05	-3.42e-05	1.59e-07	1.95e-05	2.39e-06	-3.08e-05	8.24e-06	-3.83e-06	-1.09e-05	1.63e-05	1.4e-05	1.51e-05	1.63e-05	1.74e-05	1.86e-05	4.78e-06	3.87e-07	1.94e-05	5.87e-06	7.1e-06	-2.16e-05	-3.08e-05	-3.34e-05	-2.72e-05	-1.71e-05	-4.62e-06	-2.26e-06	-7.77e-06	-5.61e-05	-0.00013601	-4.84e-05	0.00011859	8.51e-05	0.00045493	0.0015477	0.0034304	0.0050451	0.0061439	0.0065995	0.0060635	0.0060233	0.0063315	0.0064119
	379.14	-4.05e-06	-1.7e-06	1.03e-05	1.69e-05	2.89e-05	-1.62e-05	-2.55e-05	7.64e-06	1.84e-05	-2.75e-05	-8.38e-06	1.82e-05	1.17e-06	6.97e-06	-1.94e-05	2.17e-05	1.99e-05	1.79e-05	1.59e-05	1.39e-05	-7.77e-07	2.49e-06	1.59e-05	4.42e-07	-3.64e-06	-2.02e-05	-2.93e-05	-3.1e-05	-2.67e-05	-1.79e-05	-7.24e-06	-2.84e-06	-1.24e-06	-5.27e-05	-0.00012864	-4.84e-05	0.0001541	7.17e-05	0.000402	0.0014807	0.0033835	0.005025	0.0061104	0.0065928	0.0060032	0.0059697	0.0063181	0.0063583
	379.72	-1.34e-05	-1.14e-05	1.83e-05	9.38e-06	1.88e-05	-1.15e-05	-1.77e-05	-1.09e-06	7.24e-06	-1.36e-05	-2.2e-06	2.53e-05	1.23e-05	-3.64e-07	-1.85e-05	4.05e-05	3.09e-05	1.99e-05	9.25e-06	-1.67e-06	-1.29e-07	7.24e-06	1.33e-05	1.53e-05	-1.55e-06	-2.82e-05	-3.86e-05	-3.61e-05	-2.83e-05	-2.26e-05	-1.8e-05	-3.75e-06	1.38e-05	-5.09e-05	-0.00013735	-4.45e-05	0.00017755	6.43e-05	0.00037922	0.0013936	0.0033366	0.0050518	0.0061372	0.0066598	0.005963	0.0059027	0.0063717	0.0063516
	380.29	-1.35e-05	-5.71e-06	2.37e-05	2.14e-05	5.08e-05	-9.45e-06	-1.68e-05	-2.83e-05	-7.1e-06	-4.3e-06	-8.58e-07	8.51e-06	1.23e-05	9.78e-06	1.09e-05	1.07e-05	8.24e-06	5.47e-06	2.77e-06	-1.81e-09	-1.13e-06	7.64e-06	1.43e-05	4.75e-06	-5.62e-06	-1.45e-05	-1.87e-05	-2.35e-05	-2.73e-05	-1.56e-05	-2.2e-06	1.31e-05	2.93e-05	-5.03e-05	-0.0001407	-6.5e-05	0.00015678	8.04e-05	0.00036448	0.0014338	0.003283	0.0050116	0.0061774	0.0066531	0.0060434	0.005963	0.0064052	0.0063851
	380.87	-4.01e-06	3.83e-06	-6.83e-06	1.78e-05	4.68e-05	-2.01e-05	-7.71e-06	-2.04e-05	-7.77e-06	-4.2e-06	1.14e-05	-2.89e-07	-2.67e-06	2.02e-05	8.44e-06	4.84e-06	3.33e-06	1.6e-06	-8.24e-08	-1.8e-06	2.87e-06	3.36e-05	1.72e-05	-3.14e-06	6.61e-06	-7.71e-06	-1.96e-05	-1.08e-05	-1.54e-06	-3.22e-06	-4.95e-06	8.17e-06	2.18e-05	-6.19e-05	-0.00014472	-7.17e-05	0.00010854	8.58e-05	0.00036046	0.0014405	0.0032629	0.0050049	0.0061841	0.0066196	0.006097	0.0059965	0.0064119	0.0064186
	381.45	-1.2e-05	2.61e-06	8.84e-06	-3.2e-06	2.02e-05	-1.74e-05	-4.28e-05	-1.18e-05	4.26e-07	3.02e-06	-6.35e-06	5.24e-06	3.2e-06	2.25e-05	1.29e-05	1.01e-05	6.57e-06	2.56e-06	-1.33e-06	-5.31e-06	1.11e-05	3.26e-05	-7.24e-06	-1.05e-05	-2.08e-06	-5.07e-06	-6.54e-06	-1.59e-05	-2.36e-05	-2.65e-05	-2.7e-05	-1.14e-05	-2.71e-06	-7.04e-05	-0.00013467	-7.5e-05	8.71e-05	0.00010653	0.0003819	0.0014204	0.003216	0.0049781	0.0061975	0.0065794	0.006097	0.0059965	0.0063918	0.0064253
	382.03	1.01e-06	-6.06e-07	-4.29e-06	-1.98e-06	1.69e-05	-3.18e-05	-2.71e-05	-1.82e-05	-5.74e-07	-1.17e-05	-7.97e-06	1.05e-05	1.61e-05	2.2e-05	1.68e-05	2.29e-05	1.25e-05	4.34e-07	-1.13e-05	-2.31e-05	-3.66e-06	3.4e-06	-9.45e-06	-5.33e-06	-1.04e-05	-1.21e-05	-1.14e-05	-1.05e-05	-9.51e-06	-8.38e-06	-7.3e-06	-6.22e-06	-1.63e-05	-7.3e-05	-0.00012194	-4.95e-05	7.64e-05	0.00012194	0.00037721	0.0014003	0.0031825	0.0049379	0.0061841	0.0065124	0.0060568	0.0059898	0.0063382	0.0063851
	382.6	1.91e-05	1.19e-05	7.57e-06	4.17e-06	1.17e-05	-3.6e-05	-3.1e-05	-4.8e-06	1.7e-06	2.61e-06	-3.5e-06	1.04e-05	1.65e-05	2.7e-06	-1.67e-05	3.33e-05	2.52e-05	1.59e-05	6.97e-06	-2.17e-06	1.63e-06	9.38e-07	-7.84e-06	1.05e-05	-1.13e-05	-1.76e-05	-1.79e-05	-2.23e-05	-2e-05	-2.18e-06	9.51e-06	1.02e-05	-6.2e-06	-6.34e-05	-0.00012261	-6.69e-05	6.14e-05	0.0001139	0.00035912	0.0013869	0.0031758	0.0049513	0.0062176	0.006499	0.0060434	0.00603	0.0063315	0.0063918
	383.18	8.11e-06	8.91e-06	1.26e-05	-8.24e-07	3.02e-05	-2.05e-05	-2.65e-05	-8.71e-06	1.1e-05	-1.02e-05	-1.72e-05	1.29e-05	9.85e-06	-1.34e-05	-2.66e-06	2.41e-05	1.76e-05	1.01e-05	2.76e-06	-4.66e-06	7.3e-06	1.61e-05	-9.45e-06	2.02e-05	5.47e-06	-2.76e-05	-2.92e-05	-1.59e-05	-8.64e-06	-7.77e-06	-6.77e-06	-5.66e-06	-2.17e-05	-6.38e-05	-0.00011725	-7.5e-05	5.09e-05	0.00010452	0.00032897	0.0013601	0.0031423	0.0049513	0.0062511	0.0064856	0.0060166	0.0060769	0.0063382	0.0063918
	383.76	-3.1e-06	9.11e-06	-1.51e-06	-2.48e-06	2.68e-05	-1.9e-05	-1.35e-05	-8.78e-06	9.58e-06	1.78e-06	-1.72e-05	5.51e-06	5.22e-06	1.28e-05	3.2e-07	6.83e-06	6.77e-06	6.7e-06	6.63e-06	6.54e-06	8.11e-06	2.55e-05	-4.14e-06	-1.61e-06	8.17e-07	-4.72e-06	-5.33e-06	-4.85e-06	-3.14e-06	-5.11e-08	1.92e-06	3.04e-06	-9.58e-06	-3.6e-05	-8.17e-05	-7.1e-05	7.04e-05	0.00011457	0.00031021	0.0013199	0.0031021	0.0049513	0.0062511	0.0064521	0.0059094	0.0060501	0.0062846	0.0063516
	384.34	-2.58e-06	7.04e-06	2e-05	9.78e-06	3.13e-05	-1.17e-05	-2.81e-05	-1.86e-05	2.39e-05	3.16e-06	-4.21e-06	1.19e-05	1.41e-05	1.86e-05	1.94e-06	7.44e-07	6.77e-07	6.02e-07	5.31e-07	4.57e-07	9.92e-07	2.51e-05	-8.71e-07	-1.59e-05	-1.7e-05	-2.52e-05	-1.89e-05	-5.25e-06	-5.65e-06	-1.41e-05	-3.64e-06	1.68e-05	1.07e-05	-1.38e-05	-6.55e-05	-0.00010519	4.68e-05	0.00012194	0.00028475	0.0012797	0.0030686	0.0049848	0.0062846	0.0064789	0.0058491	0.0060233	0.0062645	0.0063248
	384.91	7.17e-06	4.59e-06	7.64e-06	1.27e-06	2.29e-05	-1.11e-06	-2.06e-05	-1.45e-05	1.18e-05	3.36e-06	-6.3e-06	4.42e-06	1.33e-05	-1.17e-05	-1.1e-05	1.57e-05	1.25e-05	8.64e-06	4.92e-06	1.14e-06	1.15e-05	3.97e-05	-1.29e-05	4.35e-06	-8.71e-06	-3.99e-05	-3.04e-05	-1.33e-05	-1.07e-05	-1.28e-05	-3.06e-06	1.05e-05	3.14e-06	-1.33e-05	-7.77e-05	-0.00012998	4.8e-05	0.00012462	0.00022914	0.001206	0.0030217	0.0050384	0.0063382	0.0065258	0.0058089	0.0059831	0.0062846	0.0063382
	385.49	2.54e-06	-1.33e-06	-3.89e-06	1.49e-05	2.63e-05	-1.48e-05	-3.87e-05	-1.98e-05	6.22e-06	2.59e-06	-4.87e-06	3.55e-06	8.71e-06	-7.04e-07	-2.81e-06	3.48e-05	2.86e-05	2.16e-05	1.48e-05	7.84e-06	1.37e-05	3.23e-05	-1.72e-05	2.32e-05	-9.92e-06	-2.02e-05	-1.62e-05	-1.01e-05	-6.41e-06	-2.84e-06	1.64e-06	6.26e-06	2.35e-06	-3.74e-06	-6.9e-05	-0.00014941	2.06e-05	0.00014874	0.0002077	0.0011792	0.0029681	0.0050384	0.0063114	0.0065191	0.0057821	0.0059295	0.0062913	0.0063047
	386.07	2.69e-06	-8.17e-07	8.38e-06	1.61e-05	3.79e-05	-1.55e-05	-1.54e-05	-2.14e-05	1.74e-06	-4.51e-06	-6.3e-06	6.44e-06	4.39e-06	-1.29e-06	5.22e-06	2.39e-05	1.49e-05	4.6e-06	-5.39e-06	-1.56e-05	2.63e-05	1.23e-05	-2.49e-05	1.28e-05	-2.97e-05	-2.52e-05	-1.64e-05	-2.73e-06	-7.71e-06	-1.42e-05	-1.86e-06	1.13e-05	1.31e-05	1.37e-05	-6.83e-05	-0.00016147	-8.24e-06	0.00013802	0.00023584	0.0011457	0.002948	0.0049915	0.0062243	0.0063985	0.0057687	0.0058558	0.0062377	0.0062511
	386.65	2.61e-06	-3.62e-06	1.24e-05	2.33e-05	5.05e-05	-1.95e-05	-2.06e-05	-2.59e-05	-1.33e-06	-9.05e-06	-1.8e-05	-1.13e-05	-1.18e-05	-8.71e-07	-4.25e-06	2.52e-05	2.3e-05	2.04e-05	1.79e-05	1.64e-05	3.17e-05	1.11e-05	-1.31e-05	1.17e-05	-4.19e-05	-2.44e-05	-1.75e-05	-7.17e-06	-6.22e-06	-4.74e-06	5.56e-06	1.57e-05	1.2e-05	7.1e-06	-7.44e-05	-0.00016415	-1.88e-05	0.00011993	0.00024321	0.0011524	0.0029346	0.0049379	0.0061774	0.0063181	0.0057687	0.0058022	0.0061841	0.0062176
	387.22	-7.17e-06	7.64e-06	8.11e-06	6.42e-06	2.37e-05	-3.35e-05	-2.9e-05	-1.01e-05	3.37e-06	-5.61e-06	5.7e-07	2.38e-06	-8.24e-06	-1.5e-06	5.47e-07	1.7e-05	1.63e-05	1.55e-05	1.48e-05	1.63e-05	3.38e-05	2.3e-05	-7.91e-06	2.16e-06	-1.5e-05	-1.07e-05	-1.36e-05	-1.59e-05	-4.41e-06	7.44e-06	1.6e-05	2.24e-05	8.78e-06	-2.46e-06	-5.98e-05	-0.0001474	-3.44e-05	0.0001072	0.00025795	0.0011457	0.0029145	0.0048843	0.0061372	0.0062444	0.0057419	0.0057553	0.0061238	0.0061573
	387.8	4.8e-06	4.31e-06	1.46e-05	-2.43e-06	1.49e-05	-1.09e-05	-2.07e-05	-1.62e-05	-2.32e-06	-1.09e-05	8.11e-06	7.84e-06	1.01e-05	9.98e-06	-1.8e-05	2.05e-05	1.66e-05	1.21e-05	7.77e-06	7.04e-06	2.07e-05	9.92e-06	-3.32e-06	2.52e-06	-2.21e-05	-1.39e-05	-1.79e-05	-2.17e-05	-1.72e-05	-1.06e-05	1.29e-06	1.04e-05	8.71e-06	8.51e-06	-6.4e-05	-0.00014807	-4.63e-05	8.58e-05	0.00026465	0.0011189	0.002881	0.0048441	0.0060702	0.0061506	0.0056682	0.0057084	0.0060367	0.0060836
	388.38	-4.3e-06	-5.79e-06	7.91e-06	1.04e-05	2.01e-05	-7.91e-07	-2.15e-05	-2.39e-05	2.42e-06	5.29e-06	5.25e-06	3.34e-06	3.62e-06	9.65e-06	-7.17e-06	1.94e-05	1.44e-05	8.64e-06	3.04e-06	5.14e-06	2.27e-05	4.5e-06	-9.31e-07	-1.16e-05	-2.93e-05	-2.34e-05	-1.85e-05	-1.44e-05	-1.79e-05	-1.92e-05	-1.55e-05	-1.15e-05	-5.99e-06	2.87e-06	-7.44e-05	-0.00016415	-6.02e-05	6.37e-05	0.00024723	0.0010921	0.0028609	0.0048039	0.0060099	0.0060769	0.0055878	0.0056548	0.0059563	0.0060233
	388.96	-3.44e-06	-1.78e-06	1.13e-05	1.35e-05	2.29e-05	-2.23e-05	-3.26e-05	-2.16e-05	-8.44e-06	7.64e-07	1.48e-05	1.11e-05	2.08e-06	-2.83e-06	1.45e-06	3.06e-05	2.16e-05	1.13e-05	1.27e-06	-1.1e-06	1.07e-05	1.14e-06	-4.78e-06	-1.74e-06	-1.59e-05	-2.9e-05	-2.55e-05	-1.51e-05	4.63e-07	4.25e-06	-8.58e-06	-1.35e-05	-6.5e-06	1.3e-05	-6.22e-05	-0.00017487	-6.9e-05	5.11e-05	0.00021775	0.0010519	0.0028475	0.0047905	0.0059697	0.0060233	0.0054873	0.0056146	0.0058893	0.0059764
	389.53	2.41e-06	-2.64e-07	2.02e-05	1.94e-05	1.76e-05	-2.69e-05	-4.1e-05	-1.68e-05	2.37e-06	-3.66e-06	6.32e-06	3.77e-06	1.72e-06	1.43e-05	1.03e-05	1.31e-05	5.67e-06	-2.83e-06	-1.11e-05	-5.37e-06	1.16e-05	-9.58e-06	-1.36e-05	8.31e-07	-7.17e-06	-1.97e-06	2.06e-06	7.17e-07	-7.77e-06	-9.38e-06	-4.54e-06	3.02e-06	1.38e-05	1.47e-05	-5.07e-05	-0.00017688	-5.57e-05	5.72e-05	0.00017152	0.0009648	0.0027939	0.0047637	0.0059228	0.0059496	0.00536	0.0055543	0.0058156	0.0059094
	390.11	-6.97e-07	4.76e-06	1.09e-05	8.04e-06	1.65e-05	-1.53e-05	-3.85e-05	-2.01e-05	6.27e-06	-1.34e-07	6.08e-06	1.29e-05	1.85e-06	4.5e-06	8.64e-06	2.39e-05	1.78e-05	1.08e-05	3.97e-06	1.02e-05	1.68e-05	-9.45e-06	-1.96e-05	-5.11e-06	3.24e-06	5.78e-06	9.25e-06	5.69e-06	-3.54e-06	-3.71e-06	1.94e-06	4.5e-06	5.02e-06	2.39e-05	-4.77e-05	-0.00019497	-6.46e-05	4.52e-05	0.00015611	0.0008978	0.002747	0.0047436	0.0059228	0.0059027	0.005226	0.0054806	0.0057352	0.005829
	390.69	1.69e-06	4.64e-06	5.41e-06	1.26e-05	2.61e-05	-2.03e-05	-3.43e-05	-2.26e-05	-1.46e-06	-6.97e-06	7.24e-06	1.45e-05	7.17e-06	9.51e-06	5.76e-06	1.41e-05	8.84e-06	2.84e-06	-2.99e-06	5.11e-06	2.61e-05	1.23e-05	-1.15e-06	-8.98e-06	-1.32e-05	7.57e-06	6.97e-06	5.7e-06	4.46e-06	5.33e-06	7.04e-06	5.51e-07	-9.92e-06	4.46e-05	-4.76e-05	-0.00021172	-7.77e-05	5.17e-05	0.0001273	0.0008174	0.0026733	0.0047302	0.0058826	0.0058424	0.0050853	0.0053667	0.0056347	0.0057151
	391.27	-6.45e-06	7.5e-08	2.37e-06	1.55e-05	2.71e-05	-1.35e-05	-3.27e-05	-2.2e-05	6.77e-06	5.47e-06	-2.3e-06	1.57e-05	1.32e-05	-1.42e-06	4.38e-06	1.65e-05	1.21e-05	6.9e-06	1.87e-06	-7.97e-07	7.5e-06	2.4e-06	5.76e-06	-5e-06	-1.56e-05	-3.96e-06	-5.8e-06	-6.77e-06	-6.97e-06	-6.59e-06	-6.04e-06	-9.18e-06	-1.35e-05	2.49e-05	-3.66e-05	-0.00022244	-0.00012127	4.33e-05	0.00012931	0.0007236	0.0025661	0.0046766	0.0058089	0.0057687	0.0049178	0.0052662	0.0055543	0.0056012
	391.84	-4.6e-06	-8.91e-06	1.88e-06	3.38e-06	1.6e-05	-1.17e-05	-2.04e-05	-9.78e-06	1.27e-05	1.3e-06	-4.38e-06	7.64e-06	-2.14e-06	4.06e-06	1.11e-05	2.51e-05	1.68e-05	7.17e-06	-2.08e-06	4.01e-06	2.45e-05	1.47e-05	1.18e-05	3.61e-06	-1.38e-05	-1.22e-05	-9.72e-06	-4.61e-06	7.5e-08	2.81e-06	5.17e-06	2.21e-07	-5.9e-06	1.2e-05	-4.43e-05	-0.00018693	-0.00012529	2.11e-05	0.00013601	0.000737	0.0024924	0.0045292	0.0056481	0.0056079	0.0048575	0.0051054	0.0054337	0.0054806
	392.42	-1.03e-06	-9.92e-06	1.16e-05	1.65e-05	1.53e-05	-2.51e-05	-3.11e-05	-1.46e-05	2.12e-06	4.93e-06	-1.09e-06	1.65e-05	1.51e-06	1.3e-05	4.36e-06	1.12e-05	8.58e-06	5.59e-06	2.69e-06	1.16e-05	1.65e-05	-1.8e-06	5.17e-06	-2.81e-06	-2e-05	-1.47e-05	-1.02e-05	-6.05e-06	-2.69e-06	5.69e-06	1.38e-05	1.92e-06	-1.09e-05	1.75e-05	-4.07e-05	-0.0001742	-0.00013936	6.06e-06	0.0001407	0.0007169	0.0024254	0.0044287	0.0055141	0.0054605	0.0047972	0.0049647	0.0053064	0.0053466
	393	6.62e-06	6.41e-06	6.97e-06	1.53e-05	2.09e-05	-2.1e-05	-3.71e-05	-2.05e-05	-1.79e-05	-2.62e-08	8.11e-06	1.53e-05	3.79e-06	1.05e-05	7.37e-06	8.31e-06	6.46e-06	4.33e-06	2.28e-06	8.17e-06	1.01e-05	-9.25e-07	-8.38e-06	-2.28e-05	-2.18e-05	-1.23e-05	-9.72e-06	-1.28e-05	-1.42e-05	1.8e-06	1.55e-05	7.91e-06	2.29e-06	1.77e-05	-3.76e-05	-0.00015946	-0.00014405	-1.69e-06	0.00012931	0.0007102	0.0023718	0.0043081	0.0053667	0.0053064	0.0046833	0.0048173	0.0051791	0.0052193
	393.58	4.88e-06	4.83e-06	1.23e-05	2.01e-05	2.3e-05	-2.14e-05	-3.7e-05	-2.14e-05	-6.47e-06	-5e-06	8.98e-06	9.38e-06	-1.82e-06	-1.13e-06	7.77e-06	1.18e-05	1.13e-05	1.07e-05	1.01e-05	1.23e-05	1.22e-05	-8.11e-06	-1.33e-05	-1.51e-05	-1.49e-05	-4.56e-06	-1.01e-06	-1.03e-05	-1.41e-05	3.91e-06	1.57e-05	-3.38e-07	-6.63e-06	1.41e-05	-4.44e-05	-0.00015276	-0.00015611	-2.68e-05	0.00010921	0.0006968	0.0022981	0.0041607	0.0052059	0.0051322	0.0045627	0.0046766	0.0050384	0.0050585
	394.16	1.71e-06	-2.43e-06	1.06e-05	1.39e-05	2.75e-05	-8.78e-06	-4.11e-05	-2.17e-05	6.97e-06	-9.51e-06	5e-06	2.51e-05	5.45e-06	1.44e-06	-6.39e-06	6.9e-06	6.21e-06	5.39e-06	4.6e-06	7.64e-06	1.31e-05	-6.02e-06	1.21e-06	-4.82e-06	-1.03e-05	-1.7e-05	-1.8e-05	-1.05e-05	-1.93e-06	1.29e-05	1.8e-05	-2.83e-06	-1.35e-06	3.14e-05	-3.64e-05	-0.00015343	-0.00016549	-4.8e-05	8.17e-05	0.00065325	0.0022244	0.0040401	0.0050719	0.004958	0.0044153	0.0045426	0.0048843	0.0049044
	394.73	6.24e-06	1.02e-06	1.32e-05	2.71e-05	3.55e-05	-6.59e-06	-2.45e-05	-1.27e-05	-3.02e-06	-1.45e-05	2.79e-06	1.4e-05	-5.21e-06	-5.43e-06	-8.44e-06	1.16e-05	8.44e-06	4.85e-06	1.35e-06	-2.01e-06	8.04e-06	-1.66e-05	-2.46e-06	-6.57e-06	-1.33e-05	-1.66e-05	-1.78e-05	-2.04e-05	-1.53e-05	4.56e-06	1.33e-05	3.37e-06	1.31e-05	2.68e-05	-4.1e-05	-0.00016348	-0.00018894	-4.99e-05	6.77e-05	0.0006097	0.0021641	0.0039597	0.0049848	0.0048106	0.0042612	0.0044287	0.0047369	0.004757
	395.31	5.64e-06	7.64e-07	8.98e-06	2.24e-05	2.68e-05	-6.83e-06	-1.72e-05	-1.51e-06	2.26e-06	-1.99e-05	-7.37e-06	5.56e-06	-5.86e-06	-1.31e-05	-1.01e-05	2.26e-05	1.59e-05	8.31e-06	8.91e-07	7.04e-07	5.05e-06	-7.37e-06	1.32e-05	-1.05e-05	-1.68e-05	-1.21e-05	-1.07e-05	-9.51e-06	-4.99e-07	1.95e-05	2.1e-05	3.05e-07	2.3e-05	2.45e-05	-3.1e-05	-0.00014606	-0.00020234	-5.52e-05	4.49e-05	0.00055878	0.0021239	0.003886	0.0049044	0.00469	0.0041004	0.0043215	0.0046096	0.0046364
	395.89	2.98e-06	-5.27e-06	1.23e-05	2.38e-05	1.66e-05	-1.87e-05	-2.55e-05	-3.83e-06	1.13e-05	-3.89e-06	-3.22e-07	1.87e-05	1.17e-05	8.91e-07	-1.57e-06	1.35e-05	5.39e-06	-3.94e-06	-1.3e-05	-7.77e-07	1.61e-05	-4.05e-06	-2.47e-08	-3.95e-05	-2.41e-05	-1.19e-05	-7.1e-06	1.36e-06	1.09e-05	2.3e-05	1.84e-05	-1.34e-07	2.32e-05	2.32e-05	-2.75e-05	-0.00014673	-0.00019698	-3.83e-05	2.15e-05	0.00048776	0.0020569	0.0037989	0.004824	0.0045493	0.0039128	0.0042009	0.0044622	0.004489
	396.47	5.94e-06	-2.27e-06	1.67e-05	2.24e-05	2e-05	-2.18e-05	-3.25e-05	-1.91e-05	7.77e-06	4.8e-06	1.09e-05	1.81e-05	1.23e-05	-6.2e-06	6.08e-08	9.31e-06	3.62e-06	-2.89e-06	-9.18e-06	6.24e-06	2.24e-05	-5.55e-06	-3.08e-06	-3.25e-05	-9.65e-06	-4.38e-06	-3.43e-06	-2.04e-06	8.24e-07	4.9e-06	5.01e-06	2.83e-06	3.43e-05	2.81e-05	-2.74e-05	-0.00013132	-0.00021775	-5.13e-05	1.25e-05	0.00040401	0.0019564	0.0036917	0.0047369	0.0043885	0.003685	0.0040736	0.0043215	0.0043416
	397.05	-1.14e-06	6.26e-06	2.24e-05	2.12e-05	7.77e-06	-2.13e-05	-2.78e-05	-1.5e-05	3.2e-06	-1.33e-06	8.17e-06	1.35e-05	1.98e-06	-6.39e-06	-3.28e-06	1.13e-05	5.47e-06	-1.19e-06	-7.64e-06	4.74e-06	2.51e-05	-9.65e-06	2.37e-06	-3.39e-05	5e-06	-1.15e-05	-9.85e-06	-5.41e-06	3.52e-06	1.51e-05	1.27e-05	4.99e-06	2.71e-05	1.39e-05	-2.53e-05	-0.00012261	-0.00025728	-5.87e-05	-7.91e-06	0.00031222	0.0018358	0.0035778	0.0046498	0.0042612	0.0034572	0.0039463	0.0041741	0.0041674
	397.62	1.17e-05	1.27e-05	1.53e-05	2.28e-05	1.61e-05	-2.26e-05	-3.21e-05	-1.84e-05	3.38e-06	-7.57e-06	-1.78e-06	1.39e-05	6.9e-06	-7.5e-06	3.99e-06	1.25e-05	5.57e-06	-2.43e-06	-1.02e-05	4.07e-06	2.73e-05	-2.35e-05	4.8e-06	-2.74e-05	-1.48e-05	-8.71e-06	-7.71e-06	-6.06e-06	6.9e-06	2.35e-05	1.6e-05	2.66e-06	3.77e-05	1.59e-06	-2.53e-05	-9.85e-05	-0.00027135	-6.83e-05	-1.32e-05	0.00023651	0.0017219	0.0034907	0.0045761	0.0041607	0.0032361	0.0037922	0.0040334	0.0040066
	398.2	-1.16e-06	1.43e-05	3.06e-05	3.66e-05	2.33e-05	-1.76e-05	-2.85e-05	-1.59e-05	3.39e-06	-5.9e-06	-6.37e-06	1.07e-05	-2.02e-06	-1.68e-05	-3.59e-06	1.57e-05	9.51e-06	2.39e-06	-4.55e-06	1.22e-05	1.36e-05	-9.05e-06	2.59e-06	-3.08e-05	-1.25e-05	-1.15e-05	-1.28e-05	-1.48e-05	-1.96e-06	1.34e-05	1.4e-06	-1.38e-05	3.67e-05	9.92e-06	-1.7e-05	-9.85e-05	-0.00025259	-0.00011524	-1.29e-05	0.00023718	0.0016214	0.0033299	0.0043617	0.0039932	0.0031356	0.0035845	0.0038592	0.0038391
	398.78	-3.52e-06	3.94e-07	2.1e-05	2.57e-05	2.16e-05	-1.9e-05	-2.55e-05	-7.1e-06	-3.22e-07	-7.3e-06	8.64e-06	1.65e-05	7.04e-06	-6.1e-06	-3.6e-06	1.37e-05	6.05e-06	-2.63e-06	-1.11e-05	3.92e-06	1.59e-05	1.09e-05	3.6e-06	-2.13e-05	-3.01e-05	2.78e-06	-7.44e-06	-2.33e-05	-1.08e-05	2.81e-06	1.45e-06	-2.66e-07	4.02e-05	1.48e-05	-2.48e-05	-8.98e-05	-0.00024053	-0.0001273	-8.24e-06	0.00026867	0.0015477	0.0032093	0.0041942	0.003819	0.0030284	0.0033969	0.0036917	0.003685
	399.36	-5.8e-06	3.14e-06	1.06e-05	1.63e-05	1.68e-05	-1.97e-05	-2.69e-05	-7.91e-07	1.16e-05	-3.71e-06	5.74e-06	1.12e-05	5.64e-06	-7.17e-06	-4.84e-06	1.18e-05	5.74e-06	-1.15e-06	-6.41e-06	1.55e-05	8.24e-06	5.59e-06	-4.97e-06	-3.1e-05	-4.33e-06	-1.04e-05	-9.65e-06	-7.44e-06	6.61e-06	2.05e-05	1.59e-05	1.2e-05	2.84e-05	8.98e-06	-1.27e-05	-8.38e-05	-0.00023517	-0.00015075	-2.83e-05	0.00027068	0.001474	0.0030887	0.0040267	0.0036582	0.0029413	0.0032294	0.0035376	0.0035309
	399.94	5.11e-06	7.17e-06	5.75e-06	1.52e-05	1.17e-05	-2.14e-05	-2.29e-05	-2.41e-06	6.55e-06	-1.35e-05	2.99e-06	1.47e-05	5.23e-06	-7.3e-06	-5.94e-06	1.18e-05	7.97e-06	3.6e-06	9.38e-07	1.28e-05	1.13e-05	3.92e-07	-5.31e-06	-2.2e-05	-2.83e-06	-1.35e-05	-1.12e-05	-5.78e-06	7.5e-06	1.85e-05	1.02e-05	7.91e-06	2.78e-05	6.47e-07	-1.86e-05	-9.51e-05	-0.00023115	-0.00016214	-4.65e-05	0.00025259	0.0013735	0.0029413	0.0038391	0.0034572	0.0027872	0.0030485	0.0033634	0.00335
	400.51	-1.49e-06	9.78e-07	2.79e-06	1.14e-05	1.23e-05	-2.12e-05	-2.46e-05	6.56e-07	9.45e-06	-1.21e-05	2.32e-06	1.03e-05	-2.52e-07	5.41e-06	1.59e-05	2.55e-05	2.17e-05	1.74e-05	1.15e-05	6.4e-06	2.6e-05	-2.62e-06	-6.61e-07	-1.84e-05	-1.46e-05	-1.14e-05	-9.78e-06	-5.95e-06	1.35e-06	6.83e-06	4.4e-06	1.33e-05	2.89e-05	1.32e-07	-9.31e-06	-0.00010184	-0.00024254	-0.0001742	-7.17e-05	0.00022244	0.0013065	0.0028341	0.0036716	0.0032495	0.0026264	0.0028743	0.0031892	0.0031624
	401.09	-5.59e-06	-3.44e-06	2.59e-06	2.36e-05	2.03e-05	-2.39e-05	-3.11e-05	-9.38e-06	5.86e-06	-5.98e-06	1.19e-05	6.83e-06	-6.27e-06	3.87e-06	1.4e-05	2.86e-05	2.49e-05	2.06e-05	1.37e-05	4.19e-06	7.84e-06	-9.58e-06	6.7e-06	-2.77e-05	-4.34e-05	-1.73e-05	-1.06e-05	-6.57e-07	7.1e-06	9.31e-06	-1.98e-06	4.94e-06	1.82e-05	-5.56e-06	-3.66e-06	-9.25e-05	-0.0002412	-0.00019631	-8.98e-05	0.00019564	0.0012395	0.0027403	0.0035443	0.0030753	0.0024589	0.0027001	0.0030083	0.0029949
	401.67	-4.38e-07	3.69e-07	5.47e-06	1.69e-05	1.38e-05	-2.36e-05	-2.52e-05	-1.1e-05	-3.48e-06	-8.91e-06	1.33e-05	2.01e-05	3.18e-06	-3.33e-07	5.63e-06	1.92e-05	1.86e-05	1.78e-05	1.45e-05	8.71e-06	8.98e-06	3.13e-06	7.91e-06	-1.98e-05	-2.83e-05	-1.59e-05	-1.02e-05	2.53e-06	1.94e-05	2.51e-05	1.15e-05	2.01e-05	2.77e-05	-3.54e-06	5.81e-07	-8.84e-05	-0.00022981	-0.00019162	-8.64e-05	0.00016281	0.0011725	0.0026532	0.0034103	0.0028877	0.002278	0.002546	0.0028207	0.002814
	402.25	-6.4e-07	1.21e-06	1.19e-05	1.95e-05	1.44e-05	-1.81e-05	-1.63e-05	-1.98e-06	-5.74e-06	-1.47e-05	6.34e-06	1.12e-05	3.37e-06	6.9e-07	-4.79e-06	1.3e-05	1.17e-05	1.01e-05	1.22e-05	1.52e-05	2.57e-06	-7.71e-07	-4.52e-06	-1.97e-05	-1.31e-05	-1.1e-05	-8.58e-06	2.12e-06	1.88e-05	2.3e-05	1.24e-05	2.88e-05	1.49e-05	-7.1e-06	4.44e-06	-8.58e-05	-0.00023383	-0.00021641	-0.00010586	0.00010921	0.001072	0.0025058	0.0032361	0.0026532	0.0020167	0.0023584	0.0026063	0.0026063
	402.83	6.06e-06	4.31e-06	5.95e-06	2.27e-05	5.97e-06	-3e-05	-2.15e-05	3.33e-06	8.64e-06	-1.43e-05	-3.69e-07	8.84e-06	1.21e-05	4.27e-06	-7.84e-07	1.12e-05	5.8e-06	-3.69e-07	2.17e-06	7.37e-06	-1.14e-05	-1.27e-05	-4.69e-06	-1.49e-05	-1.04e-05	-9.85e-07	-3.61e-06	1.11e-06	1.21e-05	1.25e-05	3.79e-06	1.98e-05	8.78e-06	-1.51e-05	1.09e-05	-7.57e-05	-0.00023919	-0.0002278	-0.00011725	5e-05	0.0009782	0.0023986	0.0031021	0.0024522	0.0017822	0.0022043	0.002412	0.0024187
	403.41	5.31e-06	1.19e-05	1.21e-05	2.5e-05	1.11e-05	-2.71e-05	-2.53e-05	-2.28e-06	1.61e-07	-1.76e-05	-1.13e-06	1.32e-05	1.09e-05	-1.53e-06	2.54e-06	5.69e-06	-1.05e-06	-8.78e-06	-1.33e-06	1.07e-05	-3.37e-06	1.31e-06	1.59e-06	-1.44e-05	-1.2e-05	-6.02e-06	-5.18e-06	2.22e-07	7.3e-06	9.18e-06	7.71e-06	8.17e-06	2.39e-05	-1.51e-05	1.52e-05	-8.04e-05	-0.00025259	-0.0002412	-0.00011189	7.91e-06	0.0008978	0.002345	0.0030418	0.0023115	0.0015343	0.002077	0.0022445	0.0022445
	403.99	7.64e-06	1.31e-05	1.77e-05	2.58e-05	8.64e-06	-2.29e-05	-2.08e-05	-7.1e-06	-5.8e-06	-1.13e-05	1.13e-05	7.1e-06	-3.89e-06	-1.02e-05	-6.7e-06	1.34e-05	1.17e-05	9.85e-06	1.17e-05	1.35e-05	4.55e-06	3.55e-06	-6.47e-06	-2.2e-05	-1.78e-05	-4.62e-06	6.5e-06	1.53e-05	1.96e-05	1.43e-05	5.42e-06	1.67e-05	1.69e-05	-1.86e-05	1.17e-05	-8.11e-05	-0.00025125	-0.0002613	-0.00010921	-2.2e-05	0.0008375	0.0022914	0.0029882	0.0021574	0.001273	0.0019229	0.0020837	0.0020636
	404.56	-1.24e-06	-6.3e-06	1.19e-05	1.88e-05	-5.78e-06	-2.89e-05	-2.27e-05	-2.9e-06	1.21e-05	-7.84e-08	1.28e-05	1.21e-05	9.78e-06	-3.33e-06	-4.01e-06	2.12e-05	2.11e-05	2.1e-05	1.2e-05	2.43e-06	-1.51e-06	-3.37e-06	-1.24e-05	-1.74e-05	-1.42e-05	-3.06e-06	7.1e-06	1.01e-05	8.91e-06	1.82e-06	-6.59e-06	3.7e-05	1.05e-05	-2.41e-05	1.94e-05	-5.13e-05	-0.00024723	-0.00029681	-0.00010921	-4.54e-05	0.0007236	0.0021708	0.0028877	0.0019966	0.0009983	0.0017554	0.0018894	0.0018559
	405.14	-1.27e-06	-6.08e-06	8.38e-06	1.71e-05	3.46e-06	-2.44e-05	-2.16e-05	4.81e-06	1.82e-05	-1.51e-08	6.32e-06	1.09e-05	2.19e-06	-2.05e-06	8.51e-06	1.1e-05	4.86e-06	-2.16e-06	-3.3e-06	5.51e-06	-6.7e-06	-1.11e-05	-3.48e-06	-1.79e-05	-3.75e-05	-1.92e-05	-2.81e-06	-4.74e-08	-1.82e-06	-8.71e-06	-1.61e-05	3.79e-05	2.7e-05	-1.72e-05	3.83e-06	-6e-05	-0.0002412	-0.00029949	-0.00013333	-2.87e-05	0.00067	0.0020301	0.0027068	0.0018157	0.0008576	0.0015343	0.0017018	0.0016683
	405.72	1.28e-06	-2.61e-06	1.24e-05	2.29e-05	1.6e-05	-1.86e-05	-2.06e-05	-3.16e-06	-2.07e-06	-4.3e-06	4.4e-06	8.24e-06	8.24e-06	7.44e-06	8.71e-06	3.33e-06	-5.28e-07	-4.94e-06	-5.92e-06	1.13e-05	4.6e-06	-2.91e-06	-1.08e-05	-2.39e-05	-3.29e-05	-1.68e-05	-4.6e-06	6.16e-06	1.48e-05	-3.12e-06	-2.2e-05	3.27e-05	2.49e-05	-1.55e-05	7.3e-07	-6.35e-05	-0.00022244	-0.00030954	-0.0001474	-1.29e-05	0.00065258	0.0019229	0.002546	0.0016616	0.000737	0.0013199	0.0015343	0.0015075
	406.3	6.16e-06	7.64e-06	1.36e-05	3.09e-05	9.85e-06	-3.05e-05	-2.38e-05	-1.17e-05	-3.96e-06	3.1e-06	1.4e-05	8.98e-06	2.14e-06	3.46e-06	1.03e-05	8.98e-06	5.16e-06	7.97e-07	-3.58e-06	1.16e-05	4.8e-06	3.35e-06	-6.41e-06	-2.17e-05	-1.2e-05	-5.9e-06	-7.24e-06	1.72e-05	3.87e-05	2.02e-05	3.85e-06	2.87e-05	2.03e-05	-2.49e-06	-5.84e-06	-6.07e-05	-0.00020569	-0.00030485	-0.00015812	1.39e-07	0.00061171	0.0018157	0.002345	0.0014539	0.00059228	0.0011055	0.00134	0.0013065
	406.88	2.18e-06	3.88e-06	-2.77e-07	2.06e-05	4.85e-06	-2.92e-05	-1.95e-05	-5.25e-06	-2.95e-06	1.04e-06	1.63e-05	2.06e-05	6.16e-06	-1.18e-05	9.72e-06	1.37e-05	6.51e-06	-1.79e-06	4.7e-06	2.71e-05	8.51e-06	1.38e-05	-6.48e-07	-1.78e-05	-5.05e-06	4.94e-06	6.46e-06	1.81e-05	2.63e-05	1.55e-05	9.11e-06	2.6e-05	1.61e-05	2e-06	6.77e-06	-6.48e-05	-0.00020502	-0.00029279	-0.00017286	-1.65e-05	0.00057687	0.0017085	0.002144	0.0012328	0.0004355	0.0008844	0.0011323	0.0010988
	407.46	1.9e-06	-2.06e-06	2.29e-06	2.37e-05	1.19e-05	-2e-05	-1.66e-05	-1.13e-05	-1.11e-05	-8.64e-06	9.98e-06	1.59e-05	1.13e-05	-8.11e-07	4.13e-06	1.07e-05	7.84e-06	4.66e-06	9.58e-06	1.8e-05	7.71e-06	3.69e-06	-2.17e-05	-1.33e-05	-1.03e-05	-2.51e-06	3.23e-06	1.7e-05	2.36e-05	4.21e-06	-5.02e-06	2.12e-05	1.15e-05	-6.39e-06	4.84e-06	-5.87e-05	-0.00020435	-0.00030351	-0.00019162	-2.21e-05	0.00054404	0.0016214	0.0019899	0.0010519	0.00029748	0.0006901	0.0009447	0.0009112
	408.04	-3.54e-06	6.97e-06	1.09e-05	2.1e-05	1.12e-05	-1.59e-05	-1.64e-05	-6.46e-06	2.54e-06	-3.99e-06	7.91e-06	1.6e-05	1.16e-05	-6.25e-06	-3.84e-06	5.11e-06	2.92e-06	4.16e-07	-3.89e-08	7.71e-06	-9.92e-06	-1.19e-05	-1.7e-05	-1.41e-05	-1.87e-05	-2.45e-07	1.04e-05	2.94e-05	3.45e-05	4.61e-06	-6.04e-06	1.07e-05	-9.25e-06	-7.5e-06	-6.15e-06	-6.5e-05	-0.00021373	-0.00030887	-0.00019899	-4.4e-05	0.00050451	0.0015276	0.0018492	0.0008643	0.00013735	0.00048106	0.0007437	0.0007102
	408.61	1.15e-06	1.47e-05	1.51e-05	2.57e-05	9.45e-06	-2.57e-05	-2.98e-05	-6.83e-06	-1.13e-06	-2.37e-06	1.55e-05	9.98e-06	1.11e-06	-1.38e-05	-4.57e-06	1.19e-05	1.13e-05	1.05e-05	1.37e-06	-5.6e-07	-2.16e-05	-1.23e-05	-7.84e-06	-1.15e-05	-2.1e-05	5.6e-06	1.5e-05	2.04e-05	1.92e-05	5.37e-06	8.78e-06	1.98e-05	-2.9e-06	-2.03e-06	-5.41e-06	-4.69e-05	-0.0002077	-0.00031088	-0.00020435	-7.37e-05	0.00046565	0.0014539	0.0016884	0.00064454	-4.86e-05	0.00029882	0.00054806	0.00051389
	409.19	1.09e-05	1.11e-05	1.16e-05	2.8e-05	2.88e-06	-3.29e-05	-3.18e-05	-1.16e-05	-5.51e-06	-6.77e-06	1.49e-05	7.71e-06	-2.82e-06	-1.02e-05	6.77e-07	9.51e-06	7.24e-06	4.67e-06	1.83e-05	1.19e-05	-8.58e-06	-8.17e-06	-2.35e-05	-2.21e-05	-2.53e-05	4.64e-06	1.53e-05	2.75e-05	2.91e-05	1.7e-05	2.03e-05	2.22e-05	-5.03e-06	6.37e-06	-1.82e-06	-3.64e-05	-0.00020703	-0.00032026	-0.00021842	-0.0001139	0.00040066	0.0013467	0.0015276	0.00041875	-0.00026264	0.00011457	0.00033098	0.00029949
	409.77	6.23e-06	1.3e-05	1.13e-05	2.38e-05	-4.79e-07	-3.71e-05	-2.89e-05	2.36e-06	6.77e-06	-2.77e-06	7.3e-06	1.16e-05	9.38e-06	4.52e-06	8.44e-06	-9.58e-08	-4.7e-06	-9.98e-06	2.1e-05	1.8e-05	-4.8e-06	-5e-06	-2.41e-05	-2.12e-05	-1.21e-05	5.45e-06	1.6e-05	3.62e-05	3.18e-05	2.86e-06	1.71e-05	1.73e-05	-7.84e-06	1.05e-05	-6.67e-06	-2.49e-05	-0.0001943	-0.00032562	-0.00022177	-0.00016214	0.00030418	0.0012194	0.0013668	0.00018827	-0.00049379	-5.69e-05	0.00012328	9.18e-05
	410.35	1.72e-06	7.17e-06	-2.43e-06	7.71e-06	-3.85e-08	-2.26e-05	-1.75e-05	3.24e-06	1.78e-06	-2.47e-06	2.47e-05	2.57e-05	8.91e-06	-7.57e-06	-8.64e-06	-5.41e-06	-6.3e-06	-7.3e-06	2.67e-05	1.59e-05	5.9e-06	-4.48e-06	-1.92e-05	-2.32e-05	-2.84e-05	3.34e-06	1.37e-05	2.83e-05	1.96e-05	-6.9e-06	3.38e-06	1.33e-05	-5.36e-06	-2.31e-06	-2.43e-05	-3.22e-05	-0.00020167	-0.00033567	-0.00023182	-0.0001876	0.00025326	0.0011323	0.0012797	-2.67e-07	-0.0007303	-0.00020904	-7.5e-05	-9.31e-05
	410.93	8.51e-06	8.71e-06	7.91e-06	2.72e-05	-3.78e-07	-2.84e-05	-1.55e-05	-7.17e-06	-6.4e-06	-6.43e-06	2.26e-05	1.67e-05	9.51e-06	-9.45e-06	-6.39e-06	3.28e-07	-2.43e-06	-5.59e-06	1.35e-05	7.91e-06	-1.57e-05	-2.44e-06	-1.81e-05	-2.54e-05	-3.04e-05	-4.19e-06	7.3e-06	2.55e-05	1.88e-05	-1.18e-06	2.41e-05	1.33e-05	-4.11e-06	1.23e-05	-1.06e-05	-1.75e-05	-0.00018626	-0.00034505	-0.00023785	-0.00019028	0.00020167	0.0010854	0.001206	-0.00019296	-0.0009782	-0.00035644	-0.0002546	-0.00027269
	411.51	5.36e-06	5.56e-06	1.06e-05	2.67e-05	-3.71e-06	-3.26e-05	-2.12e-05	-6.41e-06	1.03e-06	-5.46e-06	1.92e-05	1.74e-05	1.16e-05	-2.91e-06	-1.61e-06	4.38e-06	2.93e-06	1.27e-06	7.71e-06	7.77e-06	-1.46e-05	3.55e-06	-2.33e-05	-3.52e-05	-1.47e-05	7.57e-06	1.65e-05	3.05e-05	2.24e-05	5.95e-06	3.52e-05	1.31e-05	-9.45e-06	1.17e-05	-1.86e-05	-6.9e-06	-0.00016281	-0.00036046	-0.00024053	-0.00019162	0.00013266	0.0010184	0.0011725	-0.00034639	-0.0012529	-0.00050049	-0.00042076	-0.00045225
	412.09	5.91e-06	9.11e-06	6.5e-06	2.69e-05	2.08e-06	-3.18e-05	-2.55e-05	-7.04e-08	1.96e-06	-1.03e-05	1.02e-05	6.97e-06	1.62e-05	-6.83e-07	8.98e-07	9.18e-06	7.24e-06	4.92e-06	2.01e-05	2.67e-05	-5.35e-06	-8.84e-08	-7.04e-06	-2.24e-05	-1.63e-06	-5.73e-06	1.01e-05	3.46e-05	2.39e-05	4.29e-06	4.19e-05	1.7e-05	-1.72e-05	7.1e-06	-1.94e-05	-1.57e-05	-0.00015008	-0.0003685	-0.00027135	-0.00018961	8.71e-05	0.0009648	0.0011122	-0.00050183	-0.0015209	-0.0006566	-0.00059697	-0.00062645
	412.67	3.83e-06	5.47e-06	7.37e-06	2.55e-05	8.04e-06	-3.04e-05	-2.2e-05	-8.11e-06	-4.89e-06	-1.01e-05	1.44e-05	1.41e-05	1.55e-05	-2.61e-06	6.22e-06	1.16e-05	8.24e-06	4.4e-06	1.19e-05	2.33e-06	-8.71e-06	-7.91e-07	-2.2e-05	-2.85e-05	-1.76e-05	-1.17e-05	2.73e-06	2.51e-05	1.41e-05	-1.94e-06	2.75e-05	-8.64e-07	-2.11e-05	7.37e-07	-2.61e-05	-2.06e-05	-0.00014003	-0.00034103	-0.00029078	-0.00018023	8.44e-05	0.0008442	0.000938	-0.00062377	-0.0016817	-0.0008442	-0.0007906	-0.0007839
	413.25	3.91e-06	9.72e-06	8.24e-06	2.39e-05	6.28e-06	-2.22e-05	-2.04e-05	-1.12e-05	-8.58e-06	-1.02e-05	2.26e-05	8.64e-06	3.26e-06	-4.9e-06	2.87e-06	1.72e-05	1.79e-05	1.86e-05	2.95e-06	1.17e-05	-2.82e-06	-6.33e-08	-1.75e-05	-2.67e-05	-1.21e-05	-6.83e-06	3.41e-06	1.93e-05	7.84e-06	-5.55e-06	1.97e-05	9.85e-06	-5.55e-06	1.11e-05	-2.69e-05	-3.41e-05	-0.00014137	-0.00033433	-0.00031557	-0.00018827	6.77e-05	0.0007437	0.0007638	-0.0007571	-0.0018023	-0.0010519	-0.0009581	-0.0009581
	413.82	5.16e-07	1.09e-05	1.51e-05	4.36e-05	6.64e-06	-3.18e-05	-2.22e-05	-1.31e-05	-5.41e-06	5.19e-06	2.17e-05	1.16e-05	1.12e-05	-9.31e-06	2.59e-06	4.11e-06	-3.25e-07	-5.15e-06	-2.93e-07	1.19e-05	-2.14e-06	1.71e-05	-2.45e-05	-1.6e-05	-7.1e-06	9.05e-06	2.47e-05	4.73e-05	2.3e-05	-1.78e-06	1.98e-05	8.44e-06	1.47e-06	8.91e-06	-3.35e-05	-3.11e-05	-0.00014271	-0.00032562	-0.00032629	-0.00020636	1.94e-05	0.00062511	0.00057285	-0.0009246	-0.0019229	-0.0012529	-0.0011323	-0.001139
	414.4	5.26e-06	1.69e-05	2.49e-05	3.89e-05	1.14e-05	-3.52e-05	-1.81e-05	-4.09e-06	1.27e-06	-3.66e-06	1.31e-05	1.63e-05	1.05e-05	-1.65e-05	-1.03e-05	-3.57e-06	-5.37e-06	-7.24e-06	-4.5e-06	2.04e-06	-2.08e-05	-6.4e-06	-2.32e-05	-1.84e-05	-2.2e-05	3.91e-06	2.03e-05	4.08e-05	1.88e-05	1.13e-06	1.87e-05	-4.25e-06	-1.65e-05	-5.88e-06	-3.18e-05	-3.08e-05	-0.00013735	-0.00031892	-0.00032562	-0.00021507	2.67e-05	0.00056213	0.00044153	-0.0010519	-0.0020301	-0.0014539	-0.0012864	-0.0012931
	414.98	1.25e-05	2.72e-05	2.84e-05	2.12e-05	-5.13e-06	-4.18e-05	-2.55e-05	1.05e-06	2.91e-06	-5.74e-06	2.06e-05	1.2e-05	6.04e-06	-1.55e-06	-7.71e-06	-4.02e-06	-3.14e-06	-4.79e-07	1.24e-05	1.95e-06	-2.63e-05	-3.58e-06	-1.19e-05	-1.97e-05	-2.88e-05	-8.11e-07	1.64e-05	3.5e-05	1.43e-05	-4.19e-08	1.05e-05	-4.88e-06	-1.39e-05	-8.91e-07	-1.38e-05	-2.63e-05	-0.0001273	-0.00029882	-0.00032629	-0.00023048	2.24e-05	0.00052327	0.00032026	-0.0011993	-0.0021373	-0.0016214	-0.0014338	-0.0014405
	415.56	6.9e-06	2.29e-05	1.57e-05	1.8e-05	-1.84e-06	-3.3e-05	-1.72e-05	-3.16e-06	3.69e-07	-8.44e-06	1.95e-05	2.25e-05	9.78e-06	-5.13e-06	3.6e-07	-1.78e-06	-4.28e-06	-3.93e-06	1.22e-05	6.29e-06	-1.78e-05	-7.77e-06	-2.53e-05	-3.06e-05	-1.06e-05	1.23e-05	2.55e-05	3.34e-05	3.38e-06	-7.37e-06	1.7e-05	-9.31e-06	-2.02e-05	-2.64e-06	-7.24e-06	-1.25e-05	-0.00011658	-0.00029145	-0.00034036	-0.00025058	6.18e-06	0.00046565	0.00017554	-0.0013467	-0.0022244	-0.0017755	-0.0015879	-0.0015879
	416.14	-1.86e-06	1.41e-05	2.32e-05	3.09e-05	1.13e-05	-2.87e-05	-1.59e-05	-3.97e-06	-2.92e-06	-1.33e-05	1.16e-05	1.31e-05	-4.99e-06	-1.61e-05	-4.73e-06	1.54e-06	1.14e-06	8.04e-07	2.89e-06	6.28e-07	-1.74e-05	-8.84e-06	-1.05e-05	-2.55e-05	-2.41e-06	1.72e-05	3.05e-05	3.65e-05	1.07e-05	7.97e-06	2.84e-05	-6.07e-06	-1.86e-05	-1.09e-05	-1.39e-05	-1.81e-05	-0.0001072	-0.0002814	-0.00034438	-0.00027135	-2.81e-05	0.00042143	8.58e-05	-0.0014807	-0.0023316	-0.0019162	-0.0017085	-0.0017219
	416.72	3.36e-06	1.8e-05	2.06e-05	4.02e-05	8.04e-06	-3.65e-05	-1.7e-05	-5.18e-06	-3.81e-06	-7.64e-06	1.39e-05	7.64e-06	-2.35e-07	-9.38e-06	3.88e-06	6.32e-06	4.38e-06	2.71e-06	4.29e-06	5.05e-07	-1.45e-05	-1.61e-05	-2.1e-05	-1.93e-05	-2e-05	-4.79e-06	1.59e-05	2.96e-05	1.3e-05	1.55e-05	2.85e-05	4.32e-06	-8.17e-06	-1.55e-05	-2.11e-05	-3.27e-05	-0.00010653	-0.00028006	-0.00034505	-0.00026934	-6.57e-05	0.00035979	-9.38e-06	-0.0016415	-0.0024522	-0.0020368	-0.0018291	-0.0018425
	417.3	7.24e-06	1.7e-05	1.9e-05	3.16e-05	9.18e-06	-3.2e-05	-2.26e-05	-7.04e-06	-1.53e-06	-6.9e-06	1.18e-05	1.95e-05	1.72e-05	-9.11e-07	1.19e-05	8.17e-06	4.24e-06	-2.3e-06	3.46e-06	2.09e-05	4.5e-06	-1.59e-06	-2.43e-05	-1.32e-05	-8.44e-06	1.35e-05	2.75e-05	2.91e-05	6.5e-06	1.66e-05	3.45e-05	2.25e-06	1.15e-06	-2.13e-06	-8.84e-06	-3.04e-05	-0.00010117	-0.00028073	-0.00036113	-0.00027403	-9.65e-05	0.00030887	-7.04e-05	-0.0017621	-0.0025527	-0.0021373	-0.0019631	-0.0019631
	417.88	-1.18e-06	3.87e-06	1.57e-05	3.28e-05	-2.53e-06	-3.28e-05	-2.57e-05	2.87e-08	2.55e-06	4.44e-06	2.13e-05	2.33e-05	1.82e-05	-1.77e-05	-1.49e-06	-8.44e-06	-1.45e-05	-1.27e-05	8.38e-06	5.91e-06	-9.78e-06	-9.11e-06	-2.37e-05	-1.31e-05	8.31e-06	2.22e-05	3.13e-05	2.97e-05	1.39e-05	1.88e-05	2.9e-05	-1.07e-05	-9.31e-06	-7.5e-06	-8.38e-06	-2.31e-05	-8.11e-05	-0.00026733	-0.00037386	-0.00030887	-0.00014941	0.00026331	-9.25e-05	-0.001876	-0.0027068	-0.0022177	-0.002077	-0.0020636
	418.46	2.08e-06	7.24e-06	8.31e-06	2.23e-05	8.11e-06	-4e-05	-2.43e-05	4.35e-06	1.27e-05	9.31e-07	1.82e-05	1.72e-05	1.97e-05	-1.85e-05	-1.44e-06	-1.52e-06	-6.12e-06	-7.64e-06	7.77e-06	4.31e-06	-1.56e-05	-8.38e-06	-2.77e-05	-2.52e-05	3.42e-06	2e-05	2.53e-05	1.97e-05	4.99e-06	1.24e-05	6.18e-06	-3.6e-05	-1.61e-05	-9.92e-06	-2.06e-05	-3.94e-05	-8.44e-05	-0.00027135	-0.00038927	-0.000335	-0.00021373	0.00020904	-0.00010318	-0.0019832	-0.0028408	-0.0022914	-0.0021909	-0.0021574
	419.04	1.2e-05	1.08e-05	-8.84e-07	1.92e-05	1.25e-05	-2.43e-05	-1.37e-05	8.98e-06	9.78e-06	-2.52e-06	1.38e-05	-9.18e-06	-3.85e-06	-1.35e-05	5.21e-06	1.41e-06	-2.81e-06	-3.26e-06	1.16e-05	1.01e-05	-6.44e-06	-1.61e-05	-3.42e-05	-1.64e-05	6.83e-07	4.68e-06	1.62e-05	7.71e-06	-1.45e-05	2.05e-05	5.47e-06	-4.38e-05	-1.41e-05	-2.12e-05	-1.2e-05	-3.15e-05	-5.53e-05	-0.00024656	-0.00040133	-0.00034572	-0.00025862	0.00016817	-9.98e-05	-0.0020703	-0.0030016	-0.002345	-0.0022847	-0.0022646
	419.62	1.05e-05	1.72e-05	2.29e-05	2.79e-05	8.64e-07	-2.83e-05	-1.82e-05	-8.51e-06	4.29e-06	8.24e-06	1.91e-05	7.3e-06	7.77e-06	-2.54e-05	-1.25e-05	7.37e-07	8.11e-07	4.28e-06	1.57e-05	6.17e-06	-4.94e-06	-1.35e-05	-3.12e-05	-1.39e-05	-2.95e-06	8.51e-06	2.16e-05	1.5e-05	-2.1e-06	3.37e-05	8.64e-06	-3.41e-05	1.63e-05	-1.61e-05	-2.99e-06	-3.4e-05	-3.89e-05	-0.00023316	-0.0004154	-0.00035711	-0.00026867	0.00015611	-4.11e-05	-0.0021239	-0.0031758	-0.0023919	-0.0023785	-0.0023517
	420.2	-1.11e-05	3.24e-06	1.92e-05	2.92e-05	2.32e-06	-2.87e-05	-2.69e-05	-7.84e-06	1.51e-05	-1.1e-06	2.97e-05	1.78e-05	5.74e-06	-1.37e-05	-2.89e-06	9.98e-06	1.12e-05	5.52e-06	1.17e-05	1.23e-06	-7.71e-06	-7.3e-06	-1.91e-05	-1.74e-05	-5.35e-06	1.18e-05	1.52e-05	7.91e-06	-2.39e-06	1.39e-05	6.39e-06	-1.94e-05	4.57e-06	-1.64e-05	-1.72e-07	-4.98e-05	-4.76e-05	-0.0002077	-0.00044555	-0.0003752	-0.00029949	0.00012998	-2.93e-05	-0.0021909	-0.0033835	-0.0024321	-0.0024589	-0.0024321
	420.78	-9.31e-06	4.73e-06	1.57e-05	2.47e-05	4.65e-06	-3.82e-05	-2.39e-05	-7.24e-06	-3.08e-06	-1.11e-05	2.78e-05	1.74e-05	1.59e-05	-5.17e-06	7.3e-06	-2.05e-06	-6.83e-06	-6.9e-06	1.55e-05	3.91e-07	-1.22e-05	-4.37e-06	-8.64e-06	-1.05e-05	-7.77e-06	5.94e-06	1.26e-05	6.29e-06	-2.96e-06	-2.83e-06	8.91e-06	-1.84e-05	1.32e-05	-9.05e-06	-1.79e-06	-4.92e-05	-4.32e-05	-0.00018023	-0.00047101	-0.00040267	-0.00031021	6.63e-05	-0.00016348	-0.0022043	-0.0034907	-0.0025527	-0.0025393	-0.0025393
	421.36	4.9e-06	8.44e-06	1.25e-05	2.94e-05	-1.02e-05	-2.81e-05	-2.81e-05	-3.37e-06	6.14e-07	-5.88e-06	1.13e-05	1.07e-05	6.29e-06	-7.64e-06	1.27e-05	1.21e-06	-4.27e-06	-1.57e-06	8.78e-06	-4.44e-06	6.9e-08	-2.19e-06	-2.55e-05	-1.01e-05	1.72e-06	2.15e-05	3.69e-05	1.58e-05	-9.18e-06	4.66e-06	4.67e-07	-2.48e-05	1.39e-05	-4.78e-05	-2.6e-05	-4.73e-05	-3.7e-05	-0.00018224	-0.00043081	-0.00042746	-0.00030217	2.07e-05	-0.00028073	-0.0021775	-0.0035175	-0.0026398	-0.002613	-0.0026264
	421.93	-2.55e-06	-9.78e-07	-1.67e-06	2.93e-05	1.53e-06	-2.61e-05	-1.97e-05	2.96e-06	3.64e-06	3.79e-06	1.93e-05	2.34e-05	1.27e-06	-1.33e-05	1.45e-05	-1.79e-06	-8.71e-06	-6.53e-06	1.5e-05	2.15e-06	4.92e-06	-2.1e-06	-2.41e-05	-7.1e-06	1.49e-05	2.09e-05	2.2e-05	4.21e-06	-1.29e-05	1.63e-05	-7.37e-06	-1.76e-05	2.04e-06	-2.98e-05	-2.08e-05	-5.03e-05	-5.28e-05	-0.00017822	-0.00040334	-0.00043014	-0.0002881	-2.89e-05	-0.00034907	-0.002144	-0.0035309	-0.0027336	-0.0026733	-0.0026733
	422.51	2.79e-06	-9.58e-07	-3.46e-07	4.56e-05	1.03e-05	-2.56e-05	-1.16e-05	4.98e-07	-1.29e-05	-9.25e-06	1.75e-05	2.12e-05	2.13e-06	-2.05e-05	4.46e-06	-3.06e-07	-4.34e-06	1.44e-06	1.67e-05	-5.26e-06	1.27e-07	-7.3e-06	-1.43e-05	-3.22e-06	1.04e-05	1.91e-05	2.12e-05	9.38e-06	1.49e-07	1.45e-05	-6.49e-06	-1.27e-05	4.53e-06	-2.4e-05	-2.84e-05	-4.19e-05	-4.01e-05	-0.00017621	-0.0004154	-0.00044086	-0.00028676	-9.05e-05	-0.00040468	-0.0021172	-0.0035175	-0.0028274	-0.0027336	-0.0027403
	423.09	-1.15e-05	2.67e-06	1.34e-05	3.61e-05	6.34e-06	-3.04e-05	-2.1e-05	6.77e-06	2.47e-06	-4.59e-06	1.92e-05	1.21e-05	-1.78e-06	-1.05e-05	1.85e-05	3.71e-06	-2.65e-06	-7.17e-06	1.96e-06	-8.91e-06	-5.46e-07	3.38e-06	-8.44e-06	2.05e-06	6.7e-06	2.82e-05	3.86e-05	1.65e-05	2.66e-06	1.63e-05	-3.47e-06	-8.24e-06	7.5e-06	-1.11e-05	-1.8e-05	-2e-05	-2.55e-05	-0.00016951	-0.00042076	-0.00043349	-0.00030686	-0.00014271	-0.00043014	-0.0021239	-0.0035108	-0.0029078	-0.0027805	-0.0028006
	423.67	-5.94e-06	7.37e-06	1.83e-06	2.9e-05	5.6e-06	-2.22e-05	-1.16e-05	-4.94e-07	6.22e-11	-5.53e-06	2.14e-05	2.02e-05	6.06e-06	-1.23e-05	1.53e-05	1.34e-06	-4.81e-06	-1.01e-05	-1.15e-05	-1.36e-05	8.17e-06	1.8e-05	-8.31e-06	-8.64e-06	-3.84e-06	1.37e-05	1.96e-05	6.08e-06	4.01e-07	1.35e-05	4.63e-06	-6.63e-07	4.27e-06	-1.19e-05	-2.65e-05	-3.07e-05	-2.02e-05	-0.00016147	-0.00041004	-0.00042478	-0.0003417	-0.00015544	-0.00035443	-0.0020971	-0.0034974	-0.0029748	-0.0028207	-0.0028408
	424.25	-4.15e-07	9.98e-06	1.05e-05	3.3e-05	-3.08e-06	-2.61e-05	-1.59e-05	-7.91e-06	6.97e-06	-9.11e-06	1.55e-05	9.18e-06	2.47e-05	-1.13e-05	2.83e-06	-4.18e-06	-8.17e-06	-2.46e-06	6.9e-06	-6.77e-06	-2.26e-06	1.43e-06	-1.09e-05	-3.77e-05	-1.65e-05	1.39e-05	1.79e-05	-1.53e-06	-5.19e-06	-1.06e-06	-1.82e-05	-1.31e-05	-1.95e-05	-2.32e-05	-2.04e-05	-2.37e-05	-1.7e-05	-0.00017018	-0.00040937	-0.00043751	-0.00039396	-0.00012998	-0.00021172	-0.0020703	-0.0034974	-0.0030552	-0.0028743	-0.0028944
	424.83	-6.37e-06	8.51e-06	1.31e-05	3.66e-05	-4.2e-06	-2.13e-05	-2.69e-05	-2.5e-05	9.58e-06	-1.09e-05	1.86e-05	1.85e-05	3.45e-05	-1.25e-05	1.14e-06	4.72e-06	3.14e-06	2.04e-07	2.16e-05	-4.46e-07	1.31e-06	-1.79e-06	-8.78e-06	-2.15e-05	4.36e-06	2.09e-05	2.04e-05	7.91e-06	7.3e-06	8.11e-06	-1.41e-05	-1.03e-05	-1.13e-05	-1.43e-05	-2.2e-05	-2.32e-05	-1.31e-05	-0.00016013	-0.00040133	-0.0004556	-0.0004623	-5.07e-05	8.24e-06	-0.0020502	-0.0035108	-0.0031155	-0.0029279	-0.002948
	425.41	6.29e-06	1.74e-05	1.59e-05	3.69e-05	-7.17e-06	-3.18e-05	-1.01e-05	-8.24e-06	3.78e-07	-1.39e-05	1.92e-05	1.76e-05	8.04e-06	-1.54e-05	9.98e-06	9.65e-06	7.17e-06	-6.77e-06	1.37e-05	-1.61e-05	6.27e-06	-1.17e-05	-1.01e-05	-1.78e-05	-2e-06	1.86e-05	2.07e-05	1.39e-05	1.2e-05	1.2e-05	-2.4e-06	2.52e-07	-7.97e-07	-6.97e-06	-3.1e-05	-3.56e-05	-1.29e-05	-0.00015879	-0.00041406	-0.00050853	-0.00056213	9.85e-05	0.00032428	-0.0020368	-0.0035376	-0.0031691	-0.0029748	-0.0029882
	425.99	2.18e-05	2.91e-06	-2.79e-06	3.08e-05	5.74e-06	-2.65e-05	-1.94e-05	-8.91e-06	-8.51e-06	-5.79e-06	2.41e-05	5.22e-06	5.62e-06	-7.17e-06	1.64e-05	2.47e-06	-2.8e-06	4.67e-06	1.3e-05	-1.8e-05	-6.28e-06	-1.41e-05	-1.98e-05	-1.99e-05	5.19e-06	1.86e-05	1.92e-05	1.61e-05	1.44e-05	1.08e-05	-1.09e-05	-6.64e-06	-1.68e-05	-1.24e-05	-1.43e-05	-2.34e-05	-8.38e-06	-0.00015343	-0.00040736	-0.00054002	-0.00058424	0.00037989	0.0006901	-0.0020502	-0.0035778	-0.0032093	-0.003015	-0.0030217
	426.57	1.61e-05	9.45e-06	5.89e-07	2.95e-05	1.23e-05	-2.38e-05	-3.4e-05	-1.13e-05	-7.37e-06	-1.56e-05	2.63e-05	8.11e-06	-1.38e-05	-6.83e-06	2.48e-05	9.18e-06	3.62e-06	7.77e-06	3.74e-06	-2.61e-05	2.93e-06	-1.61e-05	-2.14e-05	-1.23e-05	4.19e-06	2.51e-05	1.92e-05	-2.97e-06	7.97e-06	1.58e-05	-1.53e-05	-1.31e-05	-2.29e-05	-8.17e-06	-1.01e-05	-2.3e-05	-2e-06	-0.00014204	-0.00041875	-0.00057754	-0.00056012	0.0007839	0.0011524	-0.002077	-0.0036515	-0.0032495	-0.0030753	-0.0030753
	427.15	9.78e-06	2.26e-05	1.71e-05	1.92e-05	8.84e-07	-3.58e-05	-1.85e-05	-1.29e-05	-1.17e-05	-2.3e-05	1.63e-05	2.28e-05	3.44e-06	-8.58e-06	1.51e-05	1.4e-05	1.21e-05	1.31e-05	2.22e-05	-2.44e-05	-1.69e-06	-1.26e-05	-1.77e-05	-1.09e-05	6.18e-06	2.74e-05	1.65e-05	-1.25e-05	3.17e-06	6.56e-06	-1.31e-05	-3.22e-06	-1.57e-05	-1.21e-05	-1.07e-05	-1.57e-05	1.29e-05	-0.0001273	-0.00042478	-0.00059027	-0.00042947	0.0013467	0.0016951	-0.002077	-0.0037453	-0.0032495	-0.0031088	-0.0031155
	427.73	6.58e-06	2.59e-05	2.92e-05	2.99e-05	7.5e-06	-2.72e-05	-1.79e-05	-1.57e-05	-1.06e-05	-2e-05	8.64e-06	2.08e-05	-7.37e-06	-1.37e-05	-1.74e-06	8.44e-06	1.01e-05	3.76e-06	1.78e-05	-2.04e-05	2.41e-05	-1.53e-05	3.31e-06	-6.23e-06	7.77e-06	2.75e-05	1.88e-05	-1.24e-06	1.25e-05	1.79e-05	-1.86e-05	-5.18e-06	-1.52e-05	-6.06e-06	-3.75e-05	-1.94e-05	1.54e-05	-0.0001072	-0.00042411	-0.00057084	-0.00021306	0.0020502	0.0023048	-0.0021038	-0.0038726	-0.0032562	-0.003149	-0.0031691
	428.31	5.07e-06	2.01e-05	2.69e-05	2.59e-05	-5.59e-06	-2.61e-05	-2.67e-05	-9.18e-06	-1.08e-05	-1.23e-05	1.79e-05	2.05e-05	-9.65e-06	-2.87e-05	2.25e-06	8.44e-06	7.77e-06	2.09e-05	3.18e-05	-1.88e-05	1.81e-05	-1.24e-06	1.19e-06	7.91e-06	1.61e-05	2.77e-05	1.74e-05	-1.45e-06	3.63e-05	2.79e-05	-2.3e-05	-8.71e-06	-7.71e-06	-3.2e-06	-3.66e-05	-3.69e-05	2.97e-05	-8.44e-05	-0.00042411	-0.00055945	7.91e-05	0.0028073	0.0028743	-0.0021976	-0.00402	-0.0032629	-0.0032093	-0.003216
	428.89	-8.24e-06	1.08e-05	1.84e-05	3.43e-05	-4.71e-06	-2.85e-05	-2.75e-05	-3.44e-06	-1.83e-05	-2.18e-05	2.97e-05	1.08e-05	-3.61e-06	-1.99e-05	3.56e-06	1.84e-05	2.02e-05	7.04e-06	3.22e-05	-8.64e-06	4.38e-06	-4.75e-06	-2.59e-05	1.79e-05	1.51e-05	1.75e-05	1.11e-05	6.83e-07	3.27e-05	2.95e-05	-3.01e-05	-3.13e-06	-9.18e-06	7.91e-06	-2.9e-05	-2.41e-05	3.48e-05	-6.97e-05	-0.00040736	-0.00054538	0.00040803	0.0035711	0.0033366	-0.002345	-0.0042411	-0.0032562	-0.0032428	-0.0032562
	429.47	-8.58e-07	-2.66e-06	2.67e-05	3.19e-05	-5.61e-06	-3.45e-05	-2.1e-05	-8.64e-06	-2.08e-05	-3.62e-07	3.24e-05	1.51e-05	-7.04e-06	-1.55e-05	7.5e-06	2.95e-05	3.31e-05	-8.04e-06	1.52e-05	2.64e-06	6.19e-06	-8.91e-06	-1.37e-05	-2.57e-05	2.83e-05	1.19e-05	3.9e-06	-8.51e-06	1.91e-05	6.11e-06	-2.93e-05	2.19e-05	-2.28e-05	9.65e-06	-2.7e-05	-1.06e-05	9.51e-06	-7.1e-05	-0.00037922	-0.00047034	0.0008643	0.0042143	0.0036448	-0.0023785	-0.0043818	-0.0033031	-0.0032897	-0.0033031
	430.05	4.36e-06	1.52e-05	1.95e-05	2.52e-05	6.02e-06	-3.86e-05	-2.41e-05	-6.02e-06	-5.01e-07	-1.64e-05	2.5e-05	1.8e-05	-1.08e-05	-2.92e-05	2.38e-05	1.68e-05	1.23e-05	-1.7e-05	-1.73e-06	-2.33e-05	9.51e-06	1.99e-06	-1.26e-05	-1.59e-05	1.09e-05	1.64e-05	5.43e-06	-1.16e-05	1.94e-05	1.25e-05	-2.63e-05	-1.15e-05	-1.65e-05	8.51e-06	-1.61e-05	-1.57e-05	-5.58e-06	-8.91e-05	-0.00037185	-0.00034639	0.0013467	0.0046766	0.0036515	-0.0023249	-0.0044354	-0.0033902	-0.0033567	-0.0033567
	430.63	-5e-06	1.62e-05	1.42e-05	2.94e-05	-2.49e-06	-3.48e-05	-3.13e-05	-2.16e-06	2.45e-06	-2.49e-05	1.11e-05	7.91e-06	2.85e-08	-1.54e-05	2.97e-05	1.68e-05	1.16e-05	-7.44e-07	-7.84e-06	-2.12e-05	1.92e-05	-1.35e-05	-3.26e-05	-2.59e-05	1.49e-05	2.15e-05	1.3e-05	-2.43e-07	2.08e-05	1.37e-05	-2.24e-05	-1.04e-05	-1.49e-05	-2.01e-06	-2.22e-05	-2.2e-05	8.44e-06	-7.44e-05	-0.00034036	-0.00021105	0.0017889	0.0050116	0.0035912	-0.0022914	-0.0044555	-0.0034706	-0.0033835	-0.0033835
	431.21	-1.01e-05	-5.73e-06	7.71e-06	3.64e-05	3.3e-06	-2e-05	-2.91e-05	1.29e-06	-1.36e-05	-2.41e-05	3.09e-05	1.78e-05	8.84e-06	-1.61e-05	7.64e-06	1.63e-05	1.68e-05	4.84e-07	1.92e-05	-9.92e-06	1.05e-05	-1.84e-05	-2.32e-05	-2.39e-05	2.34e-06	7.3e-06	-1.82e-06	-1.47e-05	1.65e-05	8.51e-06	-1.27e-05	-1.05e-06	-4.27e-06	8.84e-06	-1.7e-05	-1.15e-05	2.65e-05	-6.06e-05	-0.00031959	-8.24e-05	0.0021507	0.0051992	0.0034103	-0.002278	-0.0044421	-0.0035376	-0.0034304	-0.0034371
	431.79	-9.18e-06	-2.18e-06	1.31e-05	2.97e-05	-1.06e-05	-3.08e-05	-1.92e-05	-9.92e-06	-2.04e-05	-1.93e-05	3.34e-05	2.45e-05	-4.66e-06	-2.3e-05	2.93e-05	1.59e-05	1.12e-05	2.04e-05	1.55e-05	-1.57e-06	3.25e-06	-9.31e-06	-1.8e-05	-1.39e-05	5.57e-06	2.56e-05	1.72e-05	6.83e-06	1.61e-05	-1.82e-06	-2.43e-05	-4.23e-06	1.39e-06	3.92e-06	-1.88e-05	-1.55e-05	1.17e-05	-6.77e-05	-0.00031557	7.84e-07	0.0023852	0.0052394	0.0031691	-0.0022914	-0.004422	-0.0036046	-0.0034907	-0.0034974
	432.37	-2.57e-06	1.36e-05	1.6e-05	2.79e-05	-1.09e-05	-3.3e-05	-9.98e-06	-5.29e-06	-2.28e-05	-2.87e-05	-7.91e-06	9.98e-06	2.22e-06	-1.41e-05	1.99e-05	1.52e-05	1.26e-05	1.21e-05	1.35e-05	-1.29e-05	1.07e-05	-1.7e-05	-1.98e-05	-1.07e-05	5.89e-06	2.84e-05	1.45e-05	-1.9e-06	6.53e-06	-5.3e-06	-1.07e-05	6.2e-06	-8.11e-06	-1.15e-05	-2.39e-05	-1.44e-05	-1.53e-06	-6.77e-05	-0.00030418	5.96e-05	0.0025393	0.0050987	0.0028073	-0.0023718	-0.0044421	-0.0036984	-0.0035376	-0.0035644
	432.95	3.32e-07	2.04e-05	1.47e-05	1.21e-05	-1.09e-05	-4.21e-05	-1.93e-05	2.02e-05	-1.46e-05	-2.12e-05	1.41e-05	2.77e-05	2.43e-06	-1.11e-05	2.32e-05	2.37e-05	1.91e-05	-2.78e-06	1.65e-05	-6.9e-06	9.78e-06	-1.47e-05	-2.1e-05	4.23e-06	1.07e-05	2.99e-05	8.64e-06	-1.03e-05	4.01e-06	-1.15e-05	-1.76e-05	-7.57e-06	5.83e-06	-5.19e-08	-2e-05	3.37e-06	9.45e-06	-7.71e-05	-0.00031021	6.97e-05	0.0025192	0.0047637	0.0023919	-0.0025058	-0.0044756	-0.0037788	-0.0035979	-0.0036314
	433.53	-1.11e-05	2.55e-05	2.39e-05	3.28e-05	-2.22e-05	-5.12e-05	-1.88e-05	2.1e-05	-3.05e-06	-2.61e-05	2.45e-06	2.36e-05	1.9e-05	6.77e-07	2.59e-05	2.25e-05	1.45e-05	-1.53e-05	9.58e-06	-7.44e-06	5.21e-06	-1.03e-05	-3.02e-05	5e-06	-2.43e-07	-1.71e-08	-1.38e-05	-1.95e-05	6.16e-06	-4.46e-06	-3.08e-05	-1.84e-05	7.97e-06	-9.72e-06	-2.57e-05	-1.12e-05	1.98e-07	-6.68e-05	-0.00031758	2.03e-05	0.0023718	0.0043416	0.0019832	-0.0026331	-0.0044689	-0.0038525	-0.0036582	-0.0036984
	434.11	2.01e-07	1.37e-05	2.14e-05	1.82e-05	-1.03e-05	-4.28e-05	-2.16e-05	8.78e-06	-1.46e-06	-1.84e-05	9.51e-06	2.8e-05	-5.57e-06	-1.01e-05	3.62e-05	1.49e-05	5.89e-06	-3.08e-06	1.35e-05	-5.62e-06	9.38e-06	-1.69e-05	-2.6e-05	-7.37e-07	2.16e-05	2.03e-05	3.77e-06	1.95e-06	2.42e-05	5.65e-07	-1.88e-05	-1.84e-05	-1.35e-05	-1.69e-05	-2.36e-05	-7.97e-06	1.34e-05	-4.25e-05	-0.00032562	-7.37e-05	0.0021172	0.0038525	0.0016214	-0.002747	-0.0044823	-0.0039061	-0.0036917	-0.0037386
	434.69	2.59e-06	7.04e-06	2.55e-06	1.01e-05	7.3e-06	-3.16e-05	-2.27e-05	4.7e-06	7.91e-06	-1.27e-05	1.03e-05	2.08e-05	9.45e-07	-2.57e-05	2.1e-05	3.23e-05	2.65e-05	4.38e-06	4.67e-07	-1.31e-05	3.26e-06	-1.91e-05	-2.28e-05	-1.74e-05	-9.51e-06	4.15e-06	-3.56e-06	-2.04e-06	1.51e-05	1.42e-05	7.97e-06	-7.04e-06	-2.87e-05	-3.53e-05	-3.32e-05	-8.24e-06	1.29e-05	-3.89e-05	-0.00033902	-0.00020033	0.0017889	0.0034304	0.0013266	-0.0028944	-0.0045091	-0.0039798	-0.0037721	-0.0038123
	435.27	-3.28e-06	1.34e-05	8.38e-06	1.61e-05	1.37e-05	-3.62e-05	-2.32e-05	4.46e-06	2.06e-06	-6.7e-06	2.99e-05	7.44e-08	-5.94e-07	-2.75e-05	1.58e-05	9.11e-06	4.53e-06	4.19e-06	1.34e-05	2.25e-06	4.16e-06	2.21e-06	-1.48e-05	-1.34e-05	8.24e-07	2.37e-05	1.68e-05	5.45e-06	7.84e-06	-6.13e-06	1.99e-06	-5.05e-06	-6.13e-06	-2.33e-05	-2.14e-05	-3.58e-06	1.14e-05	-3.55e-05	-0.00034706	-0.00032495	0.001407	0.0029413	0.0010385	-0.0030552	-0.0045828	-0.0040535	-0.0038458	-0.0038726
	435.85	-1.1e-05	1.65e-05	-3.54e-07	1.53e-05	-1.07e-06	-3.76e-05	-3.24e-05	1.01e-05	2.37e-06	-7.37e-06	1.76e-05	-6.13e-06	8.58e-06	-1.29e-07	2.01e-05	1.59e-05	1.39e-05	2.1e-05	2.86e-05	1.21e-05	5.49e-06	-1.97e-05	-1.74e-05	2.47e-06	1.21e-05	3.01e-05	2.02e-05	1.82e-05	1.64e-05	-5.87e-06	1.46e-06	-1.26e-05	-7.97e-06	-4.11e-05	-2.45e-05	6.37e-06	1.19e-05	-2.04e-05	-0.00033768	-0.00045962	0.0009715	0.0024455	0.0007906	-0.0032026	-0.0046431	-0.004087	-0.0038793	-0.0039262
	436.43	-1.61e-05	3.17e-05	2.43e-05	1.53e-05	-6.9e-07	-3.07e-05	-2.48e-05	-1.03e-05	2.92e-06	-1.19e-05	6.06e-06	4.94e-07	1.74e-06	1.3e-06	2.68e-05	8.98e-06	4.6e-06	-1.78e-06	-3.39e-07	1.11e-05	-1.09e-06	-2.97e-05	-3.01e-05	-3.34e-06	1.43e-05	1.27e-05	-3.46e-07	2.59e-05	1.33e-05	-2.63e-05	-3.58e-06	-1.27e-05	-1.42e-05	-3.4e-05	-3.07e-05	2.32e-06	5.67e-06	-1.2e-05	-0.00033232	-0.00058491	0.00055945	0.0021239	0.0006968	-0.0033165	-0.0047302	-0.0041071	-0.0039396	-0.0040133
	437.01	-1.69e-05	4.61e-06	2.12e-05	2.57e-05	-2.11e-06	-2.3e-05	-2.52e-05	1.87e-06	-1.36e-05	-4.25e-06	1.98e-05	1.29e-05	-1.29e-05	-3.84e-06	3.97e-05	2.66e-05	1.82e-05	1.01e-05	8.17e-06	-3.6e-06	-1.25e-05	-2.35e-05	-1.39e-05	4.8e-06	1.49e-05	9.58e-06	-4.59e-06	1.94e-05	2.79e-05	-2.53e-05	5.5e-06	-1.59e-05	-6.63e-06	-1.87e-05	-1.88e-05	1.02e-05	-1.16e-06	-1.43e-05	-0.00030954	-0.0007035	0.00014472	0.0018023	0.00063248	-0.0034371	-0.0048776	-0.0041406	-0.00402	-0.0040803
	437.59	-7.5e-06	-7.57e-06	-4.54e-07	2.76e-05	2.57e-06	-4.01e-05	-2.3e-05	-1.05e-05	-3.87e-06	8.91e-06	7.97e-06	1.31e-05	-9.45e-06	-1.88e-07	3.15e-05	1.9e-05	1.49e-05	1.11e-05	-2.25e-06	-4.91e-06	-2.85e-06	-1.65e-05	-8.78e-06	-3.29e-06	1.12e-05	2.25e-06	-1.01e-05	2.73e-05	2.16e-05	-1.17e-05	1.14e-05	4.48e-06	1.76e-05	-1.8e-05	-1.25e-05	8.31e-06	8.51e-06	1.05e-06	-0.00028006	-0.0008107	-0.00022311	0.0014673	0.0005628	-0.0035778	-0.0050384	-0.004154	-0.0040937	-0.0041674
	438.17	-1.09e-05	-1.53e-05	8.11e-06	2.93e-05	4.48e-06	-3.15e-05	-2.71e-05	1.21e-06	-1.15e-06	-1.84e-05	2.3e-05	1.92e-05	-9.38e-06	1.53e-06	2.38e-05	8.78e-06	4.19e-06	9.05e-07	-1.78e-05	-9.98e-06	-5.03e-06	-3.54e-05	-2e-05	-1.84e-05	-7.3e-06	4.86e-06	-6e-06	3.51e-05	1.72e-05	-4.89e-06	1.34e-05	-2.45e-05	9.11e-06	-2.91e-05	-1.46e-05	-1.58e-05	7.24e-08	-4.95e-06	-0.00024522	-0.0008844	-0.00053198	0.001273	0.00060233	-0.003685	-0.0052595	-0.0041808	-0.0041942	-0.0042344
	438.75	1.37e-06	1.86e-05	4.59e-06	2.48e-05	-1.74e-06	-3.89e-05	-3.6e-05	-6.36e-07	-3.95e-06	-1.1e-05	8.17e-06	6.7e-06	-5.27e-06	9.78e-06	1.17e-05	2.15e-06	7.5e-06	9.98e-06	-1.59e-05	-8.91e-06	6.08e-06	-2.02e-05	-1.51e-05	-1.47e-05	-1.34e-05	9.18e-06	1.03e-05	3.64e-05	1.15e-05	-1.84e-05	2.47e-05	-2.06e-05	2.06e-05	-1.48e-05	-1.65e-06	1.25e-05	5.75e-06	-2.02e-06	-0.00021373	-0.0008978	-0.0007705	0.001139	0.0007437	-0.003685	-0.005494	-0.0041942	-0.0042411	-0.0042746
[truncated: 476 more rows]
[truncated: 171 more columns]

## Sheet: Fig. S4A-lower panel
	Supplimentary Fig. 4A lower panel-AppA Y21F in D2O buffer-sub FMN*
	Wavelength (nm)
[truncated: 669 more rows]
[truncated: 171 more columns]

## Sheet: Fig. S4B-upper panel
	Supplimentary Fig. 4B uppper panel-SyPixD Y8F in D2O buffer- raw data
	Wavelength (nm)
[truncated: 669 more rows]
[truncated: 171 more columns]

## Sheet: Fig. S4B-lower panel
	Supplimentary Fig. 4B lower panel-SyPixD Y8F in D2O buffer- sub FMN*
	Wavelength (nm)
[truncated: 669 more rows]
[truncated: 171 more columns]

## Sheet: Fig. S4C-upper panel
	Supplimentary Fig. 4C uppper panel-OaPAC Y6F in D2O buffer- raw data
[truncated: 670 more rows]
[truncated: 220 more columns]

[truncated: 16 more sheets: Fig. S4C-lower panel, Fig. S5A, Fig. S5B, Fig. S5C, Fig. S7, Fig. S8A, Fig. S8B, Fig. S8C, Fig. S9, Fig. S12, Fig. S14, Fig. S15, Fig. S17, Fig. S18, Fig. S19, Fig. S20]
